# Supplementary material for: Reference Data and Predictors of HR‐pQCT‐Derived Muscle Density and Its Prediction of Physical Performance
Source: J Cachexia Sarcopenia Muscle. 2025 Jul 30;16(4):e70029. doi: 10.1002/jcsm.70029 (PMC12308218; doi:10.1002/jcsm.70029)
Supplement: Supplementary file 3 — Data S3 . Supplementary Information [file JCSM-16-e70029-s002.xlsx]

## Sheet: Instructions_txt
							Reference data for HR-pQCT measures of forearm and leg muscle outcomes
		Background
		This workbook generates percentile values and z-scores for XtremeCT II HRpQCT measures of forearm and leg soft tissue composition in adults aged 18+ yrs.
		The data were acquired from 1,161 females (age = 18.5 to 79.9 years) and 501 males (age = 18.2 to 79.9 years tested within the Musculoskeletal Function, Imaging, and Testing Core (FIT Core) of the Indiana Center for Musculoskeletal Health's Clinical Research Center (Indianapolis, Indiana). The FIT Core is supported by the National Institute of Arthritis and Musculoskeletal and Skin Diseases of th…
		Instructions
		1.	Perform a HRpQCT scan of the forearm or leg, as described in: Warden SJ, et al. Reference data and calculators for second generation HRpQCT measures of the radius and tibia at anatomically standardized regions in White adults. Osteoporosis International 2022;33(4):791-806
				The scan stack (168 slices with a 60.7 µm voxel size) should be centered 30% proximal from a reference line placed at the medial edge of the distal radius articular surface, with bone length measured anthropometrically.
		2.	Contour the outer border of the limb (including skin) using the manufacturer's 'Autocontour Limb' evaluation script. Check the contour for accuracy.
		3.	Analyze contoured images using the manufacturer's 'Soft Tissue Analysis' evaluation script with a low-pass Gaussian filter (sigma 0.8, support 1.0) and fixed thresholds of -600 and -200 HU for adipose and 100 and 600 HU for muscle tissue, respectively.
		4.	Retrieve the data using:
				$ uct_list UCT_LIST.EXE Version VX.X Template-File [UCT_3D_LIST_SHEET]: uu:UCT_LIST_STA.TXT Output-File [SYS$SCRATCH:UCT_LIST.TXT]: Density units (0 default) [0]: From Meas. # [0]: To Meas. # [0]:
		4.	On the 'Data entry' worksheet (RED tab at bottom of this workbook), enter a subject's details and HR-pQCT outcomes in the first row. The worksheet can accept data from up to 10 subjects at a time.
		5.	Click on the ORANGE tab ('Reference data retrieval') to retrieve reference data (including percentiles, and z- and t-scores) that can be copied to an external database.
		6.	Click on the GREEN tab ('Centile curves for entry #1') to view centile curves, percentile values, and z- and t-scores for the individual who's data is enetered in the first row on the Data entry sheet.

## Sheet: Data entry
		Data entry worksheet
Data entry
Subject ID	Sex (F or M)	DOB (m/d/y)	Scan_date (m/d/y)	Forearm TV (mm3 or cm3)	Forearm MV (mm3 or cm3)	Forearm MV/TV (%)	Forearm MusD (mgHA/cm3)	Leg TV (mm3 or cm3)	Leg MV (mm3 or cm3)	Leg MV/TV (%)	Leg MusD (mgHA/cm3)

## Sheet: Reference data retrieval
		Reference data retrieval
Reference data retrieval
Subject ID	Sex	Date of birth	Scan date	Age	ForearmTV_cm3	ForearmTV_pctile	ForearmTV_z	ForearmMV_cm3	ForearmMV_pctile	ForearmMV_z	ForearmMVTV_percent	ForearmMVTV_pctile	ForearmMVTV_z	ForearmMusD_mgHAcm3	ForearmMusD_pctile	ForearmMusD_z	ForearmMusD_t	LegTV_cm3	LegTV_pctile	LegTV_z	LegMV_cm3	LegMV_pctile	LegMV_z	LegMVTV_percent	LegMVTV_pctile	LegMVTV_z	LegMusD_mgHAcm3	LegMusD_pctile	LegMusD_z	LegMusD_t
				#VALUE!
				#VALUE!
				#VALUE!
				#VALUE!
				#VALUE!
				#VALUE!
				#VALUE!
				#VALUE!
				#VALUE!
				#VALUE!

## Sheet: Centile curves for entry #1
						Forearm and leg muscle assessed by HR-pQCT*
	Subject ID:
	#N/A
	Test date:	#N/A
	Age:	#VALUE!		yrs
	Sex:
FOREARM
		MV (cm3)		z-score		Percentile			TV (cm3)		z-score			Percentile				MV/TV (%)		z-score		Percentile			MusD (mgHA/cm3)		z-score		Percentile		t-score**
		#N/A		#N/A		#N/A			#N/A		#N/A			#N/A				#N/A		#N/A		#N/A			#N/A		#N/A		#N/A		#N/A
LEG
		MV (cm3)		z-score		Percentile			TV (cm3)		z-score			Percentile				MV/TV (%)		z-score		Percentile			MusD (mgHA/cm3)		z-score		Percentile		t-score**
		#N/A		#N/A		#N/A			#N/A		#N/A			#N/A				#N/A		#N/A		#N/A			#N/A		#N/A		#N/A		#N/A

## Sheet: Formulas
Female	#REF!	(1=female; 2=male)
Male
Height in feet and inches
#REF!	total inches
#REF!	feet
#REF!	inches
#REF!

## Sheet: ArmTV1
						FEMALE					MALE					Graph centiles								Female centiles								Male centiles								Female		Male			Graph centiles in cm3
	ArmTV					Age	fBGS_mu	fBGS_nu	fBGS_sigma		Age	mBGS_mu	mBGS_nu	mBGS_sigma		3	10	25	50	75	90	97		3	10	25	50	75	90	97		3	10	25	50	75	90	97		Age	z=+2	Age	z=+2		3	10	25	50	75
	Rounded age		#N/A	cm3																																									#N/A	#N/A	#N/A	#N/A	#N/A
	ArmTV		#N/A	#N/A																																									#N/A	#N/A	#N/A	#N/A	#N/A
	Sex																																												#N/A	#N/A	#N/A	#N/A	#N/A
	mu		#N/A																																										#N/A	#N/A	#N/A	#N/A	#N/A
	nu		#N/A								18.4	26800.6	0.0263934	0.166504		#N/A	#N/A	#N/A	#N/A	#N/A	#N/A	#N/A										19569.3	21637.7	23949.6	26800.6	29980.9	33155.5	36609				18.4	37336.6		#N/A	#N/A	#N/A	#N/A	#N/A
	sigma		#N/A			18.5	19565.5	-0.235792	0.187306		18.5	26810.5	0.0252704	0.166817		#N/A	#N/A	#N/A	#N/A	#N/A	#N/A	#N/A		13948.2	15491.2	17275.3	19565.5	22243	25050	28262.9		19566	21637.6	23953.6	26810.5	29998.6	33181.9	36646.1		18.5	28961.6	18.5	37376.1		#N/A	#N/A	#N/A	#N/A	#N/A
	Z		#N/A			18.6	19570.1	-0.23527	0.187263		18.6	26820.5	0.0241472	0.167131		#N/A	#N/A	#N/A	#N/A	#N/A	#N/A	#N/A		13952.1	15495.4	17279.7	19570.1	22247.3	25053.9	28265.9		19562.8	21637.4	23957.6	26820.5	30016.3	33208.4	36683.2		18.6	28964.3	18.6	37415.6		#N/A	#N/A	#N/A	#N/A	#N/A
	Phi(Z)		#N/A			18.7	19574.6	-0.234749	0.18722		18.7	26830.5	0.023024	0.167446		#N/A	#N/A	#N/A	#N/A	#N/A	#N/A	#N/A		13956	15499.6	17284.1	19574.6	22251.7	25057.8	28268.9		19559.5	21637.2	23961.6	26830.5	30034.1	33234.9	36720.4		18.7	28967.1	18.7	37455.2		#N/A	#N/A	#N/A	#N/A	#N/A
	CDF(Z)		#N/A			18.8	19579.1	-0.234227	0.187177		18.8	26840.4	0.0219007	0.167761		#N/A	#N/A	#N/A	#N/A	#N/A	#N/A	#N/A		13959.8	15503.8	17288.6	19579.1	22256.1	25061.7	28271.9		19556.2	21637.1	23965.5	26840.4	30051.8	33261.5	36757.7		18.8	28969.9	18.8	37494.9		#N/A	#N/A	#N/A	#N/A	#N/A
	Unmodified z-score		#N/A			18.9	19583.6	-0.233705	0.187134		18.9	26850.4	0.0207771	0.168076		#N/A	#N/A	#N/A	#N/A	#N/A	#N/A	#N/A		13963.7	15507.9	17293	19583.6	22260.5	25065.6	28274.9		19552.9	21636.9	23969.5	26850.4	30069.6	33288.1	36795.1		18.9	28972.6	18.9	37534.7		#N/A	#N/A	#N/A	#N/A	#N/A
	Unmodified percentile		#N/A			19	19588.1	-0.233183	0.187091		19	26860.4	0.0196535	0.168392		#N/A	#N/A	#N/A	#N/A	#N/A	#N/A	#N/A		13967.6	15512.1	17297.4	19588.1	22264.8	25069.6	28277.9		19549.5	21636.7	23973.4	26860.4	30087.3	33314.7	36832.5		19	28975.4	19	37574.6		#N/A	#N/A	#N/A	#N/A	#N/A
	ArmTV		#N/A			19.1	19592.7	-0.232662	0.187048		19.1	26870.3	0.0185297	0.168709		#N/A	#N/A	#N/A	#N/A	#N/A	#N/A	#N/A		13971.4	15516.3	17301.8	19592.7	22269.2	25073.5	28280.9		19546.2	21636.5	23977.4	26870.3	30105.1	33341.4	36870.1		19.1	28978.1	19.1	37614.5		#N/A	#N/A	#N/A	#N/A	#N/A
	+1SD		#N/A			19.2	19597.2	-0.23214	0.187005		19.2	26880.3	0.0174057	0.169026		#N/A	#N/A	#N/A	#N/A	#N/A	#N/A	#N/A		13975.3	15520.5	17306.2	19597.2	22273.6	25077.4	28284		19542.8	21636.2	23981.3	26880.3	30122.9	33368.1	36907.7		19.2	28980.9	19.2	37654.6		#N/A	#N/A	#N/A	#N/A	#N/A
	Modified z-score		#N/A			19.3	19601.7	-0.231618	0.186962		19.3	26890.2	0.0162814	0.169343		#N/A	#N/A	#N/A	#N/A	#N/A	#N/A	#N/A		13979.1	15524.6	17310.6	19601.7	22278	25081.3	28287		19539.5	21636	23985.2	26890.2	30140.7	33394.9	36945.4		19.3	28983.7	19.3	37694.7		#N/A	#N/A	#N/A	#N/A	#N/A
	Unmod or mod z-score		#N/A			19.4	19606.2	-0.231096	0.186919		19.4	26900.2	0.015157	0.169661		#N/A	#N/A	#N/A	#N/A	#N/A	#N/A	#N/A		13983	15528.8	17315	19606.2	22282.4	25085.2	28290		19536.1	21635.7	23989.1	26900.2	30158.6	33421.7	36983.1		19.4	28986.5	19.4	37734.9		#N/A	#N/A	#N/A	#N/A	#N/A
	z-score		#N/A			19.5	19610.7	-0.230575	0.186877		19.5	26910.2	0.0140324	0.169979		#N/A	#N/A	#N/A	#N/A	#N/A	#N/A	#N/A		13986.8	15533	17319.4	19610.7	22286.7	25089.2	28293		19532.7	21635.5	23993	26910.2	30176.4	33448.5	37020.9		19.5	28989.2	19.5	37775.2		#N/A	#N/A	#N/A	#N/A	#N/A
			#N/A			19.6	19615.3	-0.230053	0.186834		19.6	26920.1	0.0129075	0.170297		#N/A	#N/A	#N/A	#N/A	#N/A	#N/A	#N/A		13990.7	15537.1	17323.8	19615.3	22291.1	25093.1	28296.1		19529.3	21635.2	23996.9	26920.1	30194.3	33475.4	37058.8		19.6	28992	19.6	37815.6		#N/A	#N/A	#N/A	#N/A	#N/A
	Final z-score		#N/A			19.7	19619.8	-0.229531	0.186792		19.7	26930	0.0117824	0.170616		#N/A	#N/A	#N/A	#N/A	#N/A	#N/A	#N/A		13994.5	15541.3	17328.2	19619.8	22295.5	25097	28299.1		19525.9	21634.9	24000.8	26930	30212.1	33502.3	37096.8		19.7	28994.8	19.7	37856		#N/A	#N/A	#N/A	#N/A	#N/A
	Percentile		#N/A			19.8	19624.3	-0.22901	0.18675		19.8	26940	0.0106571	0.170935		#N/A	#N/A	#N/A	#N/A	#N/A	#N/A	#N/A		13998.4	15545.4	17332.6	19624.3	22299.9	25100.9	28302.2		19522.5	21634.6	24004.6	26940	30230	33529.3	37134.8		19.8	28997.6	19.8	37896.6		#N/A	#N/A	#N/A	#N/A	#N/A
						19.9	19628.8	-0.228488	0.186708		19.9	26949.9	0.00953143	0.171255		#N/A	#N/A	#N/A	#N/A	#N/A	#N/A	#N/A		14002.2	15549.6	17337	19628.8	22304.2	25104.9	28305.2		19519	21634.3	24008.5	26949.9	30247.9	33556.2	37172.9		19.9	29000.4	19.9	37937.2		#N/A	#N/A	#N/A	#N/A	#N/A
	T-score					20	19633.3	-0.227966	0.186666		20	26959.8	0.00840551	0.171575		#N/A	#N/A	#N/A	#N/A	#N/A	#N/A	#N/A		14006	15553.7	17341.4	19633.3	22308.6	25108.8	28308.3		19515.6	21633.9	24012.3	26959.8	30265.8	33583.2	37211.1		20	29003.3	20	37977.9		#N/A	#N/A	#N/A	#N/A	#N/A
	Max median		29130			20.1	19637.8	-0.227444	0.186624		20.1	26969.8	0.00727929	0.171895		#N/A	#N/A	#N/A	#N/A	#N/A	#N/A	#N/A		14009.9	15557.9	17345.8	19637.8	22313	25112.7	28311.3		19512.1	21633.6	24016.1	26969.8	30283.7	33610.3	37249.4		20.1	29006.1	20.1	38018.6		#N/A	#N/A	#N/A	#N/A	#N/A
	Age at max		#N/A			20.2	19642.3	-0.226923	0.186582		20.2	26979.7	0.00615276	0.172215		#N/A	#N/A	#N/A	#N/A	#N/A	#N/A	#N/A		14013.7	15562	17350.1	19642.3	22317.4	25116.7	28314.4		19508.7	21633.2	24019.9	26979.7	30301.6	33637.3	37287.7		20.2	29008.9	20.2	38059.5		#N/A	#N/A	#N/A	#N/A	#N/A
	nu at max mu		#N/A			20.3	19646.8	-0.226401	0.186541		20.3	26989.6	0.00502591	0.172536		#N/A	#N/A	#N/A	#N/A	#N/A	#N/A	#N/A		14017.5	15566.1	17354.5	19646.8	22321.7	25120.6	28317.4		19505.2	21632.9	24023.8	26989.6	30319.5	33664.4	37326		20.3	29011.7	20.3	38100.4		#N/A	#N/A	#N/A	#N/A	#N/A
	sigma at max mu		#N/A			20.4	19651.3	-0.225879	0.186499		20.4	26999.5	0.00389872	0.172857		#N/A	#N/A	#N/A	#N/A	#N/A	#N/A	#N/A		14021.3	15570.3	17358.9	19651.3	22326.1	25124.6	28320.5		19501.7	21632.5	24027.5	26999.5	30337.4	33691.6	37364.5		20.4	29014.6	20.4	38141.4		#N/A	#N/A	#N/A	#N/A	#N/A
	T		#N/A			20.5	19655.8	-0.225357	0.186458		20.5	27009.4	0.00277119	0.173179		#N/A	#N/A	#N/A	#N/A	#N/A	#N/A	#N/A		14025.1	15574.4	17363.3	19655.8	22330.5	25128.5	28323.6		19498.2	21632.1	24031.3	27009.4	30355.3	33718.7	37403		20.5	29017.4	20.5	38182.4		#N/A	#N/A	#N/A	#N/A	#N/A
	Phi(T)		#N/A			20.6	19660.3	-0.224836	0.186417		20.6	27019.3	0.00164329	0.1735		#N/A	#N/A	#N/A	#N/A	#N/A	#N/A	#N/A		14028.9	15578.5	17367.6	19660.3	22334.9	25132.4	28326.7		19494.7	21631.7	24035.1	27019.3	30373.3	33745.9	37441.5		20.6	29020.3	20.6	38223.5		#N/A	#N/A	#N/A	#N/A	#N/A
	CDF(T)		#N/A			20.7	19664.8	-0.224314	0.186377		20.7	27029.1	0.000515021	0.173822		#N/A	#N/A	#N/A	#N/A	#N/A	#N/A	#N/A		14032.7	15582.6	17372	19664.8	22339.2	25136.4	28329.8		19491.2	21631.3	24038.8	27029.1	30391.2	33773.1	37480.2		20.7	29023.1	20.7	38264.7		#N/A	#N/A	#N/A	#N/A	#N/A
	Unmodified t-score		#N/A			20.8	19669.3	-0.223792	0.186336		20.8	27039	-0.000613635	0.174144		#N/A	#N/A	#N/A	#N/A	#N/A	#N/A	#N/A		14036.5	15586.7	17376.3	19669.3	22343.6	25140.3	28332.9		19487.7	21630.9	24042.6	27039	30409.1	33800.3	37518.8		20.8	29026	20.8	38306		#N/A	#N/A	#N/A	#N/A	#N/A
	ArmTV at z=+2 at max		#N/A			20.9	19673.7	-0.22327	0.186295		20.9	27048.9	-0.00174269	0.174467		#N/A	#N/A	#N/A	#N/A	#N/A	#N/A	#N/A		14040.3	15590.8	17380.7	19673.7	22348	25144.3	28336		19484.2	21630.4	24046.3	27048.9	30427.1	33827.6	37557.6		20.9	29028.8	20.9	38347.3		#N/A	#N/A	#N/A	#N/A	#N/A
	+1SD		#N/A			21	19678.2	-0.222749	0.186255		21	27058.7	-0.00287216	0.174789		#N/A	#N/A	#N/A	#N/A	#N/A	#N/A	#N/A		14044.1	15594.9	17385	19678.2	22352.3	25148.2	28339.1		19480.6	21630	24050	27058.7	30445	33854.9	37596.4		21	29031.7	21	38388.7		#N/A	#N/A	#N/A	#N/A	#N/A
	Modified t-score		#N/A			21.1	19682.7	-0.222227	0.186215		21.1	27068.6	-0.00400205	0.175112		#N/A	#N/A	#N/A	#N/A	#N/A	#N/A	#N/A		14047.8	15599	17389.4	19682.7	22356.7	25152.2	28342.2		19477.1	21629.5	24053.7	27068.6	30463	33882.2	37635.2		21.1	29034.6	21.1	38430.2		#N/A	#N/A	#N/A	#N/A	#N/A
	Unmod or mod t-score		#N/A			21.2	19687.1	-0.221705	0.186175		21.2	27078.4	-0.00513238	0.175435		#N/A	#N/A	#N/A	#N/A	#N/A	#N/A	#N/A		14051.6	15603.1	17393.7	19687.1	22361.1	25156.1	28345.3		19473.6	21629	24057.4	27078.4	30480.9	33909.5	37674.1		21.2	29037.5	21.2	38471.7		#N/A	#N/A	#N/A	#N/A	#N/A
	t-score		#N/A			21.3	19691.6	-0.221183	0.186136		21.3	27088.2	-0.00626315	0.175758		#N/A	#N/A	#N/A	#N/A	#N/A	#N/A	#N/A		14055.3	15607.2	17398	19691.6	22365.4	25160.1	28348.5		19470	21628.6	24061.1	27088.2	30498.9	33936.8	37713		21.3	29040.4	21.3	38513.2		#N/A	#N/A	#N/A	#N/A	#N/A
			#N/A			21.4	19696.1	-0.220662	0.186097		21.4	27098	-0.00739439	0.176081		#N/A	#N/A	#N/A	#N/A	#N/A	#N/A	#N/A		14059.1	15611.2	17402.4	19696.1	22369.8	25164	28351.6		19466.5	21628.1	24064.8	27098	30516.8	33964.2	37752		21.4	29043.3	21.4	38554.9		#N/A	#N/A	#N/A	#N/A	#N/A
	Final t-score		#N/A			21.5	19700.5	-0.22014	0.186057		21.5	27107.8	-0.00852611	0.176404		#N/A	#N/A	#N/A	#N/A	#N/A	#N/A	#N/A		14062.8	15615.3	17406.7	19700.5	22374.1	25168	28354.7		19462.9	21627.6	24068.4	27107.8	30534.8	33991.5	37791		21.5	29046.2	21.5	38596.5		#N/A	#N/A	#N/A	#N/A	#N/A
						21.6	19705	-0.219618	0.186019		21.6	27117.6	-0.0096583	0.176727		#N/A	#N/A	#N/A	#N/A	#N/A	#N/A	#N/A		14066.5	15619.3	17411	19705	22378.5	25172	28357.9		19459.4	21627.1	24072.1	27117.6	30552.7	34018.9	37830.1		21.6	29049.2	21.6	38638.2		#N/A	#N/A	#N/A	#N/A	#N/A
						21.7	19709.4	-0.219097	0.18598		21.7	27127.4	-0.010791	0.17705		#N/A	#N/A	#N/A	#N/A	#N/A	#N/A	#N/A		14070.2	15623.4	17415.3	19709.4	22382.8	25175.9	28361.1		19455.8	21626.6	24075.7	27127.4	30570.6	34046.3	37869.2		21.7	29052.1	21.7	38680		#N/A	#N/A	#N/A	#N/A	#N/A
	3rd	#N/A	#N/A			21.8	19713.9	-0.218575	0.185942		21.8	27137.2	-0.0119242	0.177373		#N/A	#N/A	#N/A	#N/A	#N/A	#N/A	#N/A		14073.9	15627.4	17419.6	19713.9	22387.2	25179.9	28364.2		19452.3	21626.1	24079.3	27137.2	30588.5	34073.7	37908.3		21.8	29055.1	21.8	38721.8		#N/A	#N/A	#N/A	#N/A	#N/A
	10th	#N/A	#N/A			21.9	19718.3	-0.218053	0.185904		21.9	27146.9	-0.0130579	0.177695		#N/A	#N/A	#N/A	#N/A	#N/A	#N/A	#N/A		14077.6	15631.4	17423.9	19718.3	22391.5	25183.9	28367.4		19448.7	21625.6	24082.9	27146.9	30606.5	34101.1	37947.5		21.9	29058	21.9	38763.6		#N/A	#N/A	#N/A	#N/A	#N/A
	25th	#N/A	#N/A			22	19722.7	-0.217531	0.185866		22	27156.7	-0.0141922	0.178018		#N/A	#N/A	#N/A	#N/A	#N/A	#N/A	#N/A		14081.3	15635.4	17428.1	19722.7	22395.9	25187.8	28370.6		19445.2	21625.1	24086.6	27156.7	30624.4	34128.5	37986.7		22	29061	22	38805.5		#N/A	#N/A	#N/A	#N/A	#N/A
	50th	#N/A	#N/A			22.1	19727.1	-0.21701	0.185829		22.1	27166.4	-0.015327	0.17834		#N/A	#N/A	#N/A	#N/A	#N/A	#N/A	#N/A		14085	15639.4	17432.4	19727.1	22400.2	25191.8	28373.8		19441.7	21624.5	24090.2	27166.4	30642.3	34155.9	38025.9		22.1	29064	22.1	38847.3		#N/A	#N/A	#N/A	#N/A	#N/A
	75th	#N/A	#N/A			22.2	19731.6	-0.216488	0.185792		22.2	27176.1	-0.0164624	0.178662		#N/A	#N/A	#N/A	#N/A	#N/A	#N/A	#N/A		14088.6	15643.4	17436.6	19731.6	22404.6	25195.8	28377		19438.2	21624	24093.8	27176.1	30660.2	34183.3	38065.1		22.2	29067	22.2	38889.3		#N/A	#N/A	#N/A	#N/A	#N/A
	90th	#N/A	#N/A			22.3	19736	-0.215966	0.185756		22.3	27185.8	-0.0175983	0.178983		#N/A	#N/A	#N/A	#N/A	#N/A	#N/A	#N/A		14092.3	15647.4	17440.9	19736	22408.9	25199.8	28380.3		19434.7	21623.5	24097.4	27185.8	30678.1	34210.7	38104.3		22.3	29070	22.3	38931.2		#N/A	#N/A	#N/A	#N/A	#N/A
	97th	#N/A	#N/A			22.4	19740.4	-0.215444	0.18572		22.4	27195.6	-0.0187348	0.179305		#N/A	#N/A	#N/A	#N/A	#N/A	#N/A	#N/A		14095.9	15651.4	17445.1	19740.4	22413.3	25203.8	28383.5		19431.2	21623	24100.9	27195.6	30695.9	34238	38143.6		22.4	29073	22.4	38973.1		#N/A	#N/A	#N/A	#N/A	#N/A
						22.5	19744.8	-0.214923	0.185684		22.5	27205.2	-0.0198719	0.179625		#N/A	#N/A	#N/A	#N/A	#N/A	#N/A	#N/A		14099.5	15655.3	17449.4	19744.8	22417.6	25207.8	28386.8		19427.7	21622.5	24104.5	27205.2	30713.8	34265.4	38182.9		22.5	29076.1	22.5	39015.1		#N/A	#N/A	#N/A	#N/A	#N/A
						22.6	19749.2	-0.214401	0.185648		22.6	27214.9	-0.0210097	0.179946		#N/A	#N/A	#N/A	#N/A	#N/A	#N/A	#N/A		14103.1	15659.3	17453.6	19749.2	22421.9	25211.8	28390		19424.3	21622	24108.1	27214.9	30731.6	34292.8	38222.1		22.6	29079.1	22.6	39057.1		#N/A	#N/A	#N/A	#N/A	#N/A
						22.7	19753.5	-0.213879	0.185614		22.7	27224.6	-0.022148	0.180265		#N/A	#N/A	#N/A	#N/A	#N/A	#N/A	#N/A		14106.7	15663.2	17457.8	19753.5	22426.3	25215.8	28393.3		19420.8	21621.5	24111.7	27224.6	30749.4	34320.1	38261.4		22.7	29082.2	22.7	39099		#N/A	#N/A	#N/A	#N/A	#N/A
						22.8	19757.9	-0.213357	0.185579		22.8	27234.2	-0.023287	0.180584		#N/A	#N/A	#N/A	#N/A	#N/A	#N/A	#N/A		14110.3	15667.1	17462	19757.9	22430.6	25219.8	28396.6		19417.4	21621.1	24115.3	27234.2	30767.2	34347.5	38300.7		22.8	29085.3	22.8	39141		#N/A	#N/A	#N/A	#N/A	#N/A
						22.9	19762.3	-0.212836	0.185545		22.9	27243.9	-0.0244266	0.180903		#N/A	#N/A	#N/A	#N/A	#N/A	#N/A	#N/A		14113.8	15671	17466.1	19762.3	22435	25223.8	28399.9		19414	21620.6	24118.8	27243.9	30785	34374.8	38339.9		22.9	29088.4	22.9	39183		#N/A	#N/A	#N/A	#N/A	#N/A
						23	19766.6	-0.212314	0.185511		23	27253.5	-0.0255669	0.181221		#N/A	#N/A	#N/A	#N/A	#N/A	#N/A	#N/A		14117.4	15674.9	17470.3	19766.6	22439.3	25227.8	28403.2		19410.6	21620.1	24122.4	27253.5	30802.8	34402.1	38379.2		23	29091.5	23	39225		#N/A	#N/A	#N/A	#N/A	#N/A
						23.1	19771	-0.211792	0.185478		23.1	27263.1	-0.0267078	0.181538		#N/A	#N/A	#N/A	#N/A	#N/A	#N/A	#N/A		14120.9	15678.7	17474.5	19771	22443.6	25231.9	28406.6		19407.2	21619.7	24126	27263.1	30820.5	34429.4	38418.4		23.1	29094.7	23.1	39266.9		#N/A	#N/A	#N/A	#N/A	#N/A
						23.2	19775.3	-0.21127	0.185446		23.2	27272.7	-0.0278494	0.181855		#N/A	#N/A	#N/A	#N/A	#N/A	#N/A	#N/A		14124.4	15682.6	17478.6	19775.3	22447.9	25235.9	28409.9		19403.9	21619.2	24129.5	27272.7	30838.3	34456.7	38457.6		23.2	29097.9	23.2	39308.9		#N/A	#N/A	#N/A	#N/A	#N/A
						23.3	19779.7	-0.210749	0.185414		23.3	27282.3	-0.0289918	0.18217		#N/A	#N/A	#N/A	#N/A	#N/A	#N/A	#N/A		14127.9	15686.4	17482.7	19779.7	22452.3	25239.9	28413.3		19400.6	21618.8	24133.1	27282.3	30856	34483.9	38496.8		23.3	29101	23.3	39350.8		#N/A	#N/A	#N/A	#N/A	#N/A
						23.4	19784	-0.210227	0.185382		23.4	27291.9	-0.0301348	0.182485		#N/A	#N/A	#N/A	#N/A	#N/A	#N/A	#N/A		14131.3	15690.2	17486.9	19784	22456.6	25244	28416.7		19397.3	21618.4	24136.7	27291.9	30873.6	34511.1	38536		23.4	29104.3	23.4	39392.7		#N/A	#N/A	#N/A	#N/A	#N/A
						23.5	19788.3	-0.209705	0.185351		23.5	27301.4	-0.0312785	0.182799		#N/A	#N/A	#N/A	#N/A	#N/A	#N/A	#N/A		14134.8	15694	17491	19788.3	22460.9	25248	28420.1		19394.1	21618	24140.2	27301.4	30891.3	34538.3	38575.2		23.5	29107.5	23.5	39434.6		#N/A	#N/A	#N/A	#N/A	#N/A
						23.6	19792.6	-0.209183	0.18532		23.6	27311	-0.032423	0.183112		#N/A	#N/A	#N/A	#N/A	#N/A	#N/A	#N/A		14138.2	15697.8	17495.1	19792.6	22465.2	25252.1	28423.6		19390.9	21617.6	24143.8	27311	30908.9	34565.4	38614.3		23.6	29110.7	23.6	39476.5		#N/A	#N/A	#N/A	#N/A	#N/A
						23.7	19796.9	-0.208662	0.185291		23.7	27320.5	-0.0335682	0.183424		#N/A	#N/A	#N/A	#N/A	#N/A	#N/A	#N/A		14141.6	15701.6	17499.1	19796.9	22469.5	25256.2	28427		19387.7	21617.3	24147.4	27320.5	30926.5	34592.5	38653.4		23.7	29114	23.7	39518.3		#N/A	#N/A	#N/A	#N/A	#N/A
						23.8	19801.2	-0.20814	0.185261		23.8	27330	-0.0347142	0.183735		#N/A	#N/A	#N/A	#N/A	#N/A	#N/A	#N/A		14145	15705.3	17503.2	19801.2	22473.9	25260.2	28430.5		19384.5	21616.9	24151	27330	30944.1	34619.6	38692.4		23.8	29117.3	23.8	39560.1		#N/A	#N/A	#N/A	#N/A	#N/A
						23.9	19805.5	-0.207618	0.185232		23.9	27339.5	-0.0358609	0.184045		#N/A	#N/A	#N/A	#N/A	#N/A	#N/A	#N/A		14148.3	15709.1	17507.2	19805.5	22478.2	25264.3	28434		19381.4	21616.6	24154.6	27339.5	30961.6	34646.6	38731.4		23.9	29120.6	23.9	39601.8		#N/A	#N/A	#N/A	#N/A	#N/A
						24	19809.7	-0.207096	0.185204		24	27349	-0.0370084	0.184354		#N/A	#N/A	#N/A	#N/A	#N/A	#N/A	#N/A		14151.7	15712.8	17511.3	19809.7	22482.5	25268.4	28437.5		19378.3	21616.3	24158.1	27349	30979.1	34673.6	38770.4		24	29123.9	24	39643.5		#N/A	#N/A	#N/A	#N/A	#N/A
						24.1	19814	-0.206575	0.185177		24.1	27358.5	-0.0381567	0.184661		#N/A	#N/A	#N/A	#N/A	#N/A	#N/A	#N/A		14155	15716.5	17515.3	19814	22486.8	25272.5	28441		19375.3	21616.1	24161.7	27358.5	30996.6	34700.5	38809.3		24.1	29127.3	24.1	39685.1		#N/A	#N/A	#N/A	#N/A	#N/A
						24.2	19818.2	-0.206053	0.18515		24.2	27368	-0.0393058	0.184968		#N/A	#N/A	#N/A	#N/A	#N/A	#N/A	#N/A		14158.3	15720.1	17519.3	19818.2	22491.1	25276.6	28444.5		19372.3	21615.8	24165.3	27368	31014	34727.4	38848.1		24.2	29130.7	24.2	39726.7		#N/A	#N/A	#N/A	#N/A	#N/A
						24.3	19822.5	-0.205531	0.185123		24.3	27377.4	-0.0404557	0.185273		#N/A	#N/A	#N/A	#N/A	#N/A	#N/A	#N/A		14161.6	15723.8	17523.2	19822.5	22495.4	25280.7	28448.1		19369.3	21615.6	24168.9	27377.4	31031.4	34754.3	38886.9		24.3	29134.1	24.3	39768.2		#N/A	#N/A	#N/A	#N/A	#N/A
						24.4	19826.7	-0.205009	0.185098		24.4	27386.8	-0.0416062	0.185577		#N/A	#N/A	#N/A	#N/A	#N/A	#N/A	#N/A		14164.8	15727.4	17527.2	19826.7	22499.7	25284.8	28451.7		19366.4	21615.4	24172.5	27386.8	31048.8	34781.1	38925.6		24.4	29137.5	24.4	39809.7		#N/A	#N/A	#N/A	#N/A	#N/A
						24.5	19830.9	-0.204488	0.185073		24.5	27396.3	-0.0427575	0.185879		#N/A	#N/A	#N/A	#N/A	#N/A	#N/A	#N/A		14168	15731	17531.2	19830.9	22504	25289	28455.3		19363.6	21615.2	24176.2	27396.3	31066.1	34807.8	38964.3		24.5	29141	24.5	39851.1		#N/A	#N/A	#N/A	#N/A	#N/A
						24.6	19835.1	-0.203966	0.185049		24.6	27405.7	-0.0439095	0.18618		#N/A	#N/A	#N/A	#N/A	#N/A	#N/A	#N/A		14171.2	15734.6	17535.1	19835.1	22508.3	25293.1	28459		19360.7	21615.1	24179.8	27405.7	31083.4	34834.5	39002.9		24.6	29144.5	24.6	39892.5		#N/A	#N/A	#N/A	#N/A	#N/A
						24.7	19839.3	-0.203444	0.185025		24.7	27415	-0.0450621	0.18648		#N/A	#N/A	#N/A	#N/A	#N/A	#N/A	#N/A		14174.4	15738.2	17539	19839.3	22512.6	25297.2	28462.6		19358	21615	24183.4	27415	31100.7	34861.1	39041.5		24.7	29148	24.7	39933.8		#N/A	#N/A	#N/A	#N/A	#N/A
						24.8	19843.5	-0.202922	0.185002		24.8	27424.4	-0.0462154	0.186779		#N/A	#N/A	#N/A	#N/A	#N/A	#N/A	#N/A		14177.6	15741.7	17542.9	19843.5	22516.9	25301.4	28466.3		19355.2	21614.9	24187.1	27424.4	31117.9	34887.7	39079.9		24.8	29151.6	24.8	39975		#N/A	#N/A	#N/A	#N/A	#N/A
						24.9	19847.7	-0.202401	0.18498		24.9	27433.8	-0.0473692	0.187076		#N/A	#N/A	#N/A	#N/A	#N/A	#N/A	#N/A		14180.7	15745.2	17546.8	19847.7	22521.2	25305.6	28470.1		19352.5	21614.8	24190.7	27433.8	31135.1	34914.2	39118.4		24.9	29155.1	24.9	40016.1		#N/A	#N/A	#N/A	#N/A	#N/A
						25	19851.8	-0.201879	0.184959		25	27443.1	-0.0485237	0.187372		#N/A	#N/A	#N/A	#N/A	#N/A	#N/A	#N/A		14183.8	15748.7	17550.6	19851.8	22525.5	25309.8	28473.8		19349.9	21614.8	24194.4	27443.1	31152.2	34940.7	39156.7		25	29158.8	25	40057.2		#N/A	#N/A	#N/A	#N/A	#N/A
						25.1	19856	-0.201357	0.184938		25.1	27452.5	-0.0496787	0.187666		#N/A	#N/A	#N/A	#N/A	#N/A	#N/A	#N/A		14186.9	15752.2	17554.5	19856	22529.8	25313.9	28477.6		19347.3	21614.8	24198.1	27452.5	31169.4	34967.2	39195		25.1	29162.4	25.1	40098.3		#N/A	#N/A	#N/A	#N/A	#N/A
						25.2	19860.1	-0.200835	0.184918		25.2	27461.8	-0.0508342	0.187959		#N/A	#N/A	#N/A	#N/A	#N/A	#N/A	#N/A		14189.9	15755.6	17558.3	19860.1	22534.1	25318.2	28481.4		19344.8	21614.8	24201.8	27461.8	31186.4	34993.5	39233.2		25.2	29166.1	25.2	40139.2		#N/A	#N/A	#N/A	#N/A	#N/A
						25.3	19864.3	-0.200314	0.184899		25.3	27471.1	-0.0519902	0.188251		#N/A	#N/A	#N/A	#N/A	#N/A	#N/A	#N/A		14192.9	15759.1	17562.1	19864.3	22538.4	25322.4	28485.2		19342.3	21614.9	24205.5	27471.1	31203.5	35019.8	39271.4		25.3	29169.8	25.3	40180.1		#N/A	#N/A	#N/A	#N/A	#N/A
						25.4	19868.4	-0.199792	0.184881		25.4	27480.5	-0.0531467	0.188541		#N/A	#N/A	#N/A	#N/A	#N/A	#N/A	#N/A		14195.9	15762.5	17565.9	19868.4	22542.7	25326.6	28489.1		19339.9	21615	24209.2	27480.5	31220.5	35046.1	39309.5		25.4	29173.5	25.4	40220.9		#N/A	#N/A	#N/A	#N/A	#N/A
						25.5	19872.5	-0.19927	0.184864		25.5	27489.8	-0.0543037	0.188829		#N/A	#N/A	#N/A	#N/A	#N/A	#N/A	#N/A		14198.8	15765.8	17569.6	19872.5	22547	25330.9	28493		19337.5	21615.2	24213	27489.8	31237.5	35072.3	39347.5		25.5	29177.3	25.5	40261.6		#N/A	#N/A	#N/A	#N/A	#N/A
						25.6	19876.6	-0.198748	0.184848		25.6	27499.1	-0.0554611	0.189116		#N/A	#N/A	#N/A	#N/A	#N/A	#N/A	#N/A		14201.8	15769.2	17573.4	19876.6	22551.3	25335.1	28496.9		19335.2	21615.4	24216.7	27499.1	31254.5	35098.5	39385.4		25.6	29181.2	25.6	40302.2		#N/A	#N/A	#N/A	#N/A	#N/A
						25.7	19880.7	-0.198227	0.184832		25.7	27508.3	-0.0566188	0.189401		#N/A	#N/A	#N/A	#N/A	#N/A	#N/A	#N/A		14204.7	15772.5	17577.1	19880.7	22555.5	25339.4	28500.9		19332.9	21615.6	24220.5	27508.3	31271.4	35124.5	39423.2		25.7	29185	25.7	40342.8		#N/A	#N/A	#N/A	#N/A	#N/A
						25.8	19884.7	-0.197705	0.184817		25.8	27517.6	-0.057777	0.189685		#N/A	#N/A	#N/A	#N/A	#N/A	#N/A	#N/A		14207.5	15775.8	17580.8	19884.7	22559.8	25343.7	28504.9		19330.7	21615.8	24224.3	27517.6	31288.2	35150.6	39461		25.8	29188.9	25.8	40383.3		#N/A	#N/A	#N/A	#N/A	#N/A
						25.9	19888.8	-0.197183	0.184804		25.9	27526.9	-0.0589355	0.189967		#N/A	#N/A	#N/A	#N/A	#N/A	#N/A	#N/A		14210.4	15779.1	17584.5	19888.8	22564.1	25348	28509		19328.6	21616.1	24228.1	27526.9	31305.1	35176.5	39498.7		25.9	29192.9	25.9	40423.7		#N/A	#N/A	#N/A	#N/A	#N/A
						26	19892.9	-0.196661	0.184791		26	27536.2	-0.0600944	0.190248		#N/A	#N/A	#N/A	#N/A	#N/A	#N/A	#N/A		14213.2	15782.3	17588.1	19892.9	22568.4	25352.4	28513.1		19326.5	21616.5	24231.9	27536.2	31321.9	35202.4	39536.3		26	29196.9	26	40464		#N/A	#N/A	#N/A	#N/A	#N/A
						26.1	19896.9	-0.19614	0.184779		26.1	27545.4	-0.0612535	0.190526		#N/A	#N/A	#N/A	#N/A	#N/A	#N/A	#N/A		14216	15785.5	17591.8	19896.9	22572.8	25356.7	28517.2		19324.4	21616.9	24235.8	27545.4	31338.7	35228.3	39573.8		26.1	29200.9	26.1	40504.2		#N/A	#N/A	#N/A	#N/A	#N/A
						26.2	19900.9	-0.195618	0.184768		26.2	27554.7	-0.0624129	0.190804		#N/A	#N/A	#N/A	#N/A	#N/A	#N/A	#N/A		14218.7	15788.7	17595.4	19900.9	22577.1	25361.1	28521.3		19322.5	21617.3	24239.7	27554.7	31355.4	35254.1	39611.3		26.2	29205	26.2	40544.4		#N/A	#N/A	#N/A	#N/A	#N/A
						26.3	19904.9	-0.195096	0.184758		26.3	27563.9	-0.0635726	0.191079		#N/A	#N/A	#N/A	#N/A	#N/A	#N/A	#N/A		14221.4	15791.9	17599	19904.9	22581.4	25365.5	28525.5		19320.6	21617.8	24243.6	27563.9	31372.1	35279.8	39648.6		26.3	29209.1	26.3	40584.4		#N/A	#N/A	#N/A	#N/A	#N/A
						26.4	19908.9	-0.194574	0.184749		26.4	27573.1	-0.0647325	0.191353		#N/A	#N/A	#N/A	#N/A	#N/A	#N/A	#N/A		14224.1	15795	17602.6	19908.9	22585.7	25369.9	28529.8		19318.7	21618.3	24247.5	27573.1	31388.7	35305.5	39685.9		26.4	29213.3	26.4	40624.3		#N/A	#N/A	#N/A	#N/A	#N/A
						26.5	19912.9	-0.194053	0.184741		26.5	27582.4	-0.0658926	0.191625		#N/A	#N/A	#N/A	#N/A	#N/A	#N/A	#N/A		14226.7	15798.1	17606.1	19912.9	22590	25374.3	28534.1		19316.9	21618.8	24251.4	27582.4	31405.4	35331	39723		26.5	29217.5	26.5	40664.2		#N/A	#N/A	#N/A	#N/A	#N/A
						26.6	19916.9	-0.193531	0.184734		26.6	27591.6	-0.0670529	0.191895		#N/A	#N/A	#N/A	#N/A	#N/A	#N/A	#N/A		14229.3	15801.2	17609.7	19916.9	22594.3	25378.7	28538.4		19315.2	21619.4	24255.4	27591.6	31422	35356.6	39760.1		26.6	29221.7	26.6	40704		#N/A	#N/A	#N/A	#N/A	#N/A
						26.7	19920.9	-0.193009	0.184728		26.7	27600.8	-0.0682133	0.192163		#N/A	#N/A	#N/A	#N/A	#N/A	#N/A	#N/A		14231.9	15804.3	17613.2	19920.9	22598.6	25383.2	28542.8		19313.6	21620.1	24259.4	27600.8	31438.5	35382	39797.1		26.7	29226.1	26.7	40743.6		#N/A	#N/A	#N/A	#N/A	#N/A
						26.8	19924.9	-0.192487	0.184724		26.8	27610	-0.0693738	0.19243		#N/A	#N/A	#N/A	#N/A	#N/A	#N/A	#N/A		14234.5	15807.3	17616.7	19924.9	22603	25387.7	28547.2		19312	21620.8	24263.4	27610	31455	35407.4	39834		26.8	29230.4	26.8	40783.2		#N/A	#N/A	#N/A	#N/A	#N/A
						26.9	19928.8	-0.191966	0.18472		26.9	27619.2	-0.0705344	0.192694		#N/A	#N/A	#N/A	#N/A	#N/A	#N/A	#N/A		14237	15810.3	17620.1	19928.8	22607.3	25392.2	28551.6		19310.5	21621.5	24267.4	27619.2	31471.5	35432.7	39870.8		26.9	29234.8	26.9	40822.6		#N/A	#N/A	#N/A	#N/A	#N/A
						27	19932.7	-0.191444	0.184717		27	27628.4	-0.0716951	0.192957		#N/A	#N/A	#N/A	#N/A	#N/A	#N/A	#N/A		14239.4	15813.2	17623.6	19932.7	22611.6	25396.7	28556.1		19309	21622.3	24271.5	27628.4	31487.9	35458	39907.5		27	29239.3	27	40862		#N/A	#N/A	#N/A	#N/A	#N/A
						27.1	19936.7	-0.190922	0.184716		27.1	27637.6	-0.0728559	0.193218		#N/A	#N/A	#N/A	#N/A	#N/A	#N/A	#N/A		14241.9	15816.2	17627	19936.7	22616	25401.3	28560.7		19307.7	21623.2	24275.6	27637.6	31504.3	35483.2	39944.1		27.1	29243.8	27.1	40901.2		#N/A	#N/A	#N/A	#N/A	#N/A
						27.2	19940.6	-0.1904	0.184715		27.2	27646.8	-0.0740166	0.193477		#N/A	#N/A	#N/A	#N/A	#N/A	#N/A	#N/A		14244.3	15819.1	17630.4	19940.6	22620.3	25405.9	28565.3		19306.4	21624.1	24279.7	27646.8	31520.7	35508.3	39980.5		27.2	29248.4	27.2	40940.3		#N/A	#N/A	#N/A	#N/A	#N/A
						27.3	19944.5	-0.189879	0.184716		27.3	27656	-0.0751774	0.193734		#N/A	#N/A	#N/A	#N/A	#N/A	#N/A	#N/A		14246.6	15821.9	17633.8	19944.5	22624.6	25410.5	28569.9		19305.1	21625.1	24283.8	27656	31537	35533.3	40016.9		27.3	29253	27.3	40979.3		#N/A	#N/A	#N/A	#N/A	#N/A
						27.4	19948.4	-0.189357	0.184718		27.4	27665.2	-0.0763381	0.193989		#N/A	#N/A	#N/A	#N/A	#N/A	#N/A	#N/A		14248.9	15824.7	17637.1	19948.4	22629	25415.1	28574.6		19304	21626.1	24288	27665.2	31553.3	35558.3	40053.2		27.4	29257.7	27.4	41018.3		#N/A	#N/A	#N/A	#N/A	#N/A
						27.5	19952.3	-0.188835	0.184721		27.5	27674.4	-0.0774987	0.194242		#N/A	#N/A	#N/A	#N/A	#N/A	#N/A	#N/A		14251.2	15827.6	17640.4	19952.3	22633.4	25419.8	28579.4		19302.9	21627.1	24292.2	27674.4	31569.6	35583.2	40089.4		27.5	29262.4	27.5	41057		#N/A	#N/A	#N/A	#N/A	#N/A
						27.6	19956.1	-0.188313	0.184725		27.6	27683.6	-0.0786591	0.194494		#N/A	#N/A	#N/A	#N/A	#N/A	#N/A	#N/A		14253.5	15830.3	17643.7	19956.1	22637.7	25424.4	28584.2		19301.9	21628.2	24296.4	27683.6	31585.8	35608	40125.4		27.6	29267.2	27.6	41095.7		#N/A	#N/A	#N/A	#N/A	#N/A
						27.7	19960	-0.187792	0.184731		27.7	27692.8	-0.0798194	0.194743		#N/A	#N/A	#N/A	#N/A	#N/A	#N/A	#N/A		14255.7	15833.1	17647	19960	22642.1	25429.1	28589		19301	21629.4	24300.7	27692.8	31602	35632.8	40161.4		27.7	29272.1	27.7	41134.3		#N/A	#N/A	#N/A	#N/A	#N/A
						27.8	19963.8	-0.18727	0.184737		27.8	27702	-0.0809793	0.19499		#N/A	#N/A	#N/A	#N/A	#N/A	#N/A	#N/A		14257.8	15835.8	17650.3	19963.8	22646.5	25433.9	28594		19300.1	21630.6	24305	27702	31618.1	35657.4	40197.2		27.8	29277	27.8	41172.7		#N/A	#N/A	#N/A	#N/A	#N/A
						27.9	19967.7	-0.186748	0.184745		27.9	27711.2	-0.082139	0.195235		#N/A	#N/A	#N/A	#N/A	#N/A	#N/A	#N/A		14260	15838.4	17653.5	19967.7	22650.8	25438.6	28598.9		19299.3	21631.9	24309.3	27711.2	31634.2	35682	40232.9		27.9	29282	27.9	41211		#N/A	#N/A	#N/A	#N/A	#N/A
						28	19971.5	-0.186226	0.184754		28	27720.4	-0.0832983	0.195478		#N/A	#N/A	#N/A	#N/A	#N/A	#N/A	#N/A		14262.1	15841.1	17656.7	19971.5	22655.2	25443.4	28603.9		19298.6	21633.3	24313.7	27720.4	31650.3	35706.6	40268.5		28	29287	28	41249.2		#N/A	#N/A	#N/A	#N/A	#N/A
						28.1	19975.3	-0.185704	0.184764		28.1	27729.6	-0.0844572	0.195719		#N/A	#N/A	#N/A	#N/A	#N/A	#N/A	#N/A		14264.1	15843.7	17659.9	19975.3	22659.6	25448.2	28609		19298	21634.7	24318.1	27729.6	31666.3	35731	40304		28.1	29292	28.1	41287.3		#N/A	#N/A	#N/A	#N/A	#N/A
						28.2	19979.1	-0.185183	0.184775		28.2	27738.8	-0.0856157	0.195957		#N/A	#N/A	#N/A	#N/A	#N/A	#N/A	#N/A		14266.1	15846.3	17663	19979.1	22664	25453	28614.1		19297.4	21636.1	24322.5	27738.8	31682.3	35755.4	40339.4		28.2	29297.2	28.2	41325.2		#N/A	#N/A	#N/A	#N/A	#N/A
						28.3	19982.9	-0.184661	0.184788		28.3	27748	-0.0867736	0.196194		#N/A	#N/A	#N/A	#N/A	#N/A	#N/A	#N/A		14268.1	15848.8	17666.2	19982.9	22668.4	25457.9	28619.2		19297	21637.6	24327	27748	31698.2	35779.7	40374.6		28.3	29302.4	28.3	41363.1		#N/A	#N/A	#N/A	#N/A	#N/A
						28.4	19986.7	-0.184139	0.184801		28.4	27757.2	-0.087931	0.196429		#N/A	#N/A	#N/A	#N/A	#N/A	#N/A	#N/A		14270	15851.3	17669.3	19986.7	22672.8	25462.8	28624.4		19296.6	21639.2	24331.5	27757.2	31714.1	35803.9	40409.8		28.4	29307.6	28.4	41400.8		#N/A	#N/A	#N/A	#N/A	#N/A
						28.5	19990.4	-0.183617	0.184816		28.5	27766.4	-0.0890878	0.196661		#N/A	#N/A	#N/A	#N/A	#N/A	#N/A	#N/A		14271.9	15853.8	17672.4	19990.4	22677.2	25467.7	28629.7		19296.3	21640.9	24336	27766.4	31730	35828	40444.8		28.5	29312.9	28.5	41438.3		#N/A	#N/A	#N/A	#N/A	#N/A
						28.6	19994.2	-0.183096	0.184832		28.6	27775.6	-0.0902439	0.196892		#N/A	#N/A	#N/A	#N/A	#N/A	#N/A	#N/A		14273.8	15856.2	17675.4	19994.2	22681.6	25472.6	28635		19296	21642.6	24340.6	27775.6	31745.8	35852.1	40479.7		28.6	29318.3	28.6	41475.7		#N/A	#N/A	#N/A	#N/A	#N/A
						28.7	19997.9	-0.182574	0.184849		28.7	27784.8	-0.0913994	0.19712		#N/A	#N/A	#N/A	#N/A	#N/A	#N/A	#N/A		14275.6	15858.6	17678.5	19997.9	22686	25477.6	28640.3		19295.9	21644.3	24345.2	27784.8	31761.6	35876.1	40514.4		28.7	29323.7	28.7	41513		#N/A	#N/A	#N/A	#N/A	#N/A
						28.8	20001.7	-0.182052	0.184868		28.8	27794	-0.092554	0.197346		#N/A	#N/A	#N/A	#N/A	#N/A	#N/A	#N/A		14277.4	15861	17681.5	20001.7	22690.4	25482.5	28645.8		19295.8	21646.1	24349.9	27794	31777.4	35900	40549.1		28.8	29329.2	28.8	41550.2		#N/A	#N/A	#N/A	#N/A	#N/A
						28.9	20005.4	-0.18153	0.184887		28.9	27803.2	-0.0937079	0.19757		#N/A	#N/A	#N/A	#N/A	#N/A	#N/A	#N/A		14279.1	15863.4	17684.5	20005.4	22694.9	25487.5	28651.2		19295.8	21648	24354.6	27803.2	31793.1	35923.8	40583.6		28.9	29334.7	28.9	41587.2		#N/A	#N/A	#N/A	#N/A	#N/A
						29	20009.1	-0.181009	0.184908		29	27812.5	-0.0948609	0.197791		#N/A	#N/A	#N/A	#N/A	#N/A	#N/A	#N/A		14280.8	15865.7	17687.4	20009.1	22699.3	25492.6	28656.7		19295.9	21650	24359.3	27812.5	31808.8	35947.6	40618		29	29340.3	29	41624.1		#N/A	#N/A	#N/A	#N/A	#N/A
						29.1	20012.8	-0.180487	0.18493		29.1	27821.7	-0.096013	0.198011		#N/A	#N/A	#N/A	#N/A	#N/A	#N/A	#N/A		14282.5	15867.9	17690.4	20012.8	22703.7	25497.6	28662.3		19296.1	21652	24364	27821.7	31824.5	35971.2	40652.2		29.1	29345.9	29.1	41660.9		#N/A	#N/A	#N/A	#N/A	#N/A
						29.2	20016.4	-0.179965	0.184953		29.2	27830.9	-0.0971642	0.198228		#N/A	#N/A	#N/A	#N/A	#N/A	#N/A	#N/A		14284.1	15870.2	17693.3	20016.4	22708.2	25502.7	28667.9		19296.3	21654	24368.8	27830.9	31840.1	35994.8	40686.4		29.2	29351.6	29.2	41697.5		#N/A	#N/A	#N/A	#N/A	#N/A
						29.3	20020.1	-0.179443	0.184978		29.3	27840.1	-0.0983144	0.198443		#N/A	#N/A	#N/A	#N/A	#N/A	#N/A	#N/A		14285.7	15872.4	17696.2	20020.1	22712.6	25507.8	28673.5		19296.7	21656.2	24373.7	27840.1	31855.6	36018.3	40720.4		29.3	29357.4	29.3	41733.9		#N/A	#N/A	#N/A	#N/A	#N/A
						29.4	20023.7	-0.178921	0.185003		29.4	27849.4	-0.0994635	0.198655		#N/A	#N/A	#N/A	#N/A	#N/A	#N/A	#N/A		14287.3	15874.6	17699	20023.7	22717	25512.9	28679.3		19297.1	21658.4	24378.6	27849.4	31871.2	36041.7	40754.2		29.4	29363.2	29.4	41770.3		#N/A	#N/A	#N/A	#N/A	#N/A
						29.5	20027.4	-0.1784	0.18503		29.5	27858.6	-0.100611	0.198866		#N/A	#N/A	#N/A	#N/A	#N/A	#N/A	#N/A		14288.8	15876.7	17701.8	20027.4	22721.5	25518.1	28685		19297.6	21660.7	24383.5	27858.6	31886.7	36065	40788		29.5	29369	29.5	41806.4		#N/A	#N/A	#N/A	#N/A	#N/A
						29.6	20031	-0.177878	0.185058		29.6	27867.9	-0.101758	0.199074		#N/A	#N/A	#N/A	#N/A	#N/A	#N/A	#N/A		14290.2	15878.8	17704.6	20031	22726	25523.3	28690.8		19298.2	21663	24388.5	27867.9	31902.1	36088.3	40821.5		29.6	29375	29.6	41842.5		#N/A	#N/A	#N/A	#N/A	#N/A
						29.7	20034.6	-0.177356	0.185087		29.7	27877.1	-0.102904	0.19928		#N/A	#N/A	#N/A	#N/A	#N/A	#N/A	#N/A		14291.6	15880.9	17707.4	20034.6	22730.4	25528.5	28696.7		19298.9	21665.4	24393.5	27877.1	31917.6	36111.4	40855		29.7	29381	29.7	41878.4		#N/A	#N/A	#N/A	#N/A	#N/A
						29.8	20038.2	-0.176834	0.185117		29.8	27886.4	-0.104048	0.199483		#N/A	#N/A	#N/A	#N/A	#N/A	#N/A	#N/A		14293	15882.9	17710.2	20038.2	22734.9	25533.7	28702.6		19299.7	21667.9	24398.5	27886.4	31932.9	36134.5	40888.3		29.8	29387	29.8	41914.1		#N/A	#N/A	#N/A	#N/A	#N/A
						29.9	20041.8	-0.176313	0.185149		29.9	27895.6	-0.105191	0.199684		#N/A	#N/A	#N/A	#N/A	#N/A	#N/A	#N/A		14294.4	15884.9	17712.9	20041.8	22739.3	25538.9	28708.6		19300.6	21670.4	24403.6	27895.6	31948.3	36157.5	40921.5		29.9	29393.1	29.9	41949.7		#N/A	#N/A	#N/A	#N/A	#N/A
						30	20045.4	-0.175791	0.185182		30	27904.9	-0.106333	0.199883		#N/A	#N/A	#N/A	#N/A	#N/A	#N/A	#N/A		14295.7	15886.9	17715.6	20045.4	22743.8	25544.2	28714.6		19301.5	21673	24408.7	27904.9	31963.6	36180.4	40954.5		30	29399.2	30	41985.1		#N/A	#N/A	#N/A	#N/A	#N/A
						30.1	20048.9	-0.175269	0.185216		30.1	27914.2	-0.107473	0.20008		#N/A	#N/A	#N/A	#N/A	#N/A	#N/A	#N/A		14296.9	15888.8	17718.3	20048.9	22748.3	25549.5	28720.7		19302.6	21675.7	24413.9	27914.2	31978.9	36203.2	40987.4		30.1	29405.4	30.1	42020.4		#N/A	#N/A	#N/A	#N/A	#N/A
						30.2	20052.5	-0.174747	0.185251		30.2	27923.5	-0.108612	0.200274		#N/A	#N/A	#N/A	#N/A	#N/A	#N/A	#N/A		14298.1	15890.7	17720.9	20052.5	22752.8	25554.8	28726.8		19303.7	21678.5	24419.1	27923.5	31994.1	36225.9	41020.2		30.2	29411.7	30.2	42055.5		#N/A	#N/A	#N/A	#N/A	#N/A
						30.3	20056	-0.174225	0.185287		30.3	27932.8	-0.10975	0.200465		#N/A	#N/A	#N/A	#N/A	#N/A	#N/A	#N/A		14299.3	15892.6	17723.6	20056	22757.2	25560.2	28732.9		19304.9	21681.3	24424.4	27932.8	32009.3	36248.5	41052.8		30.3	29418	30.3	42090.4		#N/A	#N/A	#N/A	#N/A	#N/A
						30.4	20059.5	-0.173704	0.185325		30.4	27942.1	-0.110886	0.200655		#N/A	#N/A	#N/A	#N/A	#N/A	#N/A	#N/A		14300.4	15894.4	17726.2	20059.5	22761.7	25565.6	28739.2		19306.2	21684.2	24429.7	27942.1	32024.4	36271.1	41085.2		30.4	29424.4	30.4	42125.2		#N/A	#N/A	#N/A	#N/A	#N/A
						30.5	20063	-0.173182	0.185364		30.5	27951.4	-0.11202	0.200841		#N/A	#N/A	#N/A	#N/A	#N/A	#N/A	#N/A		14301.5	15896.2	17728.7	20063	22766.2	25571	28745.4		19307.6	21687.2	24435.1	27951.4	32039.6	36293.5	41117.5		30.5	29430.8	30.5	42159.9		#N/A	#N/A	#N/A	#N/A	#N/A
						30.6	20066.5	-0.17266	0.185404		30.6	27960.7	-0.113152	0.201026		#N/A	#N/A	#N/A	#N/A	#N/A	#N/A	#N/A		14302.6	15898	17731.3	20066.5	22770.7	25576.4	28751.7		19309.1	21690.2	24440.5	27960.7	32054.6	36315.9	41149.7		30.6	29437.3	30.6	42194.3		#N/A	#N/A	#N/A	#N/A	#N/A
						30.7	20070	-0.172138	0.185445		30.7	27970.1	-0.114283	0.201208		#N/A	#N/A	#N/A	#N/A	#N/A	#N/A	#N/A		14303.6	15899.7	17733.8	20070	22775.2	25581.8	28758.1		19310.7	21693.3	24445.9	27970.1	32069.7	36338.2	41181.6		30.7	29443.9	30.7	42228.6		#N/A	#N/A	#N/A	#N/A	#N/A
						30.8	20073.5	-0.171617	0.185488		30.8	27979.4	-0.115412	0.201387		#N/A	#N/A	#N/A	#N/A	#N/A	#N/A	#N/A		14304.6	15901.4	17736.3	20073.5	22779.7	25587.3	28764.5		19312.4	21696.5	24451.4	27979.4	32084.7	36360.4	41213.5		30.8	29450.5	30.8	42262.7		#N/A	#N/A	#N/A	#N/A	#N/A
						30.9	20076.9	-0.171095	0.185532		30.9	27988.8	-0.116539	0.201564		#N/A	#N/A	#N/A	#N/A	#N/A	#N/A	#N/A		14305.5	15903.1	17738.8	20076.9	22784.2	25592.8	28771		19314.2	21699.7	24457	27988.8	32099.7	36382.5	41245.2		30.9	29457.1	30.9	42296.7		#N/A	#N/A	#N/A	#N/A	#N/A
						31	20080.3	-0.170573	0.185576		31	27998.1	-0.117664	0.201739		#N/A	#N/A	#N/A	#N/A	#N/A	#N/A	#N/A		14306.4	15904.7	17741.2	20080.3	22788.7	25598.3	28777.5		19316	21703.1	24462.6	27998.1	32114.6	36404.4	41276.7		31	29463.8	31	42330.5		#N/A	#N/A	#N/A	#N/A	#N/A
						31.1	20083.8	-0.170051	0.185622		31.1	28007.5	-0.118787	0.201911		#N/A	#N/A	#N/A	#N/A	#N/A	#N/A	#N/A		14307.2	15906.3	17743.6	20083.8	22793.2	25603.8	28784		19318	21706.5	24468.2	28007.5	32129.5	36426.3	41308		31.1	29470.6	31.1	42364.1		#N/A	#N/A	#N/A	#N/A	#N/A
						31.2	20087.2	-0.169529	0.185669		31.2	28016.9	-0.119908	0.20208		#N/A	#N/A	#N/A	#N/A	#N/A	#N/A	#N/A		14308	15907.8	17746	20087.2	22797.7	25609.4	28790.6		19320	21710	24473.9	28016.9	32144.3	36448.1	41339.2		31.2	29477.4	31.2	42397.5		#N/A	#N/A	#N/A	#N/A	#N/A
						31.3	20090.6	-0.169008	0.185717		31.3	28026.3	-0.121026	0.202247		#N/A	#N/A	#N/A	#N/A	#N/A	#N/A	#N/A		14308.8	15909.3	17748.4	20090.6	22802.3	25614.9	28797.3		19322.2	21713.5	24479.7	28026.3	32159.1	36469.8	41370.2		31.3	29484.2	31.3	42430.7		#N/A	#N/A	#N/A	#N/A	#N/A
						31.4	20093.9	-0.168486	0.185766		31.4	28035.7	-0.122143	0.202411		#N/A	#N/A	#N/A	#N/A	#N/A	#N/A	#N/A		14309.6	15910.8	17750.7	20093.9	22806.8	25620.5	28803.9		19324.4	21717.2	24485.5	28035.7	32173.8	36491.4	41401.1		31.4	29491.1	31.4	42463.8		#N/A	#N/A	#N/A	#N/A	#N/A
						31.5	20097.3	-0.167964	0.185816		31.5	28045.1	-0.123257	0.202573		#N/A	#N/A	#N/A	#N/A	#N/A	#N/A	#N/A		14310.3	15912.3	17753	20097.3	22811.3	25626.1	28810.6		19326.8	21720.9	24491.3	28045.1	32188.6	36512.9	41431.8		31.5	29498	31.5	42496.7		#N/A	#N/A	#N/A	#N/A	#N/A
						31.6	20100.6	-0.167442	0.185867		31.6	28054.5	-0.124368	0.202732		#N/A	#N/A	#N/A	#N/A	#N/A	#N/A	#N/A		14310.9	15913.7	17755.3	20100.6	22815.8	25631.7	28817.4		19329.2	21724.7	24497.2	28054.5	32203.2	36534.3	41462.3		31.6	29505	31.6	42529.3		#N/A	#N/A	#N/A	#N/A	#N/A
						31.7	20104	-0.16692	0.185919		31.7	28064	-0.125477	0.202888		#N/A	#N/A	#N/A	#N/A	#N/A	#N/A	#N/A		14311.5	15915.1	17757.6	20104	22820.3	25637.4	28824.2		19331.8	21728.5	24503.2	28064	32217.9	36555.6	41492.6		31.7	29512	31.7	42561.8		#N/A	#N/A	#N/A	#N/A	#N/A
						31.8	20107.3	-0.166399	0.185972		31.8	28073.4	-0.126584	0.203042		#N/A	#N/A	#N/A	#N/A	#N/A	#N/A	#N/A		14312.1	15916.5	17759.8	20107.3	22824.8	25643	28831		19334.4	21732.5	24509.1	28073.4	32232.4	36576.8	41522.7		31.8	29519.1	31.8	42594.1		#N/A	#N/A	#N/A	#N/A	#N/A
						31.9	20110.6	-0.165877	0.186026		31.9	28082.9	-0.127687	0.203193		#N/A	#N/A	#N/A	#N/A	#N/A	#N/A	#N/A		14312.7	15917.8	17762	20110.6	22829.3	25648.7	28837.8		19337.1	21736.5	24515.2	28082.9	32247	36597.8	41552.7		31.9	29526.1	31.9	42626.2		#N/A	#N/A	#N/A	#N/A	#N/A
						32	20113.9	-0.165355	0.186081		32	28092.3	-0.128788	0.203341		#N/A	#N/A	#N/A	#N/A	#N/A	#N/A	#N/A		14313.2	15919.1	17764.2	20113.9	22833.8	25654.3	28844.7		19339.9	21740.6	24521.3	28092.3	32261.5	36618.8	41582.5		32	29533.3	32	42658.1		#N/A	#N/A	#N/A	#N/A	#N/A
						32.1	20117.2	-0.164833	0.186137		32.1	28101.8	-0.129887	0.203487		#N/A	#N/A	#N/A	#N/A	#N/A	#N/A	#N/A		14313.7	15920.4	17766.4	20117.2	22838.3	25660	28851.6		19342.9	21744.8	24527.4	28101.8	32275.9	36639.7	41612.1		32.1	29540.4	32.1	42689.7		#N/A	#N/A	#N/A	#N/A	#N/A
						32.2	20120.4	-0.164311	0.186194		32.2	28111.3	-0.130982	0.20363		#N/A	#N/A	#N/A	#N/A	#N/A	#N/A	#N/A		14314.1	15921.6	17768.5	20120.4	22842.8	25665.7	28858.6		19345.9	21749	24533.6	28111.3	32290.3	36660.4	41641.5		32.2	29547.6	32.2	42721.2		#N/A	#N/A	#N/A	#N/A	#N/A
						32.3	20123.7	-0.16379	0.186251		32.3	28120.8	-0.132074	0.20377		#N/A	#N/A	#N/A	#N/A	#N/A	#N/A	#N/A		14314.5	15922.8	17770.6	20123.7	22847.3	25671.4	28865.5		19349	21753.4	24539.9	28120.8	32304.7	36681	41670.7		32.3	29554.8	32.3	42752.5		#N/A	#N/A	#N/A	#N/A	#N/A
						32.4	20126.9	-0.163268	0.18631		32.4	28130.3	-0.133164	0.203908		#N/A	#N/A	#N/A	#N/A	#N/A	#N/A	#N/A		14314.9	15924	17772.7	20126.9	22851.7	25677.1	28872.5		19352.3	21757.8	24546.2	28130.3	32319	36701.6	41699.7		32.4	29562.1	32.4	42783.5		#N/A	#N/A	#N/A	#N/A	#N/A
						32.5	20130.1	-0.162746	0.186369		32.5	28139.8	-0.13425	0.204043		#N/A	#N/A	#N/A	#N/A	#N/A	#N/A	#N/A		14315.3	15925.1	17774.8	20130.1	22856.2	25682.8	28879.5		19355.6	21762.3	24552.5	28139.8	32333.2	36722	41728.5		32.5	29569.4	32.5	42814.4		#N/A	#N/A	#N/A	#N/A	#N/A
						32.6	20133.3	-0.162224	0.186429		32.6	28149.3	-0.135333	0.204175		#N/A	#N/A	#N/A	#N/A	#N/A	#N/A	#N/A		14315.6	15926.3	17776.8	20133.3	22860.7	25688.6	28886.6		19359	21766.9	24558.9	28149.3	32347.5	36742.3	41757.2		32.6	29576.7	32.6	42845		#N/A	#N/A	#N/A	#N/A	#N/A
						32.7	20136.5	-0.161703	0.18649		32.7	28158.8	-0.136413	0.204304		#N/A	#N/A	#N/A	#N/A	#N/A	#N/A	#N/A		14315.9	15927.4	17778.8	20136.5	22865.2	25694.3	28893.6		19362.5	21771.5	24565.4	28158.8	32361.6	36762.4	41785.6		32.7	29584	32.7	42875.4		#N/A	#N/A	#N/A	#N/A	#N/A
						32.8	20139.6	-0.161181	0.186551		32.8	28168.4	-0.137489	0.20443		#N/A	#N/A	#N/A	#N/A	#N/A	#N/A	#N/A		14316.1	15928.4	17780.8	20139.6	22869.6	25700	28900.7		19366.2	21776.3	24571.9	28168.4	32375.7	36782.5	41813.8		32.8	29591.3	32.8	42905.6		#N/A	#N/A	#N/A	#N/A	#N/A
						32.9	20142.8	-0.160659	0.186614		32.9	28177.9	-0.138563	0.204554		#N/A	#N/A	#N/A	#N/A	#N/A	#N/A	#N/A		14316.3	15929.5	17782.8	20142.8	22874.1	25705.8	28907.8		19369.9	21781.1	24578.5	28177.9	32389.8	36802.5	41841.8		32.9	29598.7	32.9	42935.5		#N/A	#N/A	#N/A	#N/A	#N/A
						33	20145.9	-0.160137	0.186677		33	28187.5	-0.139632	0.204674		#N/A	#N/A	#N/A	#N/A	#N/A	#N/A	#N/A		14316.5	15930.5	17784.7	20145.9	22878.5	25711.5	28914.9		19373.7	21786	24585.1	28187.5	32403.8	36822.3	41869.6		33	29606.1	33	42965.2		#N/A	#N/A	#N/A	#N/A	#N/A
						33.1	20149	-0.159615	0.18674		33.1	28197.1	-0.140698	0.204792		#N/A	#N/A	#N/A	#N/A	#N/A	#N/A	#N/A		14316.7	15931.4	17786.7	20149	22883	25717.3	28922		19377.7	21791	24591.8	28197.1	32417.8	36842	41897.2		33.1	29613.5	33.1	42994.7		#N/A	#N/A	#N/A	#N/A	#N/A
						33.2	20152.1	-0.159094	0.186805		33.2	28206.7	-0.141761	0.204907		#N/A	#N/A	#N/A	#N/A	#N/A	#N/A	#N/A		14316.8	15932.4	17788.6	20152.1	22887.4	25723	28929.2		19381.7	21796.1	24598.5	28206.7	32431.7	36861.6	41924.6		33.2	29620.9	33.2	43024		#N/A	#N/A	#N/A	#N/A	#N/A
						33.3	20155.2	-0.158572	0.18687		33.3	28216.2	-0.14282	0.205019		#N/A	#N/A	#N/A	#N/A	#N/A	#N/A	#N/A		14316.9	15933.3	17790.5	20155.2	22891.8	25728.8	28936.3		19385.8	21801.2	24605.3	28216.2	32445.6	36881	41951.8		33.3	29628.4	33.3	43053		#N/A	#N/A	#N/A	#N/A	#N/A
						33.4	20158.2	-0.15805	0.186935		33.4	28225.9	-0.143875	0.205128		#N/A	#N/A	#N/A	#N/A	#N/A	#N/A	#N/A		14317	15934.2	17792.3	20158.2	22896.2	25734.5	28943.5		19390.1	21806.5	24612.2	28225.9	32459.4	36900.3	41978.7		33.4	29635.9	33.4	43081.8		#N/A	#N/A	#N/A	#N/A	#N/A
						33.5	20161.3	-0.157528	0.187002		33.5	28235.5	-0.144926	0.205234		#N/A	#N/A	#N/A	#N/A	#N/A	#N/A	#N/A		14317	15935.1	17794.1	20161.3	22900.6	25740.3	28950.7		19394.4	21811.8	24619.1	28235.5	32473.2	36919.5	42005.4		33.5	29643.3	33.5	43110.3		#N/A	#N/A	#N/A	#N/A	#N/A
						33.6	20164.3	-0.157006	0.187069		33.6	28245.1	-0.145973	0.205337		#N/A	#N/A	#N/A	#N/A	#N/A	#N/A	#N/A		14317	15935.9	17796	20164.3	22905	25746	28957.9		19398.9	21817.2	24626	28245.1	32486.9	36938.6	42031.9		33.6	29650.8	33.6	43138.6		#N/A	#N/A	#N/A	#N/A	#N/A
						33.7	20167.3	-0.156485	0.187136		33.7	28254.7	-0.147016	0.205437		#N/A	#N/A	#N/A	#N/A	#N/A	#N/A	#N/A		14317	15936.8	17797.7	20167.3	22909.4	25751.8	28965.1		19403.5	21822.7	24633	28254.7	32500.6	36957.6	42058.2		33.7	29658.3	33.7	43166.7		#N/A	#N/A	#N/A	#N/A	#N/A
						33.8	20170.3	-0.155963	0.187204		33.8	28264.4	-0.148055	0.205535		#N/A	#N/A	#N/A	#N/A	#N/A	#N/A	#N/A		14317	15937.6	17799.5	20170.3	22913.8	25757.5	28972.3		19408.1	21828.3	24640.1	28264.4	32514.2	36976.4	42084.3		33.8	29665.8	33.8	43194.5		#N/A	#N/A	#N/A	#N/A	#N/A
						33.9	20173.3	-0.155441	0.187272		33.9	28274	-0.14909	0.205629		#N/A	#N/A	#N/A	#N/A	#N/A	#N/A	#N/A		14316.9	15938.3	17801.3	20173.3	22918.1	25763.2	28979.5		19412.9	21833.9	24647.2	28274	32527.7	36995.1	42110.1		33.9	29673.3	33.9	43222.1		#N/A	#N/A	#N/A	#N/A	#N/A
						34	20176.2	-0.154919	0.187341		34	28283.7	-0.150121	0.205721		#N/A	#N/A	#N/A	#N/A	#N/A	#N/A	#N/A		14316.8	15939.1	17803	20176.2	22922.5	25769	28986.7		19417.8	21839.7	24654.4	28283.7	32541.2	37013.6	42135.7		34	29680.8	34	43249.4		#N/A	#N/A	#N/A	#N/A	#N/A
						34.1	20179.2	-0.154397	0.187411		34.1	28293.4	-0.151147	0.205809		#N/A	#N/A	#N/A	#N/A	#N/A	#N/A	#N/A		14316.7	15939.8	17804.7	20179.2	22926.8	25774.7	28993.9		19422.7	21845.5	24661.6	28293.4	32554.7	37032.1	42161.1		34.1	29688.4	34.1	43276.4		#N/A	#N/A	#N/A	#N/A	#N/A
						34.2	20182.1	-0.153875	0.187481		34.2	28303	-0.152169	0.205895		#N/A	#N/A	#N/A	#N/A	#N/A	#N/A	#N/A		14316.5	15940.5	17806.4	20182.1	22931.1	25780.4	29001.1		19427.8	21851.4	24668.9	28303	32568.1	37050.4	42186.2		34.2	29695.9	34.2	43303.2		#N/A	#N/A	#N/A	#N/A	#N/A
						34.3	20185	-0.153354	0.187551		34.3	28312.7	-0.153187	0.205978		#N/A	#N/A	#N/A	#N/A	#N/A	#N/A	#N/A		14316.4	15941.2	17808	20185	22935.4	25786.1	29008.3		19432.9	21857.4	24676.2	28312.7	32581.4	37068.5	42211.1		34.3	29703.4	34.3	43329.8		#N/A	#N/A	#N/A	#N/A	#N/A
						34.4	20187.8	-0.152832	0.187622		34.4	28322.4	-0.154199	0.206058		#N/A	#N/A	#N/A	#N/A	#N/A	#N/A	#N/A		14316.2	15941.8	17809.6	20187.8	22939.7	25791.8	29015.5		19438.2	21863.4	24683.6	28322.4	32594.6	37086.5	42235.8		34.4	29710.9	34.4	43356		#N/A	#N/A	#N/A	#N/A	#N/A
						34.5	20190.7	-0.15231	0.187693		34.5	28332.1	-0.155207	0.206135		#N/A	#N/A	#N/A	#N/A	#N/A	#N/A	#N/A		14315.9	15942.5	17811.3	20190.7	22944	25797.5	29022.7		19443.5	21869.5	24691	28332.1	32607.9	37104.4	42260.3		34.5	29718.4	34.5	43382.1		#N/A	#N/A	#N/A	#N/A	#N/A
						34.6	20193.5	-0.151788	0.187764		34.6	28341.8	-0.15621	0.206209		#N/A	#N/A	#N/A	#N/A	#N/A	#N/A	#N/A		14315.7	15943.1	17812.8	20193.5	22948.2	25803.1	29029.9		19449	21875.7	24698.4	28341.8	32621	37122.2	42284.5		34.6	29725.9	34.6	43407.8		#N/A	#N/A	#N/A	#N/A	#N/A
						34.7	20196.4	-0.151266	0.187836		34.7	28351.5	-0.157209	0.206281		#N/A	#N/A	#N/A	#N/A	#N/A	#N/A	#N/A		14315.4	15943.6	17814.4	20196.4	22952.5	25808.8	29037		19454.5	21882	24705.9	28351.5	32634.1	37139.8	42308.4		34.7	29733.4	34.7	43433.3		#N/A	#N/A	#N/A	#N/A	#N/A
						34.8	20199.2	-0.150745	0.187908		34.8	28361.1	-0.158202	0.206349		#N/A	#N/A	#N/A	#N/A	#N/A	#N/A	#N/A		14315.1	15944.2	17816	20199.2	22956.7	25814.4	29044.2		19460.1	21888.4	24713.5	28361.1	32647.1	37157.2	42332.1		34.8	29740.8	34.8	43458.6		#N/A	#N/A	#N/A	#N/A	#N/A
						34.9	20201.9	-0.150223	0.18798		34.9	28370.8	-0.15919	0.206415		#N/A	#N/A	#N/A	#N/A	#N/A	#N/A	#N/A		14314.8	15944.7	17817.5	20201.9	22960.9	25820	29051.3		19465.8	21894.8	24721.1	28370.8	32660	37174.5	42355.6		34.9	29748.3	34.9	43483.5		#N/A	#N/A	#N/A	#N/A	#N/A
						35	20204.7	-0.149701	0.188053		35	28380.5	-0.160173	0.206478		#N/A	#N/A	#N/A	#N/A	#N/A	#N/A	#N/A		14314.5	15945.2	17819	20204.7	22965	25825.6	29058.5		19471.6	21901.3	24728.7	28380.5	32672.9	37191.7	42378.8		35	29755.7	35	43508.2		#N/A	#N/A	#N/A	#N/A	#N/A
						35.1	20207.4	-0.149179	0.188125		35.1	28390.2	-0.161151	0.206538		#N/A	#N/A	#N/A	#N/A	#N/A	#N/A	#N/A		14314.1	15945.7	17820.4	20207.4	22969.2	25831.2	29065.6		19477.5	21907.8	24736.4	28390.2	32685.7	37208.8	42401.8		35.1	29763.2	35.1	43532.7		#N/A	#N/A	#N/A	#N/A	#N/A
						35.2	20210.1	-0.148657	0.188198		35.2	28399.9	-0.162123	0.206596		#N/A	#N/A	#N/A	#N/A	#N/A	#N/A	#N/A		14313.7	15946.2	17821.9	20210.1	22973.3	25836.8	29072.6		19483.5	21914.4	24744.1	28399.9	32698.5	37225.6	42424.5		35.2	29770.6	35.2	43556.8		#N/A	#N/A	#N/A	#N/A	#N/A
						35.3	20212.8	-0.148136	0.188271		35.3	28409.5	-0.16309	0.206651		#N/A	#N/A	#N/A	#N/A	#N/A	#N/A	#N/A		14313.3	15946.6	17823.3	20212.8	22977.4	25842.3	29079.7		19489.6	21921.1	24751.9	28409.5	32711.2	37242.4	42447		35.3	29777.9	35.3	43580.7		#N/A	#N/A	#N/A	#N/A	#N/A
						35.4	20215.5	-0.147614	0.188344		35.4	28419.2	-0.164052	0.206703		#N/A	#N/A	#N/A	#N/A	#N/A	#N/A	#N/A		14312.9	15947.1	17824.7	20215.5	22981.5	25847.8	29086.7		19495.7	21927.9	24759.7	28419.2	32723.8	37259	42469.2		35.4	29785.3	35.4	43604.3		#N/A	#N/A	#N/A	#N/A	#N/A
						35.5	20218.1	-0.147092	0.188418		35.5	28428.8	-0.165008	0.206752		#N/A	#N/A	#N/A	#N/A	#N/A	#N/A	#N/A		14312.5	15947.5	17826.1	20218.1	22985.6	25853.3	29093.7		19501.9	21934.7	24767.5	28428.8	32736.3	37275.4	42491.2		35.5	29792.6	35.5	43627.6		#N/A	#N/A	#N/A	#N/A	#N/A
						35.6	20220.7	-0.14657	0.188491		35.6	28438.5	-0.165958	0.206798		#N/A	#N/A	#N/A	#N/A	#N/A	#N/A	#N/A		14312	15947.9	17827.5	20220.7	22989.6	25858.7	29100.7		19508.2	21941.6	24775.4	28438.5	32748.8	37291.7	42513		35.6	29799.9	35.6	43650.7		#N/A	#N/A	#N/A	#N/A	#N/A
						35.7	20223.3	-0.146048	0.188565		35.7	28448.1	-0.166903	0.206842		#N/A	#N/A	#N/A	#N/A	#N/A	#N/A	#N/A		14311.5	15948.2	17828.8	20223.3	22993.6	25864.2	29107.7		19514.6	21948.5	24783.3	28448.1	32761.2	37307.8	42534.4		35.7	29807.2	35.7	43673.5		#N/A	#N/A	#N/A	#N/A	#N/A
						35.8	20225.9	-0.145526	0.188638		35.8	28457.8	-0.167841	0.206883		#N/A	#N/A	#N/A	#N/A	#N/A	#N/A	#N/A		14311	15948.6	17830.2	20225.9	22997.6	25869.6	29114.6		19521.1	21955.5	24791.2	28457.8	32773.5	37323.8	42555.6		35.8	29814.4	35.8	43696		#N/A	#N/A	#N/A	#N/A	#N/A
						35.9	20228.4	-0.145005	0.188712		35.9	28467.4	-0.168774	0.206921		#N/A	#N/A	#N/A	#N/A	#N/A	#N/A	#N/A		14310.5	15948.9	17831.5	20228.4	23001.5	25874.9	29121.5		19527.6	21962.6	24799.2	28467.4	32785.8	37339.7	42576.6		35.9	29821.6	35.9	43718.2		#N/A	#N/A	#N/A	#N/A	#N/A
						36	20230.9	-0.144483	0.188785		36	28477	-0.1697	0.206957		#N/A	#N/A	#N/A	#N/A	#N/A	#N/A	#N/A		14309.9	15949.2	17832.7	20230.9	23005.5	25880.3	29128.3		19534.2	21969.7	24807.2	28477	32798	37355.3	42597.3		36	29828.7	36	43740.1		#N/A	#N/A	#N/A	#N/A	#N/A
						36.1	20233.4	-0.143961	0.188859		36.1	28486.6	-0.170621	0.20699		#N/A	#N/A	#N/A	#N/A	#N/A	#N/A	#N/A		14309.4	15949.5	17834	20233.4	23009.4	25885.5	29135.1		19540.9	21976.9	24815.2	28486.6	32810.1	37370.9	42617.7		36.1	29835.8	36.1	43761.7		#N/A	#N/A	#N/A	#N/A	#N/A
						36.2	20235.9	-0.143439	0.188932		36.2	28496.2	-0.171535	0.20702		#N/A	#N/A	#N/A	#N/A	#N/A	#N/A	#N/A		14308.8	15949.7	17835.2	20235.9	23013.2	25890.8	29141.9		19547.7	21984.2	24823.3	28496.2	32822.1	37386.2	42637.9		36.2	29842.9	36.2	43783.1		#N/A	#N/A	#N/A	#N/A	#N/A
						36.3	20238.3	-0.142917	0.189005		36.3	28505.7	-0.172443	0.207048		#N/A	#N/A	#N/A	#N/A	#N/A	#N/A	#N/A		14308.2	15950	17836.4	20238.3	23017.1	25896	29148.6		19554.6	21991.5	24831.4	28505.7	32834	37401.4	42657.8		36.3	29849.9	36.3	43804.2		#N/A	#N/A	#N/A	#N/A	#N/A
						36.4	20240.7	-0.142395	0.189078		36.4	28515.3	-0.173344	0.207073		#N/A	#N/A	#N/A	#N/A	#N/A	#N/A	#N/A		14307.6	15950.2	17837.6	20240.7	23020.9	25901.2	29155.2		19561.5	21998.8	24839.5	28515.3	32845.9	37416.5	42677.4		36.4	29856.9	36.4	43824.9		#N/A	#N/A	#N/A	#N/A	#N/A
						36.5	20243.1	-0.141874	0.189151		36.5	28524.8	-0.174239	0.207095		#N/A	#N/A	#N/A	#N/A	#N/A	#N/A	#N/A		14307	15950.4	17838.8	20243.1	23024.6	25906.4	29161.9		19568.5	22006.2	24847.6	28524.8	32857.7	37431.4	42696.8		36.5	29863.9	36.5	43845.4		#N/A	#N/A	#N/A	#N/A	#N/A
						36.6	20245.5	-0.141352	0.189224		36.6	28534.3	-0.175128	0.207115		#N/A	#N/A	#N/A	#N/A	#N/A	#N/A	#N/A		14306.3	15950.6	17839.9	20245.5	23028.4	25911.5	29168.5		19575.5	22013.7	24855.8	28534.3	32869.4	37446.1	42715.9		36.6	29870.7	36.6	43865.6		#N/A	#N/A	#N/A	#N/A	#N/A
						36.7	20247.8	-0.14083	0.189297		36.7	28543.8	-0.176009	0.207132		#N/A	#N/A	#N/A	#N/A	#N/A	#N/A	#N/A		14305.7	15950.7	17841.1	20247.8	23032.1	25916.6	29175		19582.6	22021.2	24864	28543.8	32881	37460.7	42734.8		36.7	29877.6	36.7	43885.5		#N/A	#N/A	#N/A	#N/A	#N/A
						36.8	20250.1	-0.140308	0.189369		36.8	28553.3	-0.176884	0.207147		#N/A	#N/A	#N/A	#N/A	#N/A	#N/A	#N/A		14305	15950.9	17842.2	20250.1	23035.7	25921.6	29181.5		19589.8	22028.7	24872.2	28553.3	32892.5	37475.1	42753.3		36.8	29884.3	36.8	43905.1		#N/A	#N/A	#N/A	#N/A	#N/A
						36.9	20252.4	-0.139786	0.189442		36.9	28562.7	-0.177753	0.207159		#N/A	#N/A	#N/A	#N/A	#N/A	#N/A	#N/A		14304.3	15951	17843.2	20252.4	23039.4	25926.6	29187.9		19597.1	22036.3	24880.5	28562.7	32904	37489.3	42771.6		36.9	29891.1	36.9	43924.4		#N/A	#N/A	#N/A	#N/A	#N/A
						37	20254.7	-0.139264	0.189513		37	28572.2	-0.178614	0.207168		#N/A	#N/A	#N/A	#N/A	#N/A	#N/A	#N/A		14303.6	15951.1	17844.3	20254.7	23043	25931.5	29194.2		19604.4	22044	24888.7	28572.2	32915.4	37503.4	42789.7		37	29897.7	37	43943.4		#N/A	#N/A	#N/A	#N/A	#N/A
						37.1	20256.9	-0.138743	0.189585		37.1	28581.6	-0.179469	0.207175		#N/A	#N/A	#N/A	#N/A	#N/A	#N/A	#N/A		14302.9	15951.2	17845.3	20256.9	23046.5	25936.4	29200.5		19611.8	22051.7	24897	28581.6	32926.6	37517.3	42807.4		37.1	29904.3	37.1	43962.1		#N/A	#N/A	#N/A	#N/A	#N/A
						37.2	20259.1	-0.138221	0.189657		37.2	28591	-0.180316	0.20718		#N/A	#N/A	#N/A	#N/A	#N/A	#N/A	#N/A		14302.2	15951.3	17846.4	20259.1	23050.1	25941.2	29206.8		19619.2	22059.4	24905.3	28591	32937.8	37531	42824.9		37.2	29910.8	37.2	43980.5		#N/A	#N/A	#N/A	#N/A	#N/A
						37.3	20261.2	-0.137699	0.189728		37.3	28600.3	-0.181157	0.207181		#N/A	#N/A	#N/A	#N/A	#N/A	#N/A	#N/A		14301.5	15951.4	17847.3	20261.2	23053.6	25946	29213		19626.7	22067.2	24913.6	28600.3	32948.9	37544.6	42842.1		37.3	29917.3	37.3	43998.6		#N/A	#N/A	#N/A	#N/A	#N/A
						37.4	20263.4	-0.137177	0.189798		37.4	28609.6	-0.181991	0.207181		#N/A	#N/A	#N/A	#N/A	#N/A	#N/A	#N/A		14300.7	15951.4	17848.3	20263.4	23057	25950.8	29219.1		19634.3	22075	24922	28609.6	32959.9	37558	42858.9		37.4	29923.7	37.4	44016.4		#N/A	#N/A	#N/A	#N/A	#N/A
						37.5	20265.5	-0.136655	0.189869		37.5	28618.9	-0.182818	0.207177		#N/A	#N/A	#N/A	#N/A	#N/A	#N/A	#N/A		14299.9	15951.5	17849.3	20265.5	23060.4	25955.5	29225.2		19641.9	22082.9	24930.3	28618.9	32970.8	37571.2	42875.5		37.5	29930.1	37.5	44033.8		#N/A	#N/A	#N/A	#N/A	#N/A
						37.6	20267.6	-0.136133	0.189939		37.6	28628.2	-0.183638	0.207172		#N/A	#N/A	#N/A	#N/A	#N/A	#N/A	#N/A		14299.2	15951.5	17850.2	20267.6	23063.8	25960.1	29231.2		19649.5	22090.8	24938.7	28628.2	32981.6	37584.2	42891.9		37.6	29936.4	37.6	44050.9		#N/A	#N/A	#N/A	#N/A	#N/A
						37.7	20269.6	-0.135612	0.190008		37.7	28637.4	-0.18445	0.207164		#N/A	#N/A	#N/A	#N/A	#N/A	#N/A	#N/A		14298.4	15951.5	17851.1	20269.6	23067.1	25964.7	29237.1		19657.2	22098.7	24947	28637.4	32992.3	37597	42907.9		37.7	29942.6	37.7	44067.8		#N/A	#N/A	#N/A	#N/A	#N/A
						37.8	20271.6	-0.13509	0.190078		37.8	28646.6	-0.185256	0.207153		#N/A	#N/A	#N/A	#N/A	#N/A	#N/A	#N/A		14297.6	15951.4	17852	20271.6	23070.4	25969.3	29243		19665	22106.7	24955.4	28646.6	33002.9	37609.7	42923.6		37.8	29948.7	37.8	44084.3		#N/A	#N/A	#N/A	#N/A	#N/A
						37.9	20273.6	-0.134568	0.190147		37.9	28655.7	-0.186054	0.20714		#N/A	#N/A	#N/A	#N/A	#N/A	#N/A	#N/A		14296.7	15951.4	17852.8	20273.6	23073.6	25973.8	29248.8		19672.8	22114.7	24963.7	28655.7	33013.4	37622.2	42939		37.9	29954.8	37.9	44100.4		#N/A	#N/A	#N/A	#N/A	#N/A
						38	20275.5	-0.134046	0.190215		38	28664.8	-0.186845	0.207124		#N/A	#N/A	#N/A	#N/A	#N/A	#N/A	#N/A		14295.9	15951.3	17853.7	20275.5	23076.8	25978.2	29254.5		19680.7	22122.7	24972.1	28664.8	33023.8	37634.4	42954.2		38	29960.8	38	44116.3		#N/A	#N/A	#N/A	#N/A	#N/A
						38.1	20277.5	-0.133524	0.190283		38.1	28673.9	-0.187629	0.207106		#N/A	#N/A	#N/A	#N/A	#N/A	#N/A	#N/A		14295.1	15951.3	17854.5	20277.5	23080	25982.6	29260.2		19688.6	22130.7	24980.5	28673.9	33034.1	37646.5	42969		38.1	29966.7	38.1	44131.8		#N/A	#N/A	#N/A	#N/A	#N/A
						38.2	20279.4	-0.133002	0.19035		38.2	28682.9	-0.188405	0.207085		#N/A	#N/A	#N/A	#N/A	#N/A	#N/A	#N/A		14294.2	15951.2	17855.3	20279.4	23083.1	25986.9	29265.7		19696.6	22138.8	24988.9	28682.9	33044.3	37658.4	42983.5		38.2	29972.5	38.2	44147		#N/A	#N/A	#N/A	#N/A	#N/A
						38.3	20281.2	-0.13248	0.190417		38.3	28691.9	-0.189174	0.207063		#N/A	#N/A	#N/A	#N/A	#N/A	#N/A	#N/A		14293.4	15951.1	17856	20281.2	23086.2	25991.2	29271.2		19704.5	22146.9	24997.2	28691.9	33054.4	37670.1	42997.7		38.3	29978.3	38.3	44161.8		#N/A	#N/A	#N/A	#N/A	#N/A
						38.4	20283	-0.131959	0.190484		38.4	28700.8	-0.189936	0.207037		#N/A	#N/A	#N/A	#N/A	#N/A	#N/A	#N/A		14292.5	15951	17856.8	20283	23089.2	25995.4	29276.7		19712.6	22155	25005.6	28700.8	33064.3	37681.6	43011.6		38.4	29984	38.4	44176.3		#N/A	#N/A	#N/A	#N/A	#N/A
						38.5	20284.8	-0.131437	0.19055		38.5	28709.7	-0.19069	0.207009		#N/A	#N/A	#N/A	#N/A	#N/A	#N/A	#N/A		14291.6	15950.8	17857.5	20284.8	23092.2	25999.5	29282		19720.7	22163.2	25014	28709.7	33074.1	37692.9	43025.2		38.5	29989.6	38.5	44190.5		#N/A	#N/A	#N/A	#N/A	#N/A
						38.6	20286.6	-0.130915	0.190615		38.6	28718.5	-0.191437	0.206979		#N/A	#N/A	#N/A	#N/A	#N/A	#N/A	#N/A		14290.7	15950.7	17858.2	20286.6	23095.2	26003.6	29287.3		19728.8	22171.4	25022.3	28718.5	33083.9	37704	43038.5		38.6	29995.1	38.6	44204.3		#N/A	#N/A	#N/A	#N/A	#N/A
						38.7	20288.3	-0.130393	0.19068		38.7	28727.2	-0.192176	0.206947		#N/A	#N/A	#N/A	#N/A	#N/A	#N/A	#N/A		14289.8	15950.5	17858.9	20288.3	23098	26007.6	29292.5		19736.9	22179.5	25030.7	28727.2	33093.5	37714.9	43051.5		38.7	30000.5	38.7	44217.8		#N/A	#N/A	#N/A	#N/A	#N/A
						38.8	20290	-0.129871	0.190745		38.8	28736	-0.192907	0.206912		#N/A	#N/A	#N/A	#N/A	#N/A	#N/A	#N/A		14288.9	15950.3	17859.5	20290	23100.9	26011.6	29297.6		19745.1	22187.7	25039	28736	33102.9	37725.6	43064.1		38.8	30005.9	38.8	44231		#N/A	#N/A	#N/A	#N/A	#N/A
						38.9	20291.7	-0.129349	0.190808		38.9	28744.6	-0.193631	0.206874		#N/A	#N/A	#N/A	#N/A	#N/A	#N/A	#N/A		14288	15950.1	17860.1	20291.7	23103.7	26015.5	29302.7		19753.3	22196	25047.3	28744.6	33112.3	37736.1	43076.4		38.9	30011.1	38.9	44243.8		#N/A	#N/A	#N/A	#N/A	#N/A
						39	20293.3	-0.128827	0.190872		39	28753.2	-0.194347	0.206835		#N/A	#N/A	#N/A	#N/A	#N/A	#N/A	#N/A		14287.1	15949.9	17860.8	20293.3	23106.4	26019.3	29307.6		19761.6	22204.2	25055.6	28753.2	33121.5	37746.4	43088.4		39	30016.3	39	44256.2		#N/A	#N/A	#N/A	#N/A	#N/A
						39.1	20294.9	-0.128306	0.190934		39.1	28761.7	-0.195056	0.206793		#N/A	#N/A	#N/A	#N/A	#N/A	#N/A	#N/A		14286.1	15949.7	17861.3	20294.9	23109.1	26023.1	29312.5		19769.9	22212.4	25063.9	28761.7	33130.6	37756.5	43100.1		39.1	30021.4	39.1	44268.3		#N/A	#N/A	#N/A	#N/A	#N/A
						39.2	20296.4	-0.127784	0.190996		39.2	28770.2	-0.195757	0.206749		#N/A	#N/A	#N/A	#N/A	#N/A	#N/A	#N/A		14285.2	15949.4	17861.9	20296.4	23111.8	26026.8	29317.2		19778.2	22220.7	25072.2	28770.2	33139.6	37766.3	43111.4		39.2	30026.4	39.2	44280.1		#N/A	#N/A	#N/A	#N/A	#N/A
						39.3	20298	-0.127262	0.191057		39.3	28778.6	-0.19645	0.206702		#N/A	#N/A	#N/A	#N/A	#N/A	#N/A	#N/A		14284.2	15949.2	17862.4	20298	23114.4	26030.4	29321.9		19786.5	22229	25080.5	28778.6	33148.5	37776	43122.5		39.3	30031.3	39.3	44291.5		#N/A	#N/A	#N/A	#N/A	#N/A
						39.4	20299.5	-0.12674	0.191118		39.4	28787	-0.197135	0.206653		#N/A	#N/A	#N/A	#N/A	#N/A	#N/A	#N/A		14283.3	15948.9	17862.9	20299.5	23116.9	26034	29326.5		19794.8	22237.2	25088.7	28787	33157.2	37785.4	43133.2		39.4	30036.1	39.4	44302.5		#N/A	#N/A	#N/A	#N/A	#N/A
						39.5	20300.9	-0.126218	0.191178		39.5	28795.2	-0.197812	0.206602		#N/A	#N/A	#N/A	#N/A	#N/A	#N/A	#N/A		14282.3	15948.6	17863.4	20300.9	23119.4	26037.5	29331		19803.2	22245.5	25096.9	28795.2	33165.7	37794.6	43143.5		39.5	30040.8	39.5	44313.2		#N/A	#N/A	#N/A	#N/A	#N/A
						39.6	20302.3	-0.125696	0.191237		39.6	28803.4	-0.198481	0.206548		#N/A	#N/A	#N/A	#N/A	#N/A	#N/A	#N/A		14281.3	15948.3	17863.9	20302.3	23121.9	26040.9	29335.4		19811.6	22253.8	25105.1	28803.4	33174.2	37803.6	43153.5		39.6	30045.4	39.6	44323.5		#N/A	#N/A	#N/A	#N/A	#N/A
						39.7	20303.7	-0.125174	0.191295		39.7	28811.6	-0.199143	0.206493		#N/A	#N/A	#N/A	#N/A	#N/A	#N/A	#N/A		14280.3	15948	17864.3	20303.7	23124.3	26044.3	29339.8		19820	22262.1	25113.3	28811.6	33182.5	37812.4	43163.2		39.7	30049.9	39.7	44333.4		#N/A	#N/A	#N/A	#N/A	#N/A
						39.8	20305	-0.124652	0.191353		39.8	28819.6	-0.199796	0.206435		#N/A	#N/A	#N/A	#N/A	#N/A	#N/A	#N/A		14279.3	15947.7	17864.8	20305	23126.6	26047.6	29344		19828.5	22270.3	25121.4	28819.6	33190.7	37820.9	43172.6		39.8	30054.3	39.8	44343		#N/A	#N/A	#N/A	#N/A	#N/A
						39.9	20306.3	-0.124131	0.19141		39.9	28827.6	-0.200441	0.206375		#N/A	#N/A	#N/A	#N/A	#N/A	#N/A	#N/A		14278.3	15947.3	17865.2	20306.3	23128.9	26050.8	29348.1		19836.9	22278.6	25129.5	28827.6	33198.7	37829.2	43181.6		39.9	30058.6	39.9	44352.2		#N/A	#N/A	#N/A	#N/A	#N/A
						40	20307.6	-0.123609	0.191466		40	28835.6	-0.201078	0.206312		#N/A	#N/A	#N/A	#N/A	#N/A	#N/A	#N/A		14277.3	15947	17865.5	20307.6	23131.1	26053.9	29352.1		19845.4	22286.9	25137.6	28835.6	33206.6	37837.3	43190.2		40	30062.8	40	44361		#N/A	#N/A	#N/A	#N/A	#N/A
						40.1	20308.8	-0.123087	0.191522		40.1	28843.4	-0.201707	0.206247		#N/A	#N/A	#N/A	#N/A	#N/A	#N/A	#N/A		14276.3	15946.6	17865.9	20308.8	23133.3	26057	29356		19853.9	22295.2	25145.7	28843.4	33214.3	37845.2	43198.5		40.1	30066.9	40.1	44369.5		#N/A	#N/A	#N/A	#N/A	#N/A
						40.2	20310	-0.122565	0.191576		40.2	28851.1	-0.202328	0.20618		#N/A	#N/A	#N/A	#N/A	#N/A	#N/A	#N/A		14275.3	15946.2	17866.2	20310	23135.4	26059.9	29359.9		19862.4	22303.4	25153.7	28851.1	33221.9	37852.8	43206.5		40.2	30070.8	40.2	44377.5		#N/A	#N/A	#N/A	#N/A	#N/A
						40.3	20311.2	-0.122043	0.19163		40.3	28858.8	-0.202941	0.206111		#N/A	#N/A	#N/A	#N/A	#N/A	#N/A	#N/A		14274.2	15945.8	17866.5	20311.2	23137.5	26062.9	29363.6		19870.9	22311.7	25161.6	28858.8	33229.4	37860.2	43214.1		40.3	30074.7	40.3	44385.2		#N/A	#N/A	#N/A	#N/A	#N/A
						40.4	20312.3	-0.121521	0.191683		40.4	28866.4	-0.203545	0.20604		#N/A	#N/A	#N/A	#N/A	#N/A	#N/A	#N/A		14273.2	15945.4	17866.8	20312.3	23139.5	26065.7	29367.2		19879.4	22319.9	25169.6	28866.4	33236.7	37867.4	43221.4		40.4	30078.5	40.4	44392.6		#N/A	#N/A	#N/A	#N/A	#N/A
						40.5	20313.4	-0.120999	0.191735		40.5	28873.9	-0.204141	0.205966		#N/A	#N/A	#N/A	#N/A	#N/A	#N/A	#N/A		14272.2	15945	17867	20313.4	23141.5	26068.5	29370.8		19888	22328.2	25177.5	28873.9	33243.8	37874.3	43228.2		40.5	30082.2	40.5	44399.5		#N/A	#N/A	#N/A	#N/A	#N/A
						40.6	20314.4	-0.120477	0.191787		40.6	28881.4	-0.204729	0.20589		#N/A	#N/A	#N/A	#N/A	#N/A	#N/A	#N/A		14271.1	15944.5	17867.3	20314.4	23143.4	26071.1	29374.2		19896.5	22336.4	25185.4	28881.4	33250.8	37881	43234.8		40.6	30085.7	40.6	44406		#N/A	#N/A	#N/A	#N/A	#N/A
						40.7	20315.4	-0.119956	0.191838		40.7	28888.7	-0.205308	0.205812		#N/A	#N/A	#N/A	#N/A	#N/A	#N/A	#N/A		14270.1	15944.1	17867.5	20315.4	23145.2	26073.8	29377.5		19905.1	22344.6	25193.2	28888.7	33257.7	37887.4	43241		40.7	30089.2	40.7	44412.2		#N/A	#N/A	#N/A	#N/A	#N/A
						40.8	20316.4	-0.119434	0.191888		40.8	28896	-0.205879	0.205731		#N/A	#N/A	#N/A	#N/A	#N/A	#N/A	#N/A		14269	15943.6	17867.7	20316.4	23147	26076.3	29380.7		19913.6	22352.9	25201	28896	33264.4	37893.6	43246.8		40.8	30092.6	40.8	44417.9		#N/A	#N/A	#N/A	#N/A	#N/A
						40.9	20317.3	-0.118912	0.191937		40.9	28903.1	-0.206441	0.205648		#N/A	#N/A	#N/A	#N/A	#N/A	#N/A	#N/A		14267.9	15943.1	17867.8	20317.3	23148.8	26078.8	29383.9		19922.2	22361.1	25208.8	28903.1	33270.9	37899.6	43252.2		40.9	30095.8	40.9	44423.3		#N/A	#N/A	#N/A	#N/A	#N/A
						41	20318.2	-0.11839	0.191986		41	28910.2	-0.206994	0.205563		#N/A	#N/A	#N/A	#N/A	#N/A	#N/A	#N/A		14266.8	15942.6	17868	20318.2	23150.4	26081.1	29386.9		19930.8	22369.2	25216.5	28910.2	33277.2	37905.3	43257.3		41	30099	41	44428.3		#N/A	#N/A	#N/A	#N/A	#N/A
						41.1	20319.1	-0.117868	0.192033		41.1	28917.2	-0.20754	0.205476		#N/A	#N/A	#N/A	#N/A	#N/A	#N/A	#N/A		14265.8	15942.1	17868.1	20319.1	23152.1	26083.5	29389.8		19939.4	22377.4	25224.1	28917.2	33283.5	37910.7	43262		41.1	30102	41.1	44432.8		#N/A	#N/A	#N/A	#N/A	#N/A
						41.2	20319.9	-0.117346	0.19208		41.2	28924.1	-0.208076	0.205386		#N/A	#N/A	#N/A	#N/A	#N/A	#N/A	#N/A		14264.7	15941.5	17868.1	20319.9	23153.6	26085.7	29392.7		19947.9	22385.6	25231.8	28924.1	33289.5	37915.9	43266.3		41.2	30104.9	41.2	44437		#N/A	#N/A	#N/A	#N/A	#N/A
						41.3	20320.7	-0.116824	0.192126		41.3	28930.9	-0.208604	0.205294		#N/A	#N/A	#N/A	#N/A	#N/A	#N/A	#N/A		14263.6	15941	17868.2	20320.7	23155.1	26087.8	29395.4		19956.5	22393.7	25239.3	28930.9	33295.4	37920.9	43270.3		41.3	30107.8	41.3	44440.7		#N/A	#N/A	#N/A	#N/A	#N/A
						41.4	20321.4	-0.116302	0.192172		41.4	28937.6	-0.209123	0.2052		#N/A	#N/A	#N/A	#N/A	#N/A	#N/A	#N/A		14262.4	15940.4	17868.2	20321.4	23156.6	26089.9	29398		19965.1	22401.9	25246.9	28937.6	33301.1	37925.5	43273.8		41.4	30110.5	41.4	44444.1		#N/A	#N/A	#N/A	#N/A	#N/A
						41.5	20322.1	-0.11578	0.192217		41.5	28944.2	-0.209633	0.205104		#N/A	#N/A	#N/A	#N/A	#N/A	#N/A	#N/A		14261.3	15939.8	17868.2	20322.1	23158	26091.9	29400.6		19973.7	22410	25254.4	28944.2	33306.7	37930	43277		41.5	30113.1	41.5	44447		#N/A	#N/A	#N/A	#N/A	#N/A
						41.6	20322.8	-0.115258	0.19226		41.6	28950.8	-0.210135	0.205005		#N/A	#N/A	#N/A	#N/A	#N/A	#N/A	#N/A		14260.2	15939.2	17868.2	20322.8	23159.4	26093.9	29403		19982.3	22418.1	25261.8	28950.8	33312	37934.1	43279.8		41.6	30115.6	41.6	44449.5		#N/A	#N/A	#N/A	#N/A	#N/A
						41.7	20323.4	-0.114737	0.192304		41.7	28957.2	-0.210627	0.204904		#N/A	#N/A	#N/A	#N/A	#N/A	#N/A	#N/A		14259.1	15938.6	17868.2	20323.4	23160.6	26095.7	29405.3		19990.9	22426.2	25269.2	28957.2	33317.2	37938	43282.3		41.7	30118	41.7	44451.6		#N/A	#N/A	#N/A	#N/A	#N/A
						41.8	20324	-0.114215	0.192346		41.8	28963.5	-0.211111	0.204801		#N/A	#N/A	#N/A	#N/A	#N/A	#N/A	#N/A		14257.9	15938	17868.1	20324	23161.9	26097.5	29407.5		19999.5	22434.2	25276.5	28963.5	33322.3	37941.7	43284.3		41.8	30120.3	41.8	44453.3		#N/A	#N/A	#N/A	#N/A	#N/A
						41.9	20324.5	-0.113693	0.192388		41.9	28969.7	-0.211586	0.204695		#N/A	#N/A	#N/A	#N/A	#N/A	#N/A	#N/A		14256.8	15937.4	17868	20324.5	23163.1	26099.2	29409.7		20008.1	22442.2	25283.8	28969.7	33327.1	37945.1	43285.9		41.9	30122.5	41.9	44454.6		#N/A	#N/A	#N/A	#N/A	#N/A
						42	20325	-0.113171	0.192429		42	28975.8	-0.212052	0.204587		#N/A	#N/A	#N/A	#N/A	#N/A	#N/A	#N/A		14255.6	15936.7	17867.9	20325	23164.2	26100.8	29411.7		20016.7	22450.2	25291	28975.8	33331.8	37948.2	43287.2		42	30124.6	42	44455.4		#N/A	#N/A	#N/A	#N/A	#N/A
						42.1	20325.5	-0.112649	0.192469		42.1	28981.8	-0.212509	0.204477		#N/A	#N/A	#N/A	#N/A	#N/A	#N/A	#N/A		14254.4	15936	17867.8	20325.5	23165.2	26102.4	29413.6		20025.3	22458.2	25298.2	28981.8	33336.3	37951	43288		42.1	30126.6	42.1	44455.8		#N/A	#N/A	#N/A	#N/A	#N/A
						42.2	20325.9	-0.112127	0.192508		42.2	28987.7	-0.212957	0.204365		#N/A	#N/A	#N/A	#N/A	#N/A	#N/A	#N/A		14253.3	15935.3	17867.6	20325.9	23166.2	26103.8	29415.4		20033.9	22466.2	25305.3	28987.7	33340.7	37953.6	43288.5		42.2	30128.5	42.2	44455.8		#N/A	#N/A	#N/A	#N/A	#N/A
						42.3	20326.3	-0.111605	0.192547		42.3	28993.5	-0.213395	0.20425		#N/A	#N/A	#N/A	#N/A	#N/A	#N/A	#N/A		14252.1	15934.6	17867.4	20326.3	23167.2	26105.2	29417.1		20042.5	22474.1	25312.4	28993.5	33344.8	37955.9	43288.5		42.3	30130.2	42.3	44455.3		#N/A	#N/A	#N/A	#N/A	#N/A
						42.4	20326.6	-0.111083	0.192584		42.4	28999.2	-0.213825	0.204133		#N/A	#N/A	#N/A	#N/A	#N/A	#N/A	#N/A		14250.9	15933.9	17867.2	20326.6	23168.1	26106.5	29418.8		20051.1	22482	25319.4	28999.2	33348.8	37957.9	43288.2		42.4	30131.9	42.4	44454.5		#N/A	#N/A	#N/A	#N/A	#N/A
						42.5	20327	-0.110561	0.192621		42.5	29004.8	-0.214245	0.204014		#N/A	#N/A	#N/A	#N/A	#N/A	#N/A	#N/A		14249.7	15933.2	17866.9	20327	23168.9	26107.8	29420.3		20059.6	22489.9	25326.3	29004.8	33352.6	37959.6	43287.4		42.5	30133.4	42.5	44453.2		#N/A	#N/A	#N/A	#N/A	#N/A
						42.6	20327.2	-0.110039	0.192658		42.6	29010.3	-0.214656	0.203892		#N/A	#N/A	#N/A	#N/A	#N/A	#N/A	#N/A		14248.5	15932.4	17866.6	20327.2	23169.7	26108.9	29421.7		20068.2	22497.8	25333.2	29010.3	33356.2	37961.1	43286.3		42.6	30134.9	42.6	44451.4		#N/A	#N/A	#N/A	#N/A	#N/A
						42.7	20327.4	-0.109517	0.192693		42.7	29015.6	-0.215058	0.203769		#N/A	#N/A	#N/A	#N/A	#N/A	#N/A	#N/A		14247.2	15931.6	17866.3	20327.4	23170.4	26110	29423		20076.8	22505.6	25340	29015.6	33359.6	37962.3	43284.7		42.7	30136.2	42.7	44449.2		#N/A	#N/A	#N/A	#N/A	#N/A
						42.8	20327.6	-0.108996	0.192728		42.8	29020.8	-0.21545	0.203643		#N/A	#N/A	#N/A	#N/A	#N/A	#N/A	#N/A		14246	15930.8	17866	20327.6	23171.1	26111	29424.2		20085.3	22513.4	25346.8	29020.8	33362.8	37963.2	43282.7		42.8	30137.4	42.8	44446.6		#N/A	#N/A	#N/A	#N/A	#N/A
						42.9	20327.8	-0.108474	0.192762		42.9	29026	-0.215834	0.203514		#N/A	#N/A	#N/A	#N/A	#N/A	#N/A	#N/A		14244.8	15930	17865.7	20327.8	23171.7	26111.9	29425.3		20093.8	22521.1	25353.5	29026	33365.9	37963.8	43280.4		42.9	30138.6	42.9	44443.5		#N/A	#N/A	#N/A	#N/A	#N/A
						43	20327.9	-0.107952	0.192795		43	29031	-0.216207	0.203384		#N/A	#N/A	#N/A	#N/A	#N/A	#N/A	#N/A		14243.5	15929.2	17865.3	20327.9	23172.2	26112.8	29426.3		20102.4	22528.8	25360.1	29031	33368.7	37964.2	43277.6		43	30139.6	43	44440		#N/A	#N/A	#N/A	#N/A	#N/A
						43.1	20327.9	-0.10743	0.192828		43.1	29035.9	-0.216571	0.203251		#N/A	#N/A	#N/A	#N/A	#N/A	#N/A	#N/A		14242.3	15928.3	17864.9	20327.9	23172.7	26113.6	29427.2		20110.9	22536.5	25366.7	29035.9	33371.4	37964.2	43274.3		43.1	30140.5	43.1	44436.1		#N/A	#N/A	#N/A	#N/A	#N/A
						43.2	20328	-0.106908	0.19286		43.2	29040.6	-0.216926	0.203115		#N/A	#N/A	#N/A	#N/A	#N/A	#N/A	#N/A		14241	15927.5	17864.4	20328	23173.1	26114.2	29428		20119.4	22544.2	25373.2	29040.6	33373.8	37964	43270.7		43.2	30141.3	43.2	44431.7		#N/A	#N/A	#N/A	#N/A	#N/A
						43.3	20327.9	-0.106386	0.192891		43.3	29045.3	-0.217272	0.202978		#N/A	#N/A	#N/A	#N/A	#N/A	#N/A	#N/A		14239.7	15926.6	17864	20327.9	23173.5	26114.9	29428.7		20127.9	22551.8	25379.6	29045.3	33376.1	37963.4	43266.7		43.3	30142	43.3	44426.8		#N/A	#N/A	#N/A	#N/A	#N/A
						43.4	20327.9	-0.105864	0.192921		43.4	29049.8	-0.217607	0.202839		#N/A	#N/A	#N/A	#N/A	#N/A	#N/A	#N/A		14238.4	15925.7	17863.5	20327.9	23173.8	26115.4	29429.3		20136.3	22559.4	25386	29049.8	33378.2	37962.6	43262.3		43.4	30142.5	43.4	44421.6		#N/A	#N/A	#N/A	#N/A	#N/A
						43.5	20327.8	-0.105342	0.192951		43.5	29054.3	-0.217934	0.202697		#N/A	#N/A	#N/A	#N/A	#N/A	#N/A	#N/A		14237.1	15924.8	17863	20327.8	23174	26115.9	29429.8		20144.8	22566.9	25392.3	29054.3	33380.1	37961.6	43257.4		43.5	30143	43.5	44415.9		#N/A	#N/A	#N/A	#N/A	#N/A
						43.6	20327.6	-0.10482	0.19298		43.6	29058.5	-0.218251	0.202553		#N/A	#N/A	#N/A	#N/A	#N/A	#N/A	#N/A		14235.8	15923.9	17862.4	20327.6	23174.2	26116.2	29430.2		20153.2	22574.4	25398.5	29058.5	33381.8	37960.2	43252.2		43.6	30143.4	43.6	44409.7		#N/A	#N/A	#N/A	#N/A	#N/A
						43.7	20327.5	-0.104298	0.193008		43.7	29062.7	-0.218558	0.202407		#N/A	#N/A	#N/A	#N/A	#N/A	#N/A	#N/A		14234.5	15922.9	17861.8	20327.5	23174.4	26116.5	29430.5		20161.6	22581.9	25404.6	29062.7	33383.3	37958.6	43246.5		43.7	30143.6	43.7	44403.2		#N/A	#N/A	#N/A	#N/A	#N/A
						43.8	20327.2	-0.103776	0.193035		43.8	29066.8	-0.218856	0.202259		#N/A	#N/A	#N/A	#N/A	#N/A	#N/A	#N/A		14233.2	15922	17861.2	20327.2	23174.4	26116.8	29430.7		20170	22589.3	25410.7	29066.8	33384.6	37956.6	43240.5		43.8	30143.8	43.8	44396.2		#N/A	#N/A	#N/A	#N/A	#N/A
						43.9	20327	-0.103254	0.193062		43.9	29070.7	-0.219144	0.202109		#N/A	#N/A	#N/A	#N/A	#N/A	#N/A	#N/A		14231.8	15921	17860.6	20327	23174.4	26116.9	29430.8		20178.4	22596.7	25416.7	29070.7	33385.8	37954.4	43234		43.9	30143.8	43.9	44388.8		#N/A	#N/A	#N/A	#N/A	#N/A
						44	20326.7	-0.102732	0.193088		44	29074.5	-0.219423	0.201957		#N/A	#N/A	#N/A	#N/A	#N/A	#N/A	#N/A		14230.5	15920	17860	20326.7	23174.4	26117	29430.8		20186.7	22604	25422.6	29074.5	33386.7	37952	43227.2		44	30143.8	44	44380.9		#N/A	#N/A	#N/A	#N/A	#N/A
						44.1	20326.3	-0.10221	0.193114		44.1	29078.2	-0.219692	0.201803		#N/A	#N/A	#N/A	#N/A	#N/A	#N/A	#N/A		14229.1	15918.9	17859.3	20326.3	23174.3	26117	29430.6		20195	22611.3	25428.5	29078.2	33387.5	37949.2	43220		44.1	30143.6	44.1	44372.6		#N/A	#N/A	#N/A	#N/A	#N/A
						44.2	20325.9	-0.101689	0.193138		44.2	29081.8	-0.219951	0.201647		#N/A	#N/A	#N/A	#N/A	#N/A	#N/A	#N/A		14227.7	15917.9	17858.6	20325.9	23174.2	26116.9	29430.4		20203.3	22618.5	25434.3	29081.8	33388	37946.2	43212.3		44.2	30143.4	44.2	44364		#N/A	#N/A	#N/A	#N/A	#N/A
						44.3	20325.5	-0.101167	0.193162		44.3	29085.2	-0.220201	0.20149		#N/A	#N/A	#N/A	#N/A	#N/A	#N/A	#N/A		14226.3	15916.8	17857.8	20325.5	23173.9	26116.7	29430.1		20211.5	22625.7	25440	29085.2	33388.4	37942.9	43204.3		44.3	30143	44.3	44354.9		#N/A	#N/A	#N/A	#N/A	#N/A
						44.4	20325	-0.100645	0.193186		44.4	29088.6	-0.220441	0.20133		#N/A	#N/A	#N/A	#N/A	#N/A	#N/A	#N/A		14224.9	15915.8	17857	20325	23173.7	26116.5	29429.7		20219.8	22632.8	25445.6	29088.6	33388.6	37939.3	43195.9		44.4	30142.5	44.4	44345.4		#N/A	#N/A	#N/A	#N/A	#N/A
						44.5	20324.5	-0.100123	0.193208		44.5	29091.7	-0.220671	0.201168		#N/A	#N/A	#N/A	#N/A	#N/A	#N/A	#N/A		14223.5	15914.7	17856.2	20324.5	23173.3	26116.2	29429.2		20228	22639.9	25451.1	29091.7	33388.6	37935.4	43187.2		44.5	30142	44.5	44335.4		#N/A	#N/A	#N/A	#N/A	#N/A
						44.6	20324	-0.0996007	0.193231		44.6	29094.8	-0.220892	0.201005		#N/A	#N/A	#N/A	#N/A	#N/A	#N/A	#N/A		14222.1	15913.5	17855.4	20324	23173	26115.8	29428.6		20236.1	22646.9	25456.6	29094.8	33388.4	37931.3	43178		44.6	30141.3	44.6	44325.1		#N/A	#N/A	#N/A	#N/A	#N/A
						44.7	20323.4	-0.0990788	0.193252		44.7	29097.8	-0.221103	0.200839		#N/A	#N/A	#N/A	#N/A	#N/A	#N/A	#N/A		14220.7	15912.4	17854.6	20323.4	23172.5	26115.3	29427.9		20244.3	22653.9	25462	29097.8	33388	37926.9	43168.5		44.7	30140.5	44.7	44314.4		#N/A	#N/A	#N/A	#N/A	#N/A
						44.8	20322.7	-0.0985568	0.193273		44.8	29100.6	-0.221304	0.200672		#N/A	#N/A	#N/A	#N/A	#N/A	#N/A	#N/A		14219.2	15911.2	17853.7	20322.7	23172	26114.8	29427.1		20252.4	22660.8	25467.3	29100.6	33387.4	37922.3	43158.5		44.8	30139.6	44.8	44303.2		#N/A	#N/A	#N/A	#N/A	#N/A
						44.9	20322	-0.0980349	0.193293		44.9	29103.3	-0.221496	0.200503		#N/A	#N/A	#N/A	#N/A	#N/A	#N/A	#N/A		14217.7	15910.1	17852.8	20322	23171.5	26114.2	29426.3		20260.4	22667.7	25472.5	29103.3	33386.6	37917.3	43148.2		44.9	30138.7	44.9	44291.7		#N/A	#N/A	#N/A	#N/A	#N/A
						45	20321.3	-0.0975129	0.193313		45	29105.9	-0.221678	0.200333		#N/A	#N/A	#N/A	#N/A	#N/A	#N/A	#N/A		14216.3	15908.9	17851.8	20321.3	23170.8	26113.5	29425.3		20268.5	22674.5	25477.6	29105.9	33385.7	37912.1	43137.6		45	30137.6	45	44279.7		#N/A	#N/A	#N/A	#N/A	#N/A
						45.1	20320.6	-0.096991	0.193332		45.1	29108.3	-0.22185	0.20016		#N/A	#N/A	#N/A	#N/A	#N/A	#N/A	#N/A		14214.8	15907.6	17850.8	20320.6	23170.2	26112.7	29424.2		20276.4	22681.3	25482.7	29108.3	33384.5	37906.7	43126.5		45.1	30136.4	45.1	44267.4		#N/A	#N/A	#N/A	#N/A	#N/A
						45.2	20319.8	-0.096469	0.19335		45.2	29110.6	-0.222012	0.199986		#N/A	#N/A	#N/A	#N/A	#N/A	#N/A	#N/A		14213.3	15906.4	17849.8	20319.8	23169.4	26111.9	29423		20284.4	22688	25487.7	29110.6	33383.2	37900.9	43115.1		45.2	30135.1	45.2	44254.6		#N/A	#N/A	#N/A	#N/A	#N/A
						45.3	20318.9	-0.0959471	0.193368		45.3	29112.8	-0.222164	0.19981		#N/A	#N/A	#N/A	#N/A	#N/A	#N/A	#N/A		14211.7	15905.1	17848.8	20318.9	23168.6	26111	29421.7		20292.3	22694.6	25492.5	29112.8	33381.7	37894.9	43103.3		45.3	30133.7	45.3	44241.5		#N/A	#N/A	#N/A	#N/A	#N/A
						45.4	20318	-0.0954251	0.193385		45.4	29114.9	-0.222307	0.199633		#N/A	#N/A	#N/A	#N/A	#N/A	#N/A	#N/A		14210.2	15903.8	17847.7	20318	23167.8	26110	29420.4		20300.2	22701.2	25497.3	29114.9	33379.9	37888.7	43091.1		45.4	30132.3	45.4	44228		#N/A	#N/A	#N/A	#N/A	#N/A
						45.5	20317.1	-0.0949032	0.193402		45.5	29116.8	-0.22244	0.199454		#N/A	#N/A	#N/A	#N/A	#N/A	#N/A	#N/A		14208.7	15902.5	17846.6	20317.1	23166.9	26108.9	29418.9		20308	22707.8	25502	29116.8	33378	37882.1	43078.6		45.5	30130.7	45.5	44214.1		#N/A	#N/A	#N/A	#N/A	#N/A
						45.6	20316.1	-0.0943812	0.193418		45.6	29118.6	-0.222563	0.199274		#N/A	#N/A	#N/A	#N/A	#N/A	#N/A	#N/A		14207.1	15901.2	17845.5	20316.1	23165.9	26107.8	29417.4		20315.8	22714.2	25506.7	29118.6	33376	37875.4	43065.8		45.6	30129	45.6	44199.8		#N/A	#N/A	#N/A	#N/A	#N/A
						45.7	20315.1	-0.0938592	0.193433		45.7	29120.2	-0.222676	0.199091		#N/A	#N/A	#N/A	#N/A	#N/A	#N/A	#N/A		14205.5	15899.8	17844.4	20315.1	23164.9	26106.6	29415.7		20323.5	22720.6	25511.2	29120.2	33373.7	37868.3	43052.5		45.7	30127.2	45.7	44185.1		#N/A	#N/A	#N/A	#N/A	#N/A
						45.8	20314	-0.0933373	0.193448		45.8	29121.8	-0.222779	0.198908		#N/A	#N/A	#N/A	#N/A	#N/A	#N/A	#N/A		14203.9	15898.5	17843.2	20314	23163.8	26105.3	29414		20331.2	22726.9	25515.6	29121.8	33371.2	37861	43038.9		45.8	30125.4	45.8	44170		#N/A	#N/A	#N/A	#N/A	#N/A
						45.9	20312.9	-0.0928153	0.193463		45.9	29123.2	-0.222872	0.198723		#N/A	#N/A	#N/A	#N/A	#N/A	#N/A	#N/A		14202.3	15897.1	17842	20312.9	23162.7	26104	29412.1		20338.8	22733.2	25520	29123.2	33368.6	37853.4	43025		45.9	30123.4	45.9	44154.6		#N/A	#N/A	#N/A	#N/A	#N/A
						46	20311.8	-0.0922933	0.193476		46	29124.5	-0.222955	0.198536		#N/A	#N/A	#N/A	#N/A	#N/A	#N/A	#N/A		14200.7	15895.7	17840.7	20311.8	23161.5	26102.5	29410.2		20346.4	22739.4	25524.2	29124.5	33365.7	37845.6	43010.7		46	30121.3	46	44138.8		#N/A	#N/A	#N/A	#N/A	#N/A
						46.1	20310.6	-0.0917714	0.19349		46.1	29125.6	-0.223029	0.198348		#N/A	#N/A	#N/A	#N/A	#N/A	#N/A	#N/A		14199	15894.2	17839.4	20310.6	23160.3	26101	29408.2		20353.9	22745.5	25528.4	29125.6	33362.7	37837.5	42996		46.1	30119.2	46.1	44122.6		#N/A	#N/A	#N/A	#N/A	#N/A
						46.2	20309.4	-0.0912494	0.193502		46.2	29126.6	-0.223092	0.198159		#N/A	#N/A	#N/A	#N/A	#N/A	#N/A	#N/A		14197.4	15892.8	17838.1	20309.4	23159	26099.5	29406.1		20361.4	22751.6	25532.5	29126.6	33359.5	37829.2	42981		46.2	30116.9	46.2	44106		#N/A	#N/A	#N/A	#N/A	#N/A
						46.3	20308.1	-0.0907274	0.193515		46.3	29127.5	-0.223146	0.197968		#N/A	#N/A	#N/A	#N/A	#N/A	#N/A	#N/A		14195.7	15891.3	17836.8	20308.1	23157.6	26097.8	29403.9		20368.9	22757.6	25536.4	29127.5	33356.1	37820.6	42965.7		46.3	30114.5	46.3	44089.1		#N/A	#N/A	#N/A	#N/A	#N/A
						46.4	20306.8	-0.0902055	0.193526		46.4	29128.3	-0.22319	0.197776		#N/A	#N/A	#N/A	#N/A	#N/A	#N/A	#N/A		14194	15889.8	17835.4	20306.8	23156.2	26096.1	29401.6		20376.2	22763.5	25540.3	29128.3	33352.5	37811.7	42950		46.4	30112.1	46.4	44071.8		#N/A	#N/A	#N/A	#N/A	#N/A
						46.5	20305.4	-0.0896835	0.193538		46.5	29128.9	-0.223224	0.197582		#N/A	#N/A	#N/A	#N/A	#N/A	#N/A	#N/A		14192.3	15888.2	17834	20305.4	23154.7	26094.3	29399.2		20383.6	22769.3	25544.1	29128.9	33348.7	37802.7	42934		46.5	30109.5	46.5	44054.2		#N/A	#N/A	#N/A	#N/A	#N/A
						46.6	20304	-0.0891615	0.193548		46.6	29129.4	-0.223248	0.197388		#N/A	#N/A	#N/A	#N/A	#N/A	#N/A	#N/A		14190.6	15886.7	17832.6	20304	23153.2	26092.4	29396.7		20390.8	22775.1	25547.8	29129.4	33344.8	37793.3	42917.6		46.6	30106.9	46.6	44036.2		#N/A	#N/A	#N/A	#N/A	#N/A
						46.7	20302.6	-0.0886395	0.193558		46.7	29129.7	-0.223262	0.197192		#N/A	#N/A	#N/A	#N/A	#N/A	#N/A	#N/A		14188.8	15885.1	17831.1	20302.6	23151.6	26090.5	29394.1		20398	22780.8	25551.4	29129.7	33340.6	37783.7	42900.9		46.7	30104.2	46.7	44017.9		#N/A	#N/A	#N/A	#N/A	#N/A
						46.8	20301.1	-0.0881176	0.193568		46.8	29129.9	-0.223267	0.196995		#N/A	#N/A	#N/A	#N/A	#N/A	#N/A	#N/A		14187.1	15883.5	17829.6	20301.1	23149.9	26088.5	29391.5		20405.2	22786.4	25554.9	29129.9	33336.3	37773.9	42884		46.8	30101.3	46.8	43999.2		#N/A	#N/A	#N/A	#N/A	#N/A
						46.9	20299.6	-0.0875956	0.193577		46.9	29130	-0.223262	0.196796		#N/A	#N/A	#N/A	#N/A	#N/A	#N/A	#N/A		14185.3	15881.9	17828.1	20299.6	23148.2	26086.4	29388.7		20412.3	22792	25558.3	29130	33331.8	37763.9	42866.6		46.9	30098.4	46.9	43980.2		#N/A	#N/A	#N/A	#N/A	#N/A
						47	20298	-0.0870736	0.193585		47	29130	-0.223248	0.196597		#N/A	#N/A	#N/A	#N/A	#N/A	#N/A	#N/A		14183.5	15880.2	17826.6	20298	23146.5	26084.3	29385.9		20419.3	22797.5	25561.6	29130	33327.1	37753.6	42849		47	30095.4	47	43960.9		#N/A	#N/A	#N/A	#N/A	#N/A
						47.1	20296.4	-0.0865516	0.193593		47.1	29129.8	-0.223224	0.196397		#N/A	#N/A	#N/A	#N/A	#N/A	#N/A	#N/A		14181.7	15878.6	17825	20296.4	23144.7	26082	29382.9		20426.2	22802.8	25564.8	29129.8	33322.3	37743	42831.1		47.1	30092.2	47.1	43941.2		#N/A	#N/A	#N/A	#N/A	#N/A
						47.2	20294.8	-0.0860296	0.1936		47.2	29129.5	-0.22319	0.196195		#N/A	#N/A	#N/A	#N/A	#N/A	#N/A	#N/A		14179.9	15876.9	17823.3	20294.8	23142.8	26079.7	29379.9		20433.1	22808.1	25567.8	29129.5	33317.3	37732.3	42812.8		47.2	30089	47.2	43921.2		#N/A	#N/A	#N/A	#N/A	#N/A
						47.3	20293.1	-0.0855077	0.193607		47.3	29129	-0.223147	0.195993		#N/A	#N/A	#N/A	#N/A	#N/A	#N/A	#N/A		14178.1	15875.2	17821.7	20293.1	23140.9	26077.3	29376.8		20439.9	22813.4	25570.8	29129	33312.1	37721.3	42794.3		47.3	30085.7	47.3	43900.9		#N/A	#N/A	#N/A	#N/A	#N/A
						47.4	20291.3	-0.0849857	0.193613		47.4	29128.5	-0.223095	0.19579		#N/A	#N/A	#N/A	#N/A	#N/A	#N/A	#N/A		14176.2	15873.5	17820	20291.3	23138.9	26074.9	29373.5		20446.7	22818.5	25573.7	29128.5	33306.7	37710	42775.5		47.4	30082.3	47.4	43880.3		#N/A	#N/A	#N/A	#N/A	#N/A
						47.5	20289.6	-0.0844637	0.193619		47.5	29127.8	-0.223033	0.195585		#N/A	#N/A	#N/A	#N/A	#N/A	#N/A	#N/A		14174.4	15871.7	17818.3	20289.6	23136.8	26072.4	29370.2		20453.4	22823.6	25576.5	29127.8	33301.1	37698.6	42756.3		47.5	30078.7	47.5	43859.4		#N/A	#N/A	#N/A	#N/A	#N/A
						47.6	20287.7	-0.0839417	0.193624		47.6	29126.9	-0.222962	0.19538		#N/A	#N/A	#N/A	#N/A	#N/A	#N/A	#N/A		14172.5	15869.9	17816.6	20287.7	23134.7	26069.8	29366.8		20460	22828.6	25579.2	29126.9	33295.4	37686.9	42736.9		47.6	30075.1	47.6	43838.1		#N/A	#N/A	#N/A	#N/A	#N/A
						47.7	20285.9	-0.0834197	0.193629		47.7	29125.9	-0.222881	0.195175		#N/A	#N/A	#N/A	#N/A	#N/A	#N/A	#N/A		14170.6	15868.1	17814.8	20285.9	23132.6	26067.1	29363.3		20466.5	22833.4	25581.8	29125.9	33289.5	37675	42717.2		47.7	30071.4	47.7	43816.6		#N/A	#N/A	#N/A	#N/A	#N/A
						47.8	20284	-0.0828977	0.193633		47.8	29124.8	-0.222792	0.194968		#N/A	#N/A	#N/A	#N/A	#N/A	#N/A	#N/A		14168.7	15866.3	17813	20284	23130.4	26064.4	29359.7		20473	22838.2	25584.3	29124.8	33283.4	37662.9	42697.2		47.8	30067.6	47.8	43794.8		#N/A	#N/A	#N/A	#N/A	#N/A
						47.9	20282	-0.0823757	0.193636		47.9	29123.6	-0.222693	0.19476		#N/A	#N/A	#N/A	#N/A	#N/A	#N/A	#N/A		14166.8	15864.5	17811.2	20282	23128.1	26061.5	29356.1		20479.4	22843	25586.6	29123.6	33277.2	37650.6	42677		47.9	30063.7	47.9	43772.7		#N/A	#N/A	#N/A	#N/A	#N/A
						48	20280	-0.0818537	0.193639		48	29122.2	-0.222585	0.194552		#N/A	#N/A	#N/A	#N/A	#N/A	#N/A	#N/A		14164.9	15862.6	17809.3	20280	23125.8	26058.7	29352.3		20485.7	22847.6	25588.9	29122.2	33270.8	37638.1	42656.4		48	30059.7	48	43750.3		#N/A	#N/A	#N/A	#N/A	#N/A
						48.1	20278	-0.0813317	0.193641		48.1	29120.7	-0.222468	0.194344		#N/A	#N/A	#N/A	#N/A	#N/A	#N/A	#N/A		14162.9	15860.7	17807.4	20278	23123.4	26055.7	29348.4		20491.9	22852.1	25591	29120.7	33264.2	37625.3	42635.6		48.1	30055.6	48.1	43727.6		#N/A	#N/A	#N/A	#N/A	#N/A
						48.2	20275.9	-0.0808097	0.193643		48.2	29119.1	-0.222341	0.194134		#N/A	#N/A	#N/A	#N/A	#N/A	#N/A	#N/A		14160.9	15858.8	17805.5	20275.9	23120.9	26052.7	29344.5		20498.1	22856.6	25593.1	29119.1	33257.5	37612.4	42614.6		48.2	30051.4	48.2	43704.6		#N/A	#N/A	#N/A	#N/A	#N/A
						48.3	20273.8	-0.0802878	0.193644		48.3	29117.3	-0.222206	0.193924		#N/A	#N/A	#N/A	#N/A	#N/A	#N/A	#N/A		14159	15856.9	17803.6	20273.8	23118.4	26049.5	29340.4		20504.2	22860.9	25595	29117.3	33250.6	37599.2	42593.2		48.3	30047.1	48.3	43681.4		#N/A	#N/A	#N/A	#N/A	#N/A
						48.4	20271.6	-0.0797658	0.193645		48.4	29115.4	-0.222062	0.193714		#N/A	#N/A	#N/A	#N/A	#N/A	#N/A	#N/A		14157	15854.9	17801.6	20271.6	23115.9	26046.4	29336.3		20510.2	22865.2	25596.9	29115.4	33243.5	37585.9	42571.7		48.4	30042.7	48.4	43657.9		#N/A	#N/A	#N/A	#N/A	#N/A
						48.5	20269.4	-0.0792438	0.193645		48.5	29113.4	-0.221908	0.193503		#N/A	#N/A	#N/A	#N/A	#N/A	#N/A	#N/A		14155	15853	17799.6	20269.4	23113.3	26043.1	29332		20516.1	22869.4	25598.6	29113.4	33236.3	37572.3	42549.8		48.5	30038.3	48.5	43634.1		#N/A	#N/A	#N/A	#N/A	#N/A
						48.6	20267.2	-0.0787218	0.193644		48.6	29111.2	-0.221746	0.193291		#N/A	#N/A	#N/A	#N/A	#N/A	#N/A	#N/A		14152.9	15851	17797.5	20267.2	23110.6	26039.8	29327.7		20521.9	22873.4	25600.2	29111.2	33228.9	37558.5	42527.8		48.6	30033.7	48.6	43610.1		#N/A	#N/A	#N/A	#N/A	#N/A
						48.7	20264.9	-0.0781998	0.193643		48.7	29108.9	-0.221575	0.193079		#N/A	#N/A	#N/A	#N/A	#N/A	#N/A	#N/A		14150.9	15849	17795.5	20264.9	23107.9	26036.4	29323.3		20527.7	22877.4	25601.7	29108.9	33221.3	37544.6	42505.4		48.7	30029	48.7	43585.8		#N/A	#N/A	#N/A	#N/A	#N/A
						48.8	20262.6	-0.0776777	0.193641		48.8	29106.5	-0.221395	0.192867		#N/A	#N/A	#N/A	#N/A	#N/A	#N/A	#N/A		14148.9	15846.9	17793.4	20262.6	23105.1	26032.9	29318.7		20533.3	22881.3	25603.1	29106.5	33213.6	37530.4	42482.9		48.8	30024.2	48.8	43561.3		#N/A	#N/A	#N/A	#N/A	#N/A
						48.9	20260.2	-0.0771557	0.193639		48.9	29104	-0.221206	0.192654		#N/A	#N/A	#N/A	#N/A	#N/A	#N/A	#N/A		14146.8	15844.9	17791.2	20260.2	23102.2	26029.3	29314.1		20538.9	22885.1	25604.4	29104	33205.7	37516	42460.1		48.9	30019.3	48.9	43536.5		#N/A	#N/A	#N/A	#N/A	#N/A
						49	20257.8	-0.0766337	0.193636		49	29101.3	-0.221008	0.192441		#N/A	#N/A	#N/A	#N/A	#N/A	#N/A	#N/A		14144.7	15842.8	17789.1	20257.8	23099.3	26025.7	29309.4		20544.4	22888.7	25605.5	29101.3	33197.7	37501.5	42437		49	30014.4	49	43511.5		#N/A	#N/A	#N/A	#N/A	#N/A
						49.1	20255.4	-0.0761117	0.193632		49.1	29098.4	-0.220802	0.192228		#N/A	#N/A	#N/A	#N/A	#N/A	#N/A	#N/A		14142.6	15840.7	17786.9	20255.4	23096.4	26022	29304.6		20549.8	22892.3	25606.6	29098.4	33189.5	37486.8	42413.8		49.1	30009.3	49.1	43486.3		#N/A	#N/A	#N/A	#N/A	#N/A
						49.2	20252.9	-0.0755897	0.193628		49.2	29095.5	-0.220587	0.192014		#N/A	#N/A	#N/A	#N/A	#N/A	#N/A	#N/A		14140.5	15838.6	17784.7	20252.9	23093.4	26018.3	29299.7		20555.1	22895.8	25607.5	29095.5	33181.1	37471.9	42390.3		49.2	30004.1	49.2	43460.8		#N/A	#N/A	#N/A	#N/A	#N/A
						49.3	20250.3	-0.0750677	0.193624		49.3	29092.4	-0.220364	0.191801		#N/A	#N/A	#N/A	#N/A	#N/A	#N/A	#N/A		14138.4	15836.5	17782.4	20250.3	23090.3	26014.4	29294.7		20560.3	22899.2	25608.4	29092.4	33172.6	37456.7	42366.6		49.3	29998.9	49.3	43435.1		#N/A	#N/A	#N/A	#N/A	#N/A
						49.4	20247.8	-0.0745457	0.193618		49.4	29089.2	-0.220131	0.191587		#N/A	#N/A	#N/A	#N/A	#N/A	#N/A	#N/A		14136.3	15834.3	17780.1	20247.8	23087.2	26010.5	29289.7		20565.4	22902.4	25609.1	29089.2	33163.9	37441.5	42342.7		49.4	29993.5	49.4	43409.1		#N/A	#N/A	#N/A	#N/A	#N/A
						49.5	20245.2	-0.0740237	0.193612		49.5	29085.8	-0.21989	0.191373		#N/A	#N/A	#N/A	#N/A	#N/A	#N/A	#N/A		14134.1	15832.1	17777.8	20245.2	23084	26006.5	29284.5		20570.4	22905.6	25609.7	29085.8	33155.1	37426	42318.6		49.5	29988	49.5	43383		#N/A	#N/A	#N/A	#N/A	#N/A
						49.6	20242.5	-0.0735017	0.193606		49.6	29082.3	-0.219641	0.191158		#N/A	#N/A	#N/A	#N/A	#N/A	#N/A	#N/A		14132	15829.9	17775.5	20242.5	23080.8	26002.4	29279.2		20575.3	22908.7	25610.2	29082.3	33146.1	37410.4	42294.2		49.6	29982.5	49.6	43356.6		#N/A	#N/A	#N/A	#N/A	#N/A
						49.7	20239.8	-0.0729797	0.193598		49.7	29078.7	-0.219383	0.190944		#N/A	#N/A	#N/A	#N/A	#N/A	#N/A	#N/A		14129.8	15827.7	17773.1	20239.8	23077.5	25998.3	29273.9		20580.1	22911.6	25610.5	29078.7	33137	37394.6	42269.7		49.7	29976.8	49.7	43330		#N/A	#N/A	#N/A	#N/A	#N/A
						49.8	20237.1	-0.0724576	0.19359		49.8	29075	-0.219117	0.19073		#N/A	#N/A	#N/A	#N/A	#N/A	#N/A	#N/A		14127.6	15825.5	17770.8	20237.1	23074.1	25994.1	29268.4		20584.9	22914.5	25610.8	29075	33127.8	37378.6	42245		49.8	29971	49.8	43303.2		#N/A	#N/A	#N/A	#N/A	#N/A
						49.9	20234.3	-0.0719356	0.193582		49.9	29071.1	-0.218842	0.190515		#N/A	#N/A	#N/A	#N/A	#N/A	#N/A	#N/A		14125.4	15823.3	17768.3	20234.3	23070.7	25989.8	29262.8		20589.5	22917.2	25610.9	29071.1	33118.3	37362.4	42220		49.9	29965.2	49.9	43276.3		#N/A	#N/A	#N/A	#N/A	#N/A
						50	20231.5	-0.0714136	0.193572		50	29067.1	-0.218558	0.190301		#N/A	#N/A	#N/A	#N/A	#N/A	#N/A	#N/A		14123.2	15821	17765.9	20231.5	23067.2	25985.4	29257.2		20594	22919.9	25610.9	29067.1	33108.8	37346.1	42194.9		50	29959.2	50	43249.1		#N/A	#N/A	#N/A	#N/A	#N/A
						50.1	20228.6	-0.0708916	0.193562		50.1	29063	-0.218266	0.190087		#N/A	#N/A	#N/A	#N/A	#N/A	#N/A	#N/A		14121	15818.7	17763.4	20228.6	23063.7	25981	29251.4		20598.4	22922.4	25610.8	29063	33099.1	37329.6	42169.6		50.1	29953.1	50.1	43221.7		#N/A	#N/A	#N/A	#N/A	#N/A
						50.2	20225.7	-0.0703696	0.193551		50.2	29058.7	-0.217966	0.189873		#N/A	#N/A	#N/A	#N/A	#N/A	#N/A	#N/A		14118.8	15816.4	17760.9	20225.7	23060.1	25976.4	29245.6		20602.7	22924.8	25610.6	29058.7	33089.2	37313	42144.1		50.2	29946.9	50.2	43194.1		#N/A	#N/A	#N/A	#N/A	#N/A
						50.3	20222.8	-0.0698476	0.19354		50.3	29054.3	-0.217657	0.189659		#N/A	#N/A	#N/A	#N/A	#N/A	#N/A	#N/A		14116.6	15814.1	17758.4	20222.8	23056.5	25971.8	29239.6		20607	22927.1	25610.3	29054.3	33079.2	37296.2	42118.4		50.3	29940.6	50.3	43166.4		#N/A	#N/A	#N/A	#N/A	#N/A
						50.4	20219.8	-0.0693255	0.193527		50.4	29049.8	-0.21734	0.189445		#N/A	#N/A	#N/A	#N/A	#N/A	#N/A	#N/A		14114.4	15811.8	17755.9	20219.8	23052.8	25967.2	29233.5		20611.1	22929.3	25609.8	29049.8	33069.1	37279.2	42092.6		50.4	29934.2	50.4	43138.5		#N/A	#N/A	#N/A	#N/A	#N/A
						50.5	20216.8	-0.0688035	0.193514		50.5	29045.2	-0.217015	0.189231		#N/A	#N/A	#N/A	#N/A	#N/A	#N/A	#N/A		14112.1	15809.4	17753.3	20216.8	23049	25962.4	29227.4		20615.1	22931.4	25609.2	29045.2	33058.8	37262.1	42066.5		50.5	29927.7	50.5	43110.4		#N/A	#N/A	#N/A	#N/A	#N/A
						50.6	20213.7	-0.0682815	0.1935		50.6	29040.4	-0.216681	0.189018		#N/A	#N/A	#N/A	#N/A	#N/A	#N/A	#N/A		14109.9	15807.1	17750.7	20213.7	23045.2	25957.6	29221.1		20619	22933.4	25608.6	29040.4	33048.4	37244.8	42040.3		50.6	29921.1	50.6	43082.1		#N/A	#N/A	#N/A	#N/A	#N/A
						50.7	20210.6	-0.0677595	0.193485		50.7	29035.5	-0.216339	0.188805		#N/A	#N/A	#N/A	#N/A	#N/A	#N/A	#N/A		14107.6	15804.7	17748.1	20210.6	23041.4	25952.7	29214.7		20622.8	22935.3	25607.7	29035.5	33037.8	37227.4	42014		50.7	29914.4	50.7	43053.6		#N/A	#N/A	#N/A	#N/A	#N/A
						50.8	20207.5	-0.0672374	0.193469		50.8	29030.5	-0.215989	0.188592		#N/A	#N/A	#N/A	#N/A	#N/A	#N/A	#N/A		14105.4	15802.3	17745.4	20207.5	23037.4	25947.7	29208.3		20626.5	22937	25606.8	29030.5	33027.1	37209.8	41987.5		50.8	29907.6	50.8	43025		#N/A	#N/A	#N/A	#N/A	#N/A
						50.9	20204.3	-0.0667154	0.193452		50.9	29025.3	-0.21563	0.188379		#N/A	#N/A	#N/A	#N/A	#N/A	#N/A	#N/A		14103.1	15799.9	17742.8	20204.3	23033.4	25942.6	29201.7		20630	22938.7	25605.8	29025.3	33016.3	37192.1	41960.8		50.9	29900.6	50.9	42996.3		#N/A	#N/A	#N/A	#N/A	#N/A
						51	20201.1	-0.0661934	0.193434		51	29020	-0.215263	0.188167		#N/A	#N/A	#N/A	#N/A	#N/A	#N/A	#N/A		14100.9	15797.5	17740.1	20201.1	23029.4	25937.5	29195		20633.5	22940.2	25604.6	29020	33005.3	37174.3	41934		51	29893.6	51	42967.4		#N/A	#N/A	#N/A	#N/A	#N/A
						51.1	20197.8	-0.0656713	0.193415		51.1	29014.6	-0.214888	0.187955		#N/A	#N/A	#N/A	#N/A	#N/A	#N/A	#N/A		14098.6	15795.1	17737.4	20197.8	23025.3	25932.2	29188.2		20636.8	22941.6	25603.3	29014.6	32994.2	37156.3	41907		51.1	29886.4	51.1	42938.3		#N/A	#N/A	#N/A	#N/A	#N/A
						51.2	20194.5	-0.0651493	0.193396		51.2	29009.1	-0.214504	0.187744		#N/A	#N/A	#N/A	#N/A	#N/A	#N/A	#N/A		14096.4	15792.7	17734.6	20194.5	23021.1	25926.9	29181.3		20640.1	22942.9	25601.9	29009.1	32983	37138.1	41879.9		51.2	29879.1	51.2	42909.1		#N/A	#N/A	#N/A	#N/A	#N/A
						51.3	20191.2	-0.0646273	0.193375		51.3	29003.4	-0.214113	0.187533		#N/A	#N/A	#N/A	#N/A	#N/A	#N/A	#N/A		14094.1	15790.2	17731.9	20191.2	23016.9	25921.5	29174.3		20643.2	22944.1	25600.4	29003.4	32971.6	37119.9	41852.6		51.3	29871.7	51.3	42879.7		#N/A	#N/A	#N/A	#N/A	#N/A
						51.4	20187.8	-0.0641052	0.193354		51.4	28997.7	-0.213713	0.187323		#N/A	#N/A	#N/A	#N/A	#N/A	#N/A	#N/A		14091.8	15787.8	17729.1	20187.8	23012.6	25916	29167.2		20646.2	22945.1	25598.7	28997.7	32960.2	37101.5	41825.2		51.4	29864.2	51.4	42850.2		#N/A	#N/A	#N/A	#N/A	#N/A
						51.5	20184.4	-0.0635832	0.193331		51.5	28991.7	-0.213305	0.187113		#N/A	#N/A	#N/A	#N/A	#N/A	#N/A	#N/A		14089.6	15785.3	17726.3	20184.4	23008.3	25910.5	29160		20649.1	22946.1	25597	28991.7	32948.5	37082.9	41797.7		51.5	29856.6	51.5	42820.6		#N/A	#N/A	#N/A	#N/A	#N/A
						51.6	20181	-0.0630612	0.193307		51.6	28985.7	-0.21289	0.186904		#N/A	#N/A	#N/A	#N/A	#N/A	#N/A	#N/A		14087.3	15782.8	17723.5	20181	23003.9	25904.9	29152.6		20651.9	22946.9	25595.1	28985.7	32936.8	37064.3	41770.1		51.6	29848.9	51.6	42790.8		#N/A	#N/A	#N/A	#N/A	#N/A
						51.7	20177.5	-0.0625391	0.193283		51.7	28979.6	-0.212466	0.186695		#N/A	#N/A	#N/A	#N/A	#N/A	#N/A	#N/A		14085.1	15780.4	17720.6	20177.5	22999.5	25899.1	29145.2		20654.6	22947.6	25593.1	28979.6	32924.9	37045.5	41742.3		51.7	29841	51.7	42761		#N/A	#N/A	#N/A	#N/A	#N/A
						51.8	20174	-0.0620171	0.193257		51.8	28973.3	-0.212034	0.186487		#N/A	#N/A	#N/A	#N/A	#N/A	#N/A	#N/A		14082.8	15777.9	17717.8	20174	22994.9	25893.3	29137.6		20657.1	22948.2	25590.9	28973.3	32912.9	37026.6	41714.4		51.8	29833	51.8	42731		#N/A	#N/A	#N/A	#N/A	#N/A
						51.9	20170.5	-0.0614951	0.19323		51.9	28966.9	-0.211594	0.18628		#N/A	#N/A	#N/A	#N/A	#N/A	#N/A	#N/A		14080.6	15775.4	17714.9	20170.5	22990.4	25887.4	29130		20659.5	22948.7	25588.7	28966.9	32900.8	37007.5	41686.3		51.9	29825	51.9	42700.8		#N/A	#N/A	#N/A	#N/A	#N/A
						52	20166.9	-0.060973	0.193202		52	28960.4	-0.211145	0.186073		#N/A	#N/A	#N/A	#N/A	#N/A	#N/A	#N/A		14078.3	15772.9	17712	20166.9	22985.7	25881.5	29122.2		20661.8	22949	25586.3	28960.4	32888.6	36988.4	41658.2		52	29816.7	52	42670.6		#N/A	#N/A	#N/A	#N/A	#N/A
						52.1	20163.2	-0.060451	0.193173		52.1	28953.7	-0.210689	0.185867		#N/A	#N/A	#N/A	#N/A	#N/A	#N/A	#N/A		14076.1	15770.4	17709.1	20163.2	22981.1	25875.4	29114.3		20664	22949.2	25583.8	28953.7	32876.2	36969.1	41630		52.1	29808.4	52.1	42640.2		#N/A	#N/A	#N/A	#N/A	#N/A
						52.2	20159.6	-0.0599289	0.193143		52.2	28947	-0.210225	0.185662		#N/A	#N/A	#N/A	#N/A	#N/A	#N/A	#N/A		14073.8	15767.9	17706.2	20159.6	22976.3	25869.3	29106.3		20666.1	22949.3	25581.2	28947	32863.7	36949.7	41601.6		52.2	29799.9	52.2	42609.8		#N/A	#N/A	#N/A	#N/A	#N/A
						52.3	20155.9	-0.0594069	0.193111		52.3	28940.1	-0.209753	0.185458		#N/A	#N/A	#N/A	#N/A	#N/A	#N/A	#N/A		14071.6	15765.4	17703.2	20155.9	22971.5	25863.1	29098.2		20668	22949.3	25578.5	28940.1	32851.2	36930.2	41573.1		52.3	29791.4	52.3	42579.2		#N/A	#N/A	#N/A	#N/A	#N/A
						52.4	20152.2	-0.0588848	0.193079		52.4	28933.1	-0.209274	0.185254		#N/A	#N/A	#N/A	#N/A	#N/A	#N/A	#N/A		14069.3	15762.8	17700.2	20152.2	22966.6	25856.8	29089.9		20669.9	22949.2	25575.6	28933.1	32838.4	36910.6	41544.6		52.4	29782.7	52.4	42548.6		#N/A	#N/A	#N/A	#N/A	#N/A
						52.5	20148.4	-0.0583628	0.193045		52.5	28925.9	-0.208786	0.185052		#N/A	#N/A	#N/A	#N/A	#N/A	#N/A	#N/A		14067.1	15760.3	17697.3	20148.4	22961.7	25850.4	29081.6		20671.6	22948.9	25572.6	28925.9	32825.6	36890.9	41515.9		52.5	29773.9	52.5	42517.8		#N/A	#N/A	#N/A	#N/A	#N/A
						52.6	20144.6	-0.0578408	0.19301		52.6	28918.7	-0.20829	0.18485		#N/A	#N/A	#N/A	#N/A	#N/A	#N/A	#N/A		14064.9	15757.8	17694.2	20144.6	22956.7	25843.9	29073.1		20673.1	22948.5	25569.5	28918.7	32812.7	36871.1	41487.1		52.6	29764.9	52.6	42487		#N/A	#N/A	#N/A	#N/A	#N/A
						52.7	20140.7	-0.0573187	0.192974		52.7	28911.3	-0.207786	0.184649		#N/A	#N/A	#N/A	#N/A	#N/A	#N/A	#N/A		14062.7	15755.3	17691.2	20140.7	22951.7	25837.3	29064.5		20674.6	22948	25566.3	28911.3	32799.6	36851.1	41458.3		52.7	29755.8	52.7	42456.1		#N/A	#N/A	#N/A	#N/A	#N/A
						52.8	20136.9	-0.0567967	0.192936		52.8	28903.8	-0.207274	0.184449		#N/A	#N/A	#N/A	#N/A	#N/A	#N/A	#N/A		14060.5	15752.7	17688.2	20136.9	22946.6	25830.7	29055.8		20675.9	22947.3	25562.9	28903.8	32786.5	36831.1	41429.4		52.8	29746.6	52.8	42425.1		#N/A	#N/A	#N/A	#N/A	#N/A
						52.9	20133	-0.0562746	0.192897		52.9	28896.2	-0.206755	0.18425		#N/A	#N/A	#N/A	#N/A	#N/A	#N/A	#N/A		14058.3	15750.2	17685.1	20133	22941.4	25823.9	29046.9		20677.1	22946.6	25559.4	28896.2	32773.2	36811	41400.3		52.9	29737.3	52.9	42394		#N/A	#N/A	#N/A	#N/A	#N/A
						53	20129	-0.0557526	0.192857		53	28888.5	-0.206227	0.184052		#N/A	#N/A	#N/A	#N/A	#N/A	#N/A	#N/A		14056.1	15747.7	17682.1	20129	22936.2	25817.1	29037.9		20678.1	22945.7	25555.8	28888.5	32759.8	36790.8	41371.2		53	29727.8	53	42362.8		#N/A	#N/A	#N/A	#N/A	#N/A
						53.1	20125	-0.0552305	0.192815		53.1	28880.7	-0.205692	0.183855		#N/A	#N/A	#N/A	#N/A	#N/A	#N/A	#N/A		14054	15745.2	17679	20125	22930.9	25810.2	29028.8		20679.1	22944.6	25552.1	28880.7	32746.3	36770.4	41342.1		53.1	29718.2	53.1	42331.6		#N/A	#N/A	#N/A	#N/A	#N/A
						53.2	20121	-0.0547085	0.192771		53.2	28872.7	-0.205148	0.18366		#N/A	#N/A	#N/A	#N/A	#N/A	#N/A	#N/A		14051.8	15742.6	17675.9	20121	22925.5	25803.1	29019.6		20679.9	22943.5	25548.2	28872.7	32732.7	36750	41312.8		53.2	29708.5	53.2	42300.3		#N/A	#N/A	#N/A	#N/A	#N/A
						53.3	20117	-0.0541864	0.192727		53.3	28864.7	-0.204597	0.183465		#N/A	#N/A	#N/A	#N/A	#N/A	#N/A	#N/A		14049.7	15740.1	17672.8	20117	22920.1	25796	29010.3		20680.6	22942.2	25544.3	28864.7	32719	36729.5	41283.5		53.3	29698.6	53.3	42268.9		#N/A	#N/A	#N/A	#N/A	#N/A
						53.4	20112.9	-0.0536644	0.19268		53.4	28856.5	-0.204037	0.183272		#N/A	#N/A	#N/A	#N/A	#N/A	#N/A	#N/A		14047.6	15737.6	17669.7	20112.9	22914.7	25788.8	29000.8		20681.1	22940.8	25540.2	28856.5	32705.2	36709	41254.2		53.4	29688.6	53.4	42237.5		#N/A	#N/A	#N/A	#N/A	#N/A
						53.5	20108.8	-0.0531423	0.192632		53.5	28848.2	-0.20347	0.183079		#N/A	#N/A	#N/A	#N/A	#N/A	#N/A	#N/A		14045.5	15735.1	17666.6	20108.8	22909.1	25781.5	28991.2		20681.5	22939.3	25536	28848.2	32691.3	36688.3	41224.8		53.5	29678.4	53.5	42206.1		#N/A	#N/A	#N/A	#N/A	#N/A
						53.6	20104.6	-0.0526203	0.192582		53.6	28839.8	-0.202895	0.182888		#N/A	#N/A	#N/A	#N/A	#N/A	#N/A	#N/A		14043.4	15732.6	17663.4	20104.6	22903.5	25774.1	28981.4		20681.8	22937.6	25531.6	28839.8	32677.4	36667.6	41195.3		53.6	29668.1	53.6	42174.5		#N/A	#N/A	#N/A	#N/A	#N/A
						53.7	20100.4	-0.0520982	0.192531		53.7	28831.3	-0.202311	0.182698		#N/A	#N/A	#N/A	#N/A	#N/A	#N/A	#N/A		14041.3	15730.1	17660.3	20100.4	22897.9	25766.6	28971.5		20681.9	22935.8	25527.2	28831.3	32663.3	36646.8	41165.8		53.7	29657.6	53.7	42143		#N/A	#N/A	#N/A	#N/A	#N/A
						53.8	20096.2	-0.0515761	0.192478		53.8	28822.7	-0.20172	0.18251		#N/A	#N/A	#N/A	#N/A	#N/A	#N/A	#N/A		14039.3	15727.6	17657.1	20096.2	22892.1	25759	28961.5		20681.9	22933.9	25522.6	28822.7	32649.1	36625.9	41136.2		53.8	29647	53.8	42111.4		#N/A	#N/A	#N/A	#N/A	#N/A
						53.9	20092	-0.0510541	0.192423		53.9	28813.9	-0.20112	0.182323		#N/A	#N/A	#N/A	#N/A	#N/A	#N/A	#N/A		14037.2	15725.1	17654	20092	22886.3	25751.3	28951.3		20681.8	22931.8	25517.9	28813.9	32634.8	36604.9	41106.6		53.9	29636.2	53.9	42079.8		#N/A	#N/A	#N/A	#N/A	#N/A
						54	20087.7	-0.050532	0.192367		54	28805.1	-0.200513	0.182137		#N/A	#N/A	#N/A	#N/A	#N/A	#N/A	#N/A		14035.3	15722.6	17650.8	20087.7	22880.5	25743.5	28941		20681.6	22929.7	25513.1	28805.1	32620.4	36583.9	41076.9		54	29625.3	54	42048.1		#N/A	#N/A	#N/A	#N/A	#N/A
						54.1	20083.4	-0.05001	0.192308		54.1	28796.1	-0.199897	0.181952		#N/A	#N/A	#N/A	#N/A	#N/A	#N/A	#N/A		14033.3	15720.2	17647.6	20083.4	22874.5	25735.6	28930.5		20681.2	22927.3	25508.1	28796.1	32606	36562.8	41047.2		54.1	29614.3	54.1	42016.4		#N/A	#N/A	#N/A	#N/A	#N/A
						54.2	20079	-0.0494879	0.192248		54.2	28787.1	-0.199274	0.181769		#N/A	#N/A	#N/A	#N/A	#N/A	#N/A	#N/A		14031.3	15717.7	17644.4	20079	22868.6	25727.6	28919.9		20680.6	22924.9	25503	28787.1	32591.4	36541.6	41017.5		54.2	29603	54.2	41984.7		#N/A	#N/A	#N/A	#N/A	#N/A
						54.3	20074.6	-0.0489659	0.192186		54.3	28777.9	-0.198642	0.181588		#N/A	#N/A	#N/A	#N/A	#N/A	#N/A	#N/A		14029.4	15715.3	17641.2	20074.6	22862.5	25719.5	28909.1		20679.9	22922.3	25497.9	28777.9	32576.8	36520.4	40987.8		54.3	29591.7	54.3	41953		#N/A	#N/A	#N/A	#N/A	#N/A
						54.4	20070.2	-0.0484438	0.192122		54.4	28768.6	-0.198002	0.181408		#N/A	#N/A	#N/A	#N/A	#N/A	#N/A	#N/A		14027.5	15712.9	17638	20070.2	22856.4	25711.3	28898.2		20679.1	22919.6	25492.5	28768.6	32562.1	36499.1	40958		54.4	29580.1	54.4	41921.2		#N/A	#N/A	#N/A	#N/A	#N/A
						54.5	20065.8	-0.0479217	0.192056		54.5	28759.2	-0.197354	0.181229		#N/A	#N/A	#N/A	#N/A	#N/A	#N/A	#N/A		14025.7	15710.5	17634.8	20065.8	22850.2	25703	28887.1		20678.2	22916.8	25487.1	28759.2	32547.3	36477.8	40928.2		54.5	29568.4	54.5	41889.4		#N/A	#N/A	#N/A	#N/A	#N/A
						54.6	20061.3	-0.0473997	0.191988		54.6	28749.7	-0.196699	0.181052		#N/A	#N/A	#N/A	#N/A	#N/A	#N/A	#N/A		14023.8	15708.1	17631.6	20061.3	22843.9	25694.6	28875.9		20677.1	22913.8	25481.5	28749.7	32532.4	36456.4	40898.4		54.6	29556.6	54.6	41857.7		#N/A	#N/A	#N/A	#N/A	#N/A
						54.7	20056.8	-0.0468776	0.191918		54.7	28740.1	-0.196035	0.180877		#N/A	#N/A	#N/A	#N/A	#N/A	#N/A	#N/A		14022	15705.7	17628.4	20056.8	22837.6	25686.1	28864.5		20675.9	22910.7	25475.9	28740.1	32517.4	36435	40868.6		54.7	29544.5	54.7	41825.9		#N/A	#N/A	#N/A	#N/A	#N/A
						54.8	20052.2	-0.0463555	0.191846		54.8	28730.4	-0.195363	0.180703		#N/A	#N/A	#N/A	#N/A	#N/A	#N/A	#N/A		14020.3	15703.3	17625.2	20052.2	22831.2	25677.4	28853		20674.5	22907.5	25470.1	28730.4	32502.4	36413.5	40838.7		54.8	29532.3	54.8	41794.1		#N/A	#N/A	#N/A	#N/A	#N/A
						54.9	20047.7	-0.0458335	0.191771		54.9	28720.7	-0.194682	0.18053		#N/A	#N/A	#N/A	#N/A	#N/A	#N/A	#N/A		14018.5	15701	17622	20047.7	22824.8	25668.7	28841.3		20673	22904.1	25464.1	28720.7	32487.3	36392	40808.9		54.9	29520	54.9	41762.3		#N/A	#N/A	#N/A	#N/A	#N/A
						55	20043.1	-0.0453114	0.191695		55	28710.8	-0.193994	0.18036		#N/A	#N/A	#N/A	#N/A	#N/A	#N/A	#N/A		14016.8	15698.6	17618.8	20043.1	22818.2	25659.8	28829.5		20671.3	22900.6	25458.1	28710.8	32472.1	36370.4	40779		55	29507.4	55	41730.6		#N/A	#N/A	#N/A	#N/A	#N/A
						55.1	20038.4	-0.0447894	0.191616		55.1	28700.8	-0.193298	0.180191		#N/A	#N/A	#N/A	#N/A	#N/A	#N/A	#N/A		14015.1	15696.3	17615.5	20038.4	22811.6	25650.9	28817.5		20669.5	22897	25451.9	28700.8	32456.8	36348.8	40749.2		55.1	29494.7	55.1	41698.8		#N/A	#N/A	#N/A	#N/A	#N/A
						55.2	20033.8	-0.0442673	0.191535		55.2	28690.6	-0.192593	0.180024		#N/A	#N/A	#N/A	#N/A	#N/A	#N/A	#N/A		14013.5	15694	17612.3	20033.8	22805	25641.8	28805.3		20667.6	22893.2	25445.7	28690.6	32441.5	36327.1	40719.4		55.2	29481.8	55.2	41667.1		#N/A	#N/A	#N/A	#N/A	#N/A
						55.3	20029.1	-0.0437452	0.191452		55.3	28680.4	-0.191881	0.179859		#N/A	#N/A	#N/A	#N/A	#N/A	#N/A	#N/A		14011.9	15691.7	17609.1	20029.1	22798.2	25632.6	28793		20665.5	22889.3	25439.2	28680.4	32426.1	36305.4	40689.5		55.3	29468.8	55.3	41635.4		#N/A	#N/A	#N/A	#N/A	#N/A
						55.4	20024.3	-0.0432232	0.191367		55.4	28670.1	-0.19116	0.179695		#N/A	#N/A	#N/A	#N/A	#N/A	#N/A	#N/A		14010.4	15689.5	17605.8	20024.3	22791.4	25623.3	28780.5		20663.2	22885.3	25432.7	28670.1	32410.6	36283.7	40659.7		55.4	29455.6	55.4	41603.6		#N/A	#N/A	#N/A	#N/A	#N/A
						55.5	20019.6	-0.0427011	0.191279		55.5	28659.7	-0.190431	0.179533		#N/A	#N/A	#N/A	#N/A	#N/A	#N/A	#N/A		14008.8	15687.3	17602.6	20019.6	22784.5	25613.9	28767.8		20660.9	22881.1	25426.1	28659.7	32395	36261.9	40629.9		55.5	29442.1	55.5	41572		#N/A	#N/A	#N/A	#N/A	#N/A
						55.6	20014.8	-0.042179	0.191189		55.6	28649.2	-0.189694	0.179373		#N/A	#N/A	#N/A	#N/A	#N/A	#N/A	#N/A		14007.4	15685.1	17599.4	20014.8	22777.6	25604.4	28755		20658.3	22876.8	25419.3	28649.2	32379.4	36240.1	40600.1		55.6	29428.6	55.6	41540.3		#N/A	#N/A	#N/A	#N/A	#N/A
						55.7	20009.9	-0.041657	0.191097		55.7	28638.7	-0.188949	0.179215		#N/A	#N/A	#N/A	#N/A	#N/A	#N/A	#N/A		14005.9	15682.9	17596.2	20009.9	22770.6	25594.7	28742		20655.6	22872.3	25412.4	28638.7	32363.7	36218.3	40570.3		55.7	29414.8	55.7	41508.7		#N/A	#N/A	#N/A	#N/A	#N/A
						55.8	20005.1	-0.0411349	0.191002		55.8	28628	-0.188196	0.179059		#N/A	#N/A	#N/A	#N/A	#N/A	#N/A	#N/A		14004.5	15680.7	17592.9	20005.1	22763.5	25585	28728.9		20652.8	22867.7	25405.4	28628	32348	36196.4	40540.6		55.8	29400.8	55.8	41477.1		#N/A	#N/A	#N/A	#N/A	#N/A
						55.9	20000.2	-0.0406128	0.190904		55.9	28617.2	-0.187435	0.178905		#N/A	#N/A	#N/A	#N/A	#N/A	#N/A	#N/A		14003.2	15678.6	17589.7	20000.2	22756.3	25575.1	28715.5		20649.9	22863	25398.3	28617.2	32332.2	36174.5	40510.9		55.9	29386.7	55.9	41445.6		#N/A	#N/A	#N/A	#N/A	#N/A
						56	19995.3	-0.0400907	0.190805		56	28606.3	-0.186665	0.178753		#N/A	#N/A	#N/A	#N/A	#N/A	#N/A	#N/A		14001.9	15676.5	17586.5	19995.3	22749.1	25565.1	28702		20646.7	22858.2	25391	28606.3	32316.3	36152.6	40481.2		56	29372.4	56	41414.1		#N/A	#N/A	#N/A	#N/A	#N/A
						56.1	19990.4	-0.0395687	0.190703		56.1	28595.3	-0.185888	0.178603		#N/A	#N/A	#N/A	#N/A	#N/A	#N/A	#N/A		14000.6	15674.4	17583.3	19990.4	22741.8	25555	28688.4		20643.5	22853.2	25383.7	28595.3	32300.3	36130.7	40451.5		56.1	29357.9	56.1	41382.6		#N/A	#N/A	#N/A	#N/A	#N/A
						56.2	19985.4	-0.0390466	0.190598		56.2	28584.3	-0.185102	0.178454		#N/A	#N/A	#N/A	#N/A	#N/A	#N/A	#N/A		13999.4	15672.3	17580.1	19985.4	22734.5	25544.8	28674.6		20640.1	22848.1	25376.2	28584.3	32284.4	36108.8	40421.9		56.2	29343.3	56.2	41351.2		#N/A	#N/A	#N/A	#N/A	#N/A
						56.3	19980.4	-0.0385245	0.190492		56.3	28573.1	-0.184308	0.178308		#N/A	#N/A	#N/A	#N/A	#N/A	#N/A	#N/A		13998.2	15670.3	17576.9	19980.4	22727	25534.5	28660.6		20636.5	22842.8	25368.6	28573.1	32268.3	36086.8	40392.3		56.3	29328.4	56.3	41319.8		#N/A	#N/A	#N/A	#N/A	#N/A
						56.4	19975.4	-0.0380025	0.190382		56.4	28561.8	-0.183507	0.178164		#N/A	#N/A	#N/A	#N/A	#N/A	#N/A	#N/A		13997	15668.3	17573.7	19975.4	22719.5	25524.1	28646.4		20632.8	22837.4	25360.9	28561.8	32252.2	36064.9	40362.7		56.4	29313.4	56.4	41288.5		#N/A	#N/A	#N/A	#N/A	#N/A
						56.5	19970.3	-0.0374804	0.190271		56.5	28550.5	-0.182697	0.178021		#N/A	#N/A	#N/A	#N/A	#N/A	#N/A	#N/A		13995.9	15666.3	17570.5	19970.3	22712	25513.6	28632.1		20628.9	22831.9	25353	28550.5	32236	36042.9	40333.2		56.5	29298.3	56.5	41257.2		#N/A	#N/A	#N/A	#N/A	#N/A
						56.6	19965.2	-0.0369583	0.190157		56.6	28539.1	-0.181879	0.177881		#N/A	#N/A	#N/A	#N/A	#N/A	#N/A	#N/A		13994.9	15664.4	17567.3	19965.2	22704.4	25502.9	28617.6		20624.9	22826.2	25345.1	28539.1	32219.8	36020.9	40303.7		56.6	29282.9	56.6	41226		#N/A	#N/A	#N/A	#N/A	#N/A
						56.7	19960.1	-0.0364362	0.19004		56.7	28527.5	-0.181053	0.177743		#N/A	#N/A	#N/A	#N/A	#N/A	#N/A	#N/A		13993.9	15662.4	17564.1	19960.1	22696.7	25492.1	28603		20620.7	22820.4	25337	28527.5	32203.5	35998.9	40274.3		56.7	29267.4	56.7	41194.8		#N/A	#N/A	#N/A	#N/A	#N/A
						56.8	19955	-0.0359142	0.189921		56.8	28515.9	-0.18022	0.177607		#N/A	#N/A	#N/A	#N/A	#N/A	#N/A	#N/A		13992.9	15660.5	17560.9	19955	22688.9	25481.3	28588.2		20616.4	22814.5	25328.8	28515.9	32187.2	35976.8	40244.9		56.8	29251.7	56.8	41163.7		#N/A	#N/A	#N/A	#N/A	#N/A
						56.9	19949.9	-0.0353921	0.1898		56.9	28504.2	-0.179378	0.177473		#N/A	#N/A	#N/A	#N/A	#N/A	#N/A	#N/A		13992	15658.7	17557.7	19949.9	22681.1	25470.3	28573.2		20612	22808.4	25320.5	28504.2	32170.8	35954.8	40215.5		56.9	29235.8	56.9	41132.6		#N/A	#N/A	#N/A	#N/A	#N/A
						57	19944.7	-0.03487	0.189676		57	28492.4	-0.178528	0.177342		#N/A	#N/A	#N/A	#N/A	#N/A	#N/A	#N/A		13991.1	15656.8	17554.5	19944.7	22673.2	25459.2	28558.1		20607.4	22802.2	25312.1	28492.4	32154.4	35932.8	40186.2		57	29219.8	57	41101.7		#N/A	#N/A	#N/A	#N/A	#N/A
						57.1	19939.5	-0.0343479	0.18955		57.1	28480.5	-0.17767	0.177212		#N/A	#N/A	#N/A	#N/A	#N/A	#N/A	#N/A		13990.3	15655	17551.4	19939.5	22665.2	25448	28542.8		20602.6	22795.8	25303.6	28480.5	32137.9	35910.7	40157		57.1	29203.6	57.1	41070.8		#N/A	#N/A	#N/A	#N/A	#N/A
						57.2	19934.3	-0.0338259	0.189421		57.2	28468.6	-0.176805	0.177085		#N/A	#N/A	#N/A	#N/A	#N/A	#N/A	#N/A		13989.5	15653.2	17548.2	19934.3	22657.2	25436.7	28527.4		20597.7	22789.3	25294.9	28468.6	32121.4	35888.7	40127.8		57.2	29187.2	57.2	41039.9		#N/A	#N/A	#N/A	#N/A	#N/A
						57.3	19929	-0.0333038	0.18929		57.3	28456.5	-0.175931	0.17696		#N/A	#N/A	#N/A	#N/A	#N/A	#N/A	#N/A		13988.8	15651.5	17545.1	19929	22649.1	25425.3	28511.8		20592.6	22782.7	25286.1	28456.5	32104.8	35866.7	40098.7		57.3	29170.6	57.3	41009.1		#N/A	#N/A	#N/A	#N/A	#N/A
						57.4	19923.7	-0.0327817	0.189156		57.4	28444.4	-0.17505	0.176837		#N/A	#N/A	#N/A	#N/A	#N/A	#N/A	#N/A		13988.1	15649.8	17541.9	19923.7	22641	25413.8	28496.1		20587.4	22776	25277.3	28444.4	32088.2	35844.6	40069.6		57.4	29153.9	57.4	40978.4		#N/A	#N/A	#N/A	#N/A	#N/A
						57.5	19918.4	-0.0322596	0.18902		57.5	28432.2	-0.17416	0.176716		#N/A	#N/A	#N/A	#N/A	#N/A	#N/A	#N/A		13987.5	15648.1	17538.8	19918.4	22632.8	25402.2	28480.1		20582	22769.1	25268.3	28432.2	32071.5	35822.6	40040.7		57.5	29137	57.5	40947.8		#N/A	#N/A	#N/A	#N/A	#N/A
						57.6	19913.1	-0.0317376	0.188882		57.6	28419.9	-0.173263	0.176597		#N/A	#N/A	#N/A	#N/A	#N/A	#N/A	#N/A		13986.9	15646.4	17535.7	19913.1	22624.5	25390.5	28464.1		20576.5	22762	25259.1	28419.9	32054.8	35800.6	40011.7		57.6	29120	57.6	40917.3		#N/A	#N/A	#N/A	#N/A	#N/A
						57.7	19907.8	-0.0312155	0.188741		57.7	28407.5	-0.172358	0.176481		#N/A	#N/A	#N/A	#N/A	#N/A	#N/A	#N/A		13986.3	15644.8	17532.5	19907.8	22616.2	25378.7	28447.9		20570.9	22754.9	25249.9	28407.5	32038.1	35778.6	39982.9		57.7	29102.7	57.7	40886.8		#N/A	#N/A	#N/A	#N/A	#N/A
						57.8	19902.4	-0.0306934	0.188597		57.8	28395	-0.171444	0.176368		#N/A	#N/A	#N/A	#N/A	#N/A	#N/A	#N/A		13985.8	15643.2	17529.4	19902.4	22607.8	25366.7	28431.5		20565	22747.6	25240.6	28395	32021.3	35756.6	39954.1		57.8	29085.4	57.8	40856.5		#N/A	#N/A	#N/A	#N/A	#N/A
						57.9	19897	-0.0301713	0.188451		57.9	28382.5	-0.170523	0.176256		#N/A	#N/A	#N/A	#N/A	#N/A	#N/A	#N/A		13985.4	15641.6	17526.3	19897	22599.4	25354.7	28415		20559.1	22740.2	25231.1	28382.5	32004.5	35734.6	39925.4		57.9	29067.8	57.9	40826.2		#N/A	#N/A	#N/A	#N/A	#N/A
						58	19891.6	-0.0296492	0.188303		58	28369.8	-0.169595	0.176147		#N/A	#N/A	#N/A	#N/A	#N/A	#N/A	#N/A		13985	15640.1	17523.2	19891.6	22590.9	25342.6	28398.3		20552.9	22732.6	25221.5	28369.8	31987.6	35712.6	39896.7		58	29050.1	58	40796		#N/A	#N/A	#N/A	#N/A	#N/A
						58.1	19886.2	-0.0291272	0.188152		58.1	28357.1	-0.168658	0.17604		#N/A	#N/A	#N/A	#N/A	#N/A	#N/A	#N/A		13984.7	15638.6	17520.2	19886.2	22582.3	25330.3	28381.5		20546.6	22724.9	25211.9	28357.1	31970.7	35690.6	39868.1		58.1	29032.2	58.1	40765.9		#N/A	#N/A	#N/A	#N/A	#N/A
						58.2	19880.7	-0.0286051	0.187998		58.2	28344.3	-0.167713	0.175936		#N/A	#N/A	#N/A	#N/A	#N/A	#N/A	#N/A		13984.4	15637.1	17517.1	19880.7	22573.7	25318	28364.5		20540.2	22717	25202.1	28344.3	31953.8	35668.6	39839.7		58.2	29014.2	58.2	40735.9		#N/A	#N/A	#N/A	#N/A	#N/A
						58.3	19875.3	-0.028083	0.187842		58.3	28331.5	-0.166761	0.175834		#N/A	#N/A	#N/A	#N/A	#N/A	#N/A	#N/A		13984.1	15635.7	17514	19875.3	22565	25305.5	28347.3		20533.6	22709.1	25192.2	28331.5	31936.8	35646.7	39811.3		58.3	28996	58.3	40706		#N/A	#N/A	#N/A	#N/A	#N/A
						58.4	19869.8	-0.0275609	0.187684		58.4	28318.5	-0.165801	0.175734		#N/A	#N/A	#N/A	#N/A	#N/A	#N/A	#N/A		13984	15634.3	17511	19869.8	22556.2	25293	28330.1		20526.9	22701	25182.1	28318.5	31919.8	35624.8	39782.9		58.4	28977.6	58.4	40676.2		#N/A	#N/A	#N/A	#N/A	#N/A
						58.5	19864.3	-0.0270388	0.187523		58.5	28305.5	-0.164833	0.175637		#N/A	#N/A	#N/A	#N/A	#N/A	#N/A	#N/A		13983.8	15632.9	17508	19864.3	22547.4	25280.4	28312.6		20520	22692.7	25172	28305.5	31902.8	35602.9	39754.7		58.5	28959.1	58.5	40646.4		#N/A	#N/A	#N/A	#N/A	#N/A
						58.6	19858.7	-0.0265168	0.18736		58.6	28292.4	-0.163857	0.175543		#N/A	#N/A	#N/A	#N/A	#N/A	#N/A	#N/A		13983.7	15631.6	17504.9	19858.7	22538.6	25267.6	28295		20512.9	22684.3	25161.8	28292.4	31885.7	35581	39726.6		58.6	28940.4	58.6	40616.8		#N/A	#N/A	#N/A	#N/A	#N/A
						58.7	19853.2	-0.0259947	0.187194		58.7	28279.2	-0.162873	0.175451		#N/A	#N/A	#N/A	#N/A	#N/A	#N/A	#N/A		13983.7	15630.3	17501.9	19853.2	22529.7	25254.8	28277.3		20505.7	22675.8	25151.4	28279.2	31868.7	35559.2	39698.5		58.7	28921.5	58.7	40587.3		#N/A	#N/A	#N/A	#N/A	#N/A
						58.8	19847.6	-0.0254726	0.187026		58.8	28266	-0.161882	0.175361		#N/A	#N/A	#N/A	#N/A	#N/A	#N/A	#N/A		13983.7	15629	17498.9	19847.6	22520.7	25241.8	28259.4		20498.4	22667.1	25141	28266	31851.5	35537.3	39670.5		58.8	28902.5	58.8	40557.9		#N/A	#N/A	#N/A	#N/A	#N/A
						58.9	19842.1	-0.0249505	0.186855		58.9	28252.7	-0.160883	0.175274		#N/A	#N/A	#N/A	#N/A	#N/A	#N/A	#N/A		13983.8	15627.8	17496	19842.1	22511.7	25228.8	28241.4		20490.8	22658.4	25130.4	28252.7	31834.4	35515.5	39642.7		58.9	28883.4	58.9	40528.7		#N/A	#N/A	#N/A	#N/A	#N/A
						59	19836.5	-0.0244284	0.186682		59	28239.3	-0.159877	0.17519		#N/A	#N/A	#N/A	#N/A	#N/A	#N/A	#N/A		13983.9	15626.6	17493	19836.5	22502.6	25215.7	28223.2		20483.2	22649.4	25119.7	28239.3	31817.2	35493.8	39614.9		59	28864.1	59	40499.5		#N/A	#N/A	#N/A	#N/A	#N/A
						59.1	19830.8	-0.0239063	0.186506		59.1	28225.8	-0.158863	0.175108		#N/A	#N/A	#N/A	#N/A	#N/A	#N/A	#N/A		13984.1	15625.5	17490	19830.8	22493.5	25202.5	28204.9		20475.4	22640.4	25108.9	28225.8	31800	35472	39587.2		59.1	28844.6	59.1	40470.4		#N/A	#N/A	#N/A	#N/A	#N/A
						59.2	19825.2	-0.0233843	0.186328		59.2	28212.3	-0.157841	0.175028		#N/A	#N/A	#N/A	#N/A	#N/A	#N/A	#N/A		13984.3	15624.3	17487.1	19825.2	22484.3	25189.1	28186.5		20467.4	22631.2	25098	28212.3	31782.8	35450.3	39559.7		59.2	28825	59.2	40441.5		#N/A	#N/A	#N/A	#N/A	#N/A
						59.3	19819.6	-0.0228622	0.186148		59.3	28198.7	-0.156813	0.174952		#N/A	#N/A	#N/A	#N/A	#N/A	#N/A	#N/A		13984.6	15623.2	17484.1	19819.6	22475	25175.7	28167.9		20459.3	22621.9	25087	28198.7	31765.6	35428.7	39532.2		59.3	28805.3	59.3	40412.7		#N/A	#N/A	#N/A	#N/A	#N/A
						59.4	19813.9	-0.0223401	0.185966		59.4	28185	-0.155776	0.174878		#N/A	#N/A	#N/A	#N/A	#N/A	#N/A	#N/A		13984.9	15622.2	17481.2	19813.9	22465.7	25162.2	28149.2		20451	22612.4	25075.9	28185	31748.3	35407	39504.9		59.4	28785.4	59.4	40384		#N/A	#N/A	#N/A	#N/A	#N/A
						59.5	19808.2	-0.021818	0.185781		59.5	28171.3	-0.154733	0.174806		#N/A	#N/A	#N/A	#N/A	#N/A	#N/A	#N/A		13985.3	15621.1	17478.3	19808.2	22456.4	25148.7	28130.4		20442.5	22602.8	25064.7	28171.3	31731.1	35385.4	39477.6		59.5	28765.4	59.5	40355.5		#N/A	#N/A	#N/A	#N/A	#N/A
						59.6	19802.5	-0.0212959	0.185595		59.6	28157.5	-0.153683	0.174737		#N/A	#N/A	#N/A	#N/A	#N/A	#N/A	#N/A		13985.7	15620.1	17475.4	19802.5	22447	25135	28111.4		20434	22593.1	25053.4	28157.5	31713.8	35363.9	39450.5		59.6	28745.2	59.6	40327		#N/A	#N/A	#N/A	#N/A	#N/A
						59.7	19796.8	-0.0207738	0.185406		59.7	28143.6	-0.152625	0.174671		#N/A	#N/A	#N/A	#N/A	#N/A	#N/A	#N/A		13986.1	15619.1	17472.5	19796.8	22437.5	25121.2	28092.4		20425.2	22583.3	25042	28143.6	31696.5	35342.4	39423.5		59.7	28724.9	59.7	40298.7		#N/A	#N/A	#N/A	#N/A	#N/A
						59.8	19791	-0.0202517	0.185215		59.8	28129.7	-0.151561	0.174608		#N/A	#N/A	#N/A	#N/A	#N/A	#N/A	#N/A		13986.6	15618.2	17469.6	19791	22428	25107.4	28073.1		20416.3	22573.3	25030.4	28129.7	31679.2	35321	39396.6		59.8	28704.5	59.8	40270.6		#N/A	#N/A	#N/A	#N/A	#N/A
						59.9	19785.2	-0.0197297	0.185022		59.9	28115.7	-0.150489	0.174547		#N/A	#N/A	#N/A	#N/A	#N/A	#N/A	#N/A		13987.1	15617.2	17466.7	19785.2	22418.5	25093.5	28053.8		20407.3	22563.2	25018.8	28115.7	31661.9	35299.6	39369.9		59.9	28683.9	59.9	40242.6		#N/A	#N/A	#N/A	#N/A	#N/A
						60	19779.5	-0.0192076	0.184827		60	28101.6	-0.149411	0.174489		#N/A	#N/A	#N/A	#N/A	#N/A	#N/A	#N/A		13987.7	15616.3	17463.8	19779.5	22408.9	25079.5	28034.4		20398.1	22553	25007.1	28101.6	31644.5	35278.2	39343.2		60	28663.3	60	40214.7		#N/A	#N/A	#N/A	#N/A	#N/A
						60.1	19773.7	-0.0186855	0.18463		60.1	28087.5	-0.148326	0.174433		#N/A	#N/A	#N/A	#N/A	#N/A	#N/A	#N/A		13988.3	15615.4	17460.9	19773.7	22399.2	25065.4	28014.8		20388.8	22542.6	24995.3	28087.5	31627.2	35256.9	39316.7		60.1	28642.5	60.1	40187		#N/A	#N/A	#N/A	#N/A	#N/A
						60.2	19767.8	-0.0181634	0.184431		60.2	28073.4	-0.147234	0.174381		#N/A	#N/A	#N/A	#N/A	#N/A	#N/A	#N/A		13989	15614.6	17458	19767.8	22389.5	25051.2	27995.1		20379.3	22532.1	24983.4	28073.4	31609.9	35235.7	39290.4		60.2	28621.5	60.2	40159.4		#N/A	#N/A	#N/A	#N/A	#N/A
						60.3	19762	-0.0176413	0.18423		60.3	28059.1	-0.146135	0.174331		#N/A	#N/A	#N/A	#N/A	#N/A	#N/A	#N/A		13989.6	15613.7	17455.2	19762	22379.8	25037	27975.3		20369.7	22521.5	24971.3	28059.1	31592.5	35214.5	39264.1		60.3	28600.5	60.3	40132		#N/A	#N/A	#N/A	#N/A	#N/A
						60.4	19756.1	-0.0171192	0.184027		60.4	28044.9	-0.14503	0.174284		#N/A	#N/A	#N/A	#N/A	#N/A	#N/A	#N/A		13990.4	15612.9	17452.3	19756.1	22370	25022.7	27955.4		20359.9	22510.8	24959.2	28044.9	31575.2	35193.4	39238		60.4	28579.3	60.4	40104.7		#N/A	#N/A	#N/A	#N/A	#N/A
						60.5	19750.3	-0.0165971	0.183823		60.5	28030.5	-0.143918	0.17424		#N/A	#N/A	#N/A	#N/A	#N/A	#N/A	#N/A		13991.1	15612.1	17449.5	19750.3	22360.2	25008.3	27935.4		20350	22499.9	24947	28030.5	31557.9	35172.3	39212		60.5	28558	60.5	40077.6		#N/A	#N/A	#N/A	#N/A	#N/A
						60.6	19744.4	-0.016075	0.183616		60.6	28016.2	-0.1428	0.174199		#N/A	#N/A	#N/A	#N/A	#N/A	#N/A	#N/A		13991.9	15611.4	17446.6	19744.4	22350.3	24993.8	27915.3		20339.9	22488.9	24934.7	28016.2	31540.5	35151.3	39186.2		60.6	28536.7	60.6	40050.6		#N/A	#N/A	#N/A	#N/A	#N/A
						60.7	19738.5	-0.0155529	0.183408		60.7	28001.7	-0.141676	0.17416		#N/A	#N/A	#N/A	#N/A	#N/A	#N/A	#N/A		13992.7	15610.6	17443.8	19738.5	22340.4	24979.3	27895.1		20329.7	22477.8	24922.3	28001.7	31523.2	35130.4	39160.5		60.7	28515.2	60.7	40023.8		#N/A	#N/A	#N/A	#N/A	#N/A
						60.8	19732.5	-0.0150309	0.183198		60.8	27987.2	-0.140545	0.174124		#N/A	#N/A	#N/A	#N/A	#N/A	#N/A	#N/A		13993.6	15609.9	17440.9	19732.5	22330.4	24964.7	27874.8		20319.3	22466.5	24909.8	27987.2	31505.9	35109.5	39135		60.8	28493.6	60.8	39997.2		#N/A	#N/A	#N/A	#N/A	#N/A
						60.9	19726.6	-0.0145088	0.182986		60.9	27972.7	-0.139408	0.174092		#N/A	#N/A	#N/A	#N/A	#N/A	#N/A	#N/A		13994.5	15609.2	17438.1	19726.6	22320.4	24950	27854.4		20308.8	22455.2	24897.2	27972.7	31488.6	35088.7	39109.6		60.9	28471.8	60.9	39970.7		#N/A	#N/A	#N/A	#N/A	#N/A
						61	19720.6	-0.0139867	0.182773		61	27958.1	-0.138265	0.174062		#N/A	#N/A	#N/A	#N/A	#N/A	#N/A	#N/A		13995.4	15608.5	17435.2	19720.6	22310.3	24935.3	27833.8		20298.1	22443.7	24884.6	27958.1	31471.2	35068	39084.4		61	28450	61	39944.4		#N/A	#N/A	#N/A	#N/A	#N/A
						61.1	19714.6	-0.0134646	0.182558		61.1	27943.5	-0.137115	0.174035		#N/A	#N/A	#N/A	#N/A	#N/A	#N/A	#N/A		13996.4	15607.8	17432.4	19714.6	22300.2	24920.4	27813.2		20287.3	22432.1	24871.8	27943.5	31453.9	35047.4	39059.3		61.1	28428.1	61.1	39918.3		#N/A	#N/A	#N/A	#N/A	#N/A
						61.2	19708.6	-0.0129425	0.182342		61.2	27928.8	-0.13596	0.174011		#N/A	#N/A	#N/A	#N/A	#N/A	#N/A	#N/A		13997.4	15607.2	17429.6	19708.6	22290.1	24905.6	27792.5		20276.3	22420.4	24858.9	27928.8	31436.6	35026.8	39034.4		61.2	28406.1	61.2	39892.3		#N/A	#N/A	#N/A	#N/A	#N/A
						61.3	19702.6	-0.0124204	0.182124		61.3	27914.1	-0.134799	0.17399		#N/A	#N/A	#N/A	#N/A	#N/A	#N/A	#N/A		13998.4	15606.5	17426.7	19702.6	22279.9	24890.6	27771.7		20265.2	22408.5	24846	27914.1	31419.4	35006.3	39009.6		61.3	28384	61.3	39866.5		#N/A	#N/A	#N/A	#N/A	#N/A
						61.4	19696.6	-0.0118983	0.181904		61.4	27899.3	-0.133632	0.173972		#N/A	#N/A	#N/A	#N/A	#N/A	#N/A	#N/A		13999.4	15605.9	17423.9	19696.6	22269.7	24875.6	27750.9		20254	22396.5	24833	27899.3	31402.1	34985.9	38985		61.4	28361.8	61.4	39840.9		#N/A	#N/A	#N/A	#N/A	#N/A
						61.5	19690.5	-0.0113762	0.181683		61.5	27884.5	-0.132459	0.173956		#N/A	#N/A	#N/A	#N/A	#N/A	#N/A	#N/A		14000.5	15605.3	17421.1	19690.5	22259.4	24860.5	27729.9		20242.6	22384.4	24819.8	27884.5	31384.9	34965.6	38960.6		61.5	28339.5	61.5	39815.5		#N/A	#N/A	#N/A	#N/A	#N/A
						61.6	19684.4	-0.0108541	0.18146		61.6	27869.7	-0.13128	0.173944		#N/A	#N/A	#N/A	#N/A	#N/A	#N/A	#N/A		14001.6	15604.7	17418.2	19684.4	22249.1	24845.4	27708.8		20231	22372.2	24806.6	27869.7	31367.6	34945.3	38936.3		61.6	28317.1	61.6	39790.3		#N/A	#N/A	#N/A	#N/A	#N/A
						61.7	19678.3	-0.010332	0.181236		61.7	27854.8	-0.130095	0.173935		#N/A	#N/A	#N/A	#N/A	#N/A	#N/A	#N/A		14002.7	15604.1	17415.4	19678.3	22238.8	24830.2	27687.7		20219.3	22359.9	24793.3	27854.8	31350.4	34925.2	38912.2		61.7	28294.6	61.7	39765.3		#N/A	#N/A	#N/A	#N/A	#N/A
						61.8	19672.2	-0.00980992	0.181011		61.8	27839.9	-0.128905	0.173929		#N/A	#N/A	#N/A	#N/A	#N/A	#N/A	#N/A		14003.8	15603.5	17412.6	19672.2	22228.4	24815	27666.5		20207.5	22347.5	24779.9	27839.9	31333.2	34905.1	38888.2		61.8	28272.1	61.8	39740.4		#N/A	#N/A	#N/A	#N/A	#N/A
						61.9	19666.1	-0.00928782	0.180784		61.9	27824.9	-0.12771	0.173926		#N/A	#N/A	#N/A	#N/A	#N/A	#N/A	#N/A		14005	15603	17409.7	19666.1	22218	24799.7	27645.2		20195.5	22334.9	24766.5	27824.9	31316.1	34885.2	38864.5		61.9	28249.4	61.9	39715.8		#N/A	#N/A	#N/A	#N/A	#N/A
						62	19660	-0.00876572	0.180556		62	27809.9	-0.126509	0.173926		#N/A	#N/A	#N/A	#N/A	#N/A	#N/A	#N/A		14006.2	15602.4	17406.9	19660	22207.5	24784.3	27623.8		20183.4	22322.2	24752.9	27809.9	31298.9	34865.3	38840.9		62	28226.7	62	39691.3		#N/A	#N/A	#N/A	#N/A	#N/A
						62.1	19653.8	-0.00824363	0.180327		62.1	27794.9	-0.125302	0.17393		#N/A	#N/A	#N/A	#N/A	#N/A	#N/A	#N/A		14007.4	15601.9	17404	19653.8	22197.1	24768.9	27602.4		20171.1	22309.4	24739.3	27794.9	31281.8	34845.5	38817.5		62.1	28203.9	62.1	39667		#N/A	#N/A	#N/A	#N/A	#N/A
						62.2	19647.6	-0.00772153	0.180097		62.2	27779.8	-0.12409	0.173936		#N/A	#N/A	#N/A	#N/A	#N/A	#N/A	#N/A		14008.6	15601.3	17401.2	19647.6	22186.5	24753.4	27580.9		20158.7	22296.5	24725.6	27779.8	31264.7	34825.8	38794.3		62.2	28181.1	62.2	39643		#N/A	#N/A	#N/A	#N/A	#N/A
						62.3	19641.4	-0.00719943	0.179865		62.3	27764.7	-0.122873	0.173946		#N/A	#N/A	#N/A	#N/A	#N/A	#N/A	#N/A		14009.9	15600.8	17398.3	19641.4	22176	24737.9	27559.3		20146.2	22283.4	24711.7	27764.7	31247.6	34806.2	38771.2		62.3	28158.1	62.3	39619.1		#N/A	#N/A	#N/A	#N/A	#N/A
						62.4	19635.2	-0.00667733	0.179632		62.4	27749.6	-0.121651	0.173958		#N/A	#N/A	#N/A	#N/A	#N/A	#N/A	#N/A		14011.1	15600.3	17395.5	19635.2	22165.4	24722.3	27537.7		20133.5	22270.3	24697.9	27749.6	31230.6	34786.7	38748.4		62.4	28135.1	62.4	39595.4		#N/A	#N/A	#N/A	#N/A	#N/A
						62.5	19628.9	-0.00615523	0.179398		62.5	27734.4	-0.120424	0.173974		#N/A	#N/A	#N/A	#N/A	#N/A	#N/A	#N/A		14012.4	15599.8	17392.6	19628.9	22154.7	24706.7	27515.9		20120.6	22257	24683.9	27734.4	31213.6	34767.3	38725.7		62.5	28112	62.5	39572		#N/A	#N/A	#N/A	#N/A	#N/A
						62.6	19622.7	-0.00563313	0.179163		62.6	27719.2	-0.119191	0.173993		#N/A	#N/A	#N/A	#N/A	#N/A	#N/A	#N/A		14013.7	15599.3	17389.8	19622.7	22144.1	24691	27494.2		20107.7	22243.6	24669.8	27719.2	31196.6	34748	38703.2		62.6	28088.9	62.6	39548.7		#N/A	#N/A	#N/A	#N/A	#N/A
						62.7	19616.4	-0.00511103	0.178927		62.7	27703.9	-0.117954	0.174015		#N/A	#N/A	#N/A	#N/A	#N/A	#N/A	#N/A		14015	15598.8	17386.9	19616.4	22133.4	24675.3	27472.3		20094.5	22230.1	24655.7	27703.9	31179.7	34728.8	38680.9		62.7	28065.6	62.7	39525.6		#N/A	#N/A	#N/A	#N/A	#N/A
						62.8	19610.1	-0.00458893	0.17869		62.8	27688.7	-0.116711	0.17404		#N/A	#N/A	#N/A	#N/A	#N/A	#N/A	#N/A		14016.3	15598.3	17384	19610.1	22122.6	24659.5	27450.4		20081.2	22216.5	24641.5	27688.7	31162.7	34709.7	38658.8		62.8	28042.4	62.8	39502.8		#N/A	#N/A	#N/A	#N/A	#N/A
						62.9	19603.8	-0.00406683	0.178452		62.9	27673.3	-0.115464	0.174069		#N/A	#N/A	#N/A	#N/A	#N/A	#N/A	#N/A		14017.7	15597.8	17381.2	19603.8	22111.9	24643.7	27428.5		20067.8	22202.7	24627.2	27673.3	31145.8	34690.7	38636.8		62.9	28019	62.9	39480.2		#N/A	#N/A	#N/A	#N/A	#N/A
						63	19597.4	-0.00354473	0.178213		63	27658	-0.114212	0.174101		#N/A	#N/A	#N/A	#N/A	#N/A	#N/A	#N/A		14019	15597.4	17378.3	19597.4	22101.1	24627.9	27406.4		20054.3	22188.9	24612.8	27658	31129	34671.8	38615.1		63	27995.6	63	39457.7		#N/A	#N/A	#N/A	#N/A	#N/A
						63.1	19591.1	-0.00302263	0.177973		63.1	27642.6	-0.112955	0.174136		#N/A	#N/A	#N/A	#N/A	#N/A	#N/A	#N/A		14020.4	15596.9	17375.4	19591.1	22090.2	24612	27384.4		20040.6	22174.9	24598.3	27642.6	31112.1	34653	38593.5		63.1	27972.2	63.1	39435.5		#N/A	#N/A	#N/A	#N/A	#N/A
						63.2	19584.7	-0.00250052	0.177732		63.2	27627.2	-0.111694	0.174174		#N/A	#N/A	#N/A	#N/A	#N/A	#N/A	#N/A		14021.8	15596.4	17372.5	19584.7	22079.4	24596	27362.3		20026.7	22160.8	24583.8	27627.2	31095.3	34634.3	38572.2		63.2	27948.7	63.2	39413.5		#N/A	#N/A	#N/A	#N/A	#N/A
						63.3	19578.3	-0.00197842	0.17749		63.3	27611.8	-0.110428	0.174216		#N/A	#N/A	#N/A	#N/A	#N/A	#N/A	#N/A		14023.1	15595.9	17369.6	19578.3	22068.5	24580.1	27340.1		20012.7	22146.6	24569.1	27611.8	31078.6	34615.7	38551		63.3	27925.1	63.3	39391.7		#N/A	#N/A	#N/A	#N/A	#N/A
						63.4	19571.9	-0.00145632	0.177248		63.4	27596.3	-0.109157	0.174261		#N/A	#N/A	#N/A	#N/A	#N/A	#N/A	#N/A		14024.5	15595.4	17366.7	19571.9	22057.6	24564	27317.9		19998.6	22132.3	24554.4	27596.3	31061.8	34597.2	38530		63.4	27901.5	63.4	39370.1		#N/A	#N/A	#N/A	#N/A	#N/A
						63.5	19565.4	-0.000934211	0.177005		63.5	27580.8	-0.107882	0.174309		#N/A	#N/A	#N/A	#N/A	#N/A	#N/A	#N/A		14025.9	15595	17363.7	19565.4	22046.6	24548	27295.6		19984.3	22117.8	24539.7	27580.8	31045.2	34578.9	38509.3		63.5	27877.9	63.5	39348.8		#N/A	#N/A	#N/A	#N/A	#N/A
						63.6	19559	-0.000412106	0.176761		63.6	27565.3	-0.106602	0.174361		#N/A	#N/A	#N/A	#N/A	#N/A	#N/A	#N/A		14027.3	15594.5	17360.8	19559	22035.6	24531.9	27273.3		19969.8	22103.3	24524.8	27565.3	31028.5	34560.6	38488.7		63.6	27854.2	63.6	39327.6		#N/A	#N/A	#N/A	#N/A	#N/A
						63.7	19552.5	0.00011	0.176516		63.7	27549.7	-0.105319	0.174416		#N/A	#N/A	#N/A	#N/A	#N/A	#N/A	#N/A		14028.7	15594	17357.8	19552.5	22024.6	24515.8	27251		19955.2	22088.6	24509.8	27549.7	31011.9	34542.5	38468.3		63.7	27830.4	63.7	39306.7		#N/A	#N/A	#N/A	#N/A	#N/A
						63.8	19546	0.000632106	0.176271		63.8	27534.2	-0.104031	0.174475		#N/A	#N/A	#N/A	#N/A	#N/A	#N/A	#N/A		14030.1	15593.5	17354.9	19546	22013.6	24499.6	27228.6		19940.5	22073.8	24494.8	27534.2	30995.3	34524.4	38448.1		63.8	27806.6	63.8	39286		#N/A	#N/A	#N/A	#N/A	#N/A
						63.9	19539.5	0.00115421	0.176025		63.9	27518.6	-0.102738	0.174536		#N/A	#N/A	#N/A	#N/A	#N/A	#N/A	#N/A		14031.6	15593	17351.9	19539.5	22002.5	24483.4	27206.1		19925.7	22058.9	24479.7	27518.6	30978.7	34506.5	38428.2		63.9	27782.8	63.9	39265.5		#N/A	#N/A	#N/A	#N/A	#N/A
						64	19533	0.00167632	0.175779		64	27502.9	-0.101442	0.174602		#N/A	#N/A	#N/A	#N/A	#N/A	#N/A	#N/A		14033	15592.5	17349	19533	21991.5	24467.2	27183.7		19910.6	22043.8	24464.5	27502.9	30962.2	34488.7	38408.4		64	27759	64	39245.3		#N/A	#N/A	#N/A	#N/A	#N/A
						64.1	19526.4	0.00219843	0.175532		64.1	27487.3	-0.100142	0.17467		#N/A	#N/A	#N/A	#N/A	#N/A	#N/A	#N/A		14034.4	15592	17346	19526.4	21980.3	24450.9	27161.2		19895.5	22028.7	24449.2	27487.3	30945.8	34471	38388.8		64.1	27735.1	64.1	39225.2		#N/A	#N/A	#N/A	#N/A	#N/A
						64.2	19519.9	0.00272054	0.175284		64.2	27471.6	-0.0988371	0.174742		#N/A	#N/A	#N/A	#N/A	#N/A	#N/A	#N/A		14035.8	15591.5	17343	19519.9	21969.2	24434.6	27138.6		19880.2	22013.4	24433.9	27471.6	30929.4	34453.4	38369.5		64.2	27711.1	64.2	39205.4		#N/A	#N/A	#N/A	#N/A	#N/A
						64.3	19513.3	0.00324265	0.175036		64.3	27455.9	-0.0975287	0.174818		#N/A	#N/A	#N/A	#N/A	#N/A	#N/A	#N/A		14037.2	15591	17339.9	19513.3	21958	24418.3	27116.1		19864.7	21998.1	24418.5	27455.9	30913	34436	38350.4		64.3	27687.2	64.3	39185.9		#N/A	#N/A	#N/A	#N/A	#N/A
						64.4	19506.7	0.00376476	0.174788		64.4	27440.1	-0.0962166	0.174897		#N/A	#N/A	#N/A	#N/A	#N/A	#N/A	#N/A		14038.6	15590.5	17336.9	19506.7	21946.8	24401.9	27093.5		19849.1	21982.6	24403	27440.1	30896.6	34418.6	38331.4		64.4	27663.2	64.4	39166.5		#N/A	#N/A	#N/A	#N/A	#N/A
						64.5	19500.1	0.00428687	0.174539		64.5	27424.4	-0.0949006	0.17498		#N/A	#N/A	#N/A	#N/A	#N/A	#N/A	#N/A		14040.1	15590	17333.9	19500.1	21935.6	24385.5	27070.9		19833.4	21967	24387.4	27424.4	30880.3	34401.4	38312.7		64.5	27639.2	64.5	39147.4		#N/A	#N/A	#N/A	#N/A	#N/A
						64.6	19493.4	0.00480898	0.17429		64.6	27408.6	-0.0935809	0.175066		#N/A	#N/A	#N/A	#N/A	#N/A	#N/A	#N/A		14041.5	15589.5	17330.8	19493.4	21924.4	24369.1	27048.2		19817.5	21951.2	24371.7	27408.6	30864.1	34384.3	38294.2		64.6	27615.1	64.6	39128.6		#N/A	#N/A	#N/A	#N/A	#N/A
						64.7	19486.7	0.00533109	0.17404		64.7	27392.8	-0.0922575	0.175156		#N/A	#N/A	#N/A	#N/A	#N/A	#N/A	#N/A		14042.9	15588.9	17327.8	19486.7	21913.1	24352.7	27025.5		19801.4	21935.4	24356	27392.8	30847.9	34367.4	38275.9		64.7	27591.1	64.7	39109.9		#N/A	#N/A	#N/A	#N/A	#N/A
						64.8	19480.1	0.0058532	0.17379		64.8	27376.9	-0.0909306	0.175249		#N/A	#N/A	#N/A	#N/A	#N/A	#N/A	#N/A		14044.3	15588.4	17324.7	19480.1	21901.8	24336.3	27002.8		19785.3	21919.4	24340.2	27376.9	30831.7	34350.5	38257.8		64.8	27567	64.8	39091.5		#N/A	#N/A	#N/A	#N/A	#N/A
						64.9	19473.4	0.00637531	0.17354		64.9	27361.1	-0.0896001	0.175346		#N/A	#N/A	#N/A	#N/A	#N/A	#N/A	#N/A		14045.7	15587.8	17321.6	19473.4	21890.5	24319.8	26980.1		19768.9	21903.3	24324.3	27361.1	30815.6	34333.8	38240		64.9	27542.9	64.9	39073.4		#N/A	#N/A	#N/A	#N/A	#N/A
						65	19466.6	0.00689743	0.173289		65	27345.2	-0.0882662	0.175446		#N/A	#N/A	#N/A	#N/A	#N/A	#N/A	#N/A		14047.1	15587.2	17318.5	19466.6	21879.2	24303.3	26957.4		19752.4	21887.2	24308.3	27345.2	30799.6	34317.2	38222.4		65	27518.7	65	39055.5		#N/A	#N/A	#N/A	#N/A	#N/A
						65.1	19459.9	0.00741954	0.173039		65.1	27329.3	-0.0869289	0.175551		#N/A	#N/A	#N/A	#N/A	#N/A	#N/A	#N/A		14048.4	15586.6	17315.3	19459.9	21867.8	24286.7	26934.6		19735.8	21870.8	24292.3	27329.3	30783.6	34300.7	38205		65.1	27494.6	65.1	39037.8		#N/A	#N/A	#N/A	#N/A	#N/A
						65.2	19453.1	0.00794165	0.172788		65.2	27313.4	-0.0855883	0.175658		#N/A	#N/A	#N/A	#N/A	#N/A	#N/A	#N/A		14049.8	15586.1	17312.2	19453.1	21856.5	24270.2	26911.9		19719.1	21854.4	24276.1	27313.4	30767.6	34284.4	38187.8		65.2	27470.4	65.2	39020.4		#N/A	#N/A	#N/A	#N/A	#N/A
						65.3	19446.3	0.00846377	0.172536		65.3	27297.5	-0.0842445	0.175769		#N/A	#N/A	#N/A	#N/A	#N/A	#N/A	#N/A		14051.2	15585.4	17309	19446.3	21845.1	24253.6	26889.1		19702.1	21837.9	24260	27297.5	30751.7	34268.1	38170.8		65.3	27446.2	65.3	39003.2		#N/A	#N/A	#N/A	#N/A	#N/A
						65.4	19439.5	0.00898588	0.172285		65.4	27281.5	-0.0828975	0.175884		#N/A	#N/A	#N/A	#N/A	#N/A	#N/A	#N/A		14052.6	15584.8	17305.8	19439.5	21833.7	24237.1	26866.3		19685.1	21821.2	24243.7	27281.5	30735.8	34252	38154		65.4	27422	65.4	38986.2		#N/A	#N/A	#N/A	#N/A	#N/A
						65.5	19432.7	0.009508	0.172033		65.5	27265.5	-0.0815474	0.176002		#N/A	#N/A	#N/A	#N/A	#N/A	#N/A	#N/A		14053.9	15584.2	17302.7	19432.7	21822.2	24220.4	26843.4		19667.9	21804.5	24227.3	27265.5	30720	34236	38137.4		65.5	27397.8	65.5	38969.5		#N/A	#N/A	#N/A	#N/A	#N/A
						65.6	19425.9	0.0100301	0.171781		65.6	27249.5	-0.0801942	0.176124		#N/A	#N/A	#N/A	#N/A	#N/A	#N/A	#N/A		14055.3	15583.6	17299.4	19425.9	21810.8	24203.8	26820.6		19650.6	21787.6	24210.9	27249.5	30704.2	34220.2	38121.1		65.6	27373.6	65.6	38952.9		#N/A	#N/A	#N/A	#N/A	#N/A
						65.7	19419	0.0105522	0.171529		65.7	27233.5	-0.0788382	0.176249		#N/A	#N/A	#N/A	#N/A	#N/A	#N/A	#N/A		14056.6	15582.9	17296.2	19419	21799.3	24187.2	26797.7		19633.1	21770.7	24194.4	27233.5	30688.4	34204.4	38104.9		65.7	27349.3	65.7	38936.6		#N/A	#N/A	#N/A	#N/A	#N/A
						65.8	19412.2	0.0110744	0.171277		65.8	27217.4	-0.0774792	0.176377		#N/A	#N/A	#N/A	#N/A	#N/A	#N/A	#N/A		14057.9	15582.2	17293	19412.2	21787.8	24170.5	26774.8		19615.5	21753.6	24177.9	27217.4	30672.7	34188.8	38089		65.8	27325.1	65.8	38920.6		#N/A	#N/A	#N/A	#N/A	#N/A
						65.9	19405.3	0.0115965	0.171024		65.9	27201.4	-0.0761174	0.176509		#N/A	#N/A	#N/A	#N/A	#N/A	#N/A	#N/A		14059.3	15581.6	17289.7	19405.3	21776.3	24153.8	26752		19597.8	21736.4	24161.3	27201.4	30657.1	34173.2	38073.2		65.9	27300.8	65.9	38904.7		#N/A	#N/A	#N/A	#N/A	#N/A
						66	19398.4	0.0121186	0.170772		66	27185.3	-0.0747528	0.176644		#N/A	#N/A	#N/A	#N/A	#N/A	#N/A	#N/A		14060.6	15580.9	17286.5	19398.4	21764.7	24137.1	26729.1		19579.9	21719.1	24144.6	27185.3	30641.5	34157.8	38057.6		66	27276.5	66	38889		#N/A	#N/A	#N/A	#N/A	#N/A
						66.1	19391.4	0.0126407	0.170519		66.1	27169.2	-0.0733856	0.176782		#N/A	#N/A	#N/A	#N/A	#N/A	#N/A	#N/A		14061.9	15580.2	17283.2	19391.4	21753.2	24120.4	26706.1		19561.9	21701.7	24127.8	27169.2	30625.9	34142.5	38042.2		66.1	27252.2	66.1	38873.6		#N/A	#N/A	#N/A	#N/A	#N/A
						66.2	19384.5	0.0131628	0.170266		66.2	27153	-0.0720158	0.176923		#N/A	#N/A	#N/A	#N/A	#N/A	#N/A	#N/A		14063.2	15579.5	17279.9	19384.5	21741.6	24103.7	26683.2		19543.8	21684.2	24111	27153	30610.3	34127.3	38027.1		66.2	27227.9	66.2	38858.3		#N/A	#N/A	#N/A	#N/A	#N/A
						66.3	19377.5	0.0136849	0.170012		66.3	27136.9	-0.0706434	0.177068		#N/A	#N/A	#N/A	#N/A	#N/A	#N/A	#N/A		14064.5	15578.8	17276.6	19377.5	21730	24086.9	26660.3		19525.5	21666.6	24094	27136.9	30594.9	34112.2	38012		66.3	27203.6	66.3	38843.3		#N/A	#N/A	#N/A	#N/A	#N/A
						66.4	19370.5	0.0142071	0.169759		66.4	27120.7	-0.0692686	0.177216		#N/A	#N/A	#N/A	#N/A	#N/A	#N/A	#N/A		14065.8	15578	17273.2	19370.5	21718.4	24070.1	26637.3		19507.2	21648.9	24077.1	27120.7	30579.4	34097.2	37997.2		66.4	27179.3	66.4	38828.5		#N/A	#N/A	#N/A	#N/A	#N/A
						66.5	19363.5	0.0147292	0.169505		66.5	27104.5	-0.0678914	0.177367		#N/A	#N/A	#N/A	#N/A	#N/A	#N/A	#N/A		14067.1	15577.3	17269.9	19363.5	21706.8	24053.4	26614.3		19488.6	21631.1	24060	27104.5	30564	34082.3	37982.6		66.5	27154.9	66.5	38813.8		#N/A	#N/A	#N/A	#N/A	#N/A
						66.6	19356.5	0.0152513	0.169252		66.6	27088.3	-0.0665118	0.177521		#N/A	#N/A	#N/A	#N/A	#N/A	#N/A	#N/A		14068.3	15576.5	17266.6	19356.5	21695.1	24036.6	26591.4		19470	21613.2	24042.9	27088.3	30548.6	34067.5	37968.1		66.6	27130.6	66.6	38799.4		#N/A	#N/A	#N/A	#N/A	#N/A
						66.7	19349.5	0.0157734	0.168998		66.7	27072.1	-0.06513	0.177678		#N/A	#N/A	#N/A	#N/A	#N/A	#N/A	#N/A		14069.6	15575.8	17263.2	19349.5	21683.5	24019.7	26568.4		19451.3	21595.2	24025.8	27072.1	30533.3	34052.8	37953.8		66.7	27106.2	66.7	38785.2		#N/A	#N/A	#N/A	#N/A	#N/A
						66.8	19342.4	0.0162956	0.168743		66.8	27055.9	-0.0637461	0.177839		#N/A	#N/A	#N/A	#N/A	#N/A	#N/A	#N/A		14070.9	15575	17259.8	19342.4	21671.8	24002.9	26545.4		19432.4	21577.1	24008.5	27055.9	30517.9	34038.2	37939.7		66.8	27081.8	66.8	38771.1		#N/A	#N/A	#N/A	#N/A	#N/A
						66.9	19335.4	0.0168177	0.168489		66.9	27039.6	-0.06236	0.178002		#N/A	#N/A	#N/A	#N/A	#N/A	#N/A	#N/A		14072.1	15574.2	17256.4	19335.4	21660.1	23986	26522.4		19413.4	21558.9	23991.2	27039.6	30502.7	34023.8	37925.8		66.9	27057.5	66.9	38757.2		#N/A	#N/A	#N/A	#N/A	#N/A
						67	19328.3	0.0173398	0.168235		67	27023.3	-0.0609718	0.178168		#N/A	#N/A	#N/A	#N/A	#N/A	#N/A	#N/A		14073.4	15573.4	17253	19328.3	21648.4	23969.2	26499.3		19394.3	21540.7	23973.9	27023.3	30487.4	34009.4	37912		67	27033.1	67	38743.5		#N/A	#N/A	#N/A	#N/A	#N/A
						67.1	19321.2	0.0178619	0.16798		67.1	27007	-0.0595817	0.178337		#N/A	#N/A	#N/A	#N/A	#N/A	#N/A	#N/A		14074.6	15572.6	17249.6	19321.2	21636.6	23952.3	26476.3		19375.1	21522.3	23956.5	27007	30472.2	33995.1	37898.4		67.1	27008.7	67.1	38730		#N/A	#N/A	#N/A	#N/A	#N/A
						67.2	19314.1	0.0183841	0.167726		67.2	26990.7	-0.0581897	0.17851		#N/A	#N/A	#N/A	#N/A	#N/A	#N/A	#N/A		14075.8	15571.8	17246.1	19314.1	21624.9	23935.4	26453.3		19355.7	21503.8	23939	26990.7	30457.1	33980.8	37885		67.2	26984.3	67.2	38716.7		#N/A	#N/A	#N/A	#N/A	#N/A
						67.3	19306.9	0.0189062	0.167471		67.3	26974.3	-0.0567959	0.178685		#N/A	#N/A	#N/A	#N/A	#N/A	#N/A	#N/A		14077	15570.9	17242.7	19306.9	21613.1	23918.5	26430.2		19336.3	21485.3	23921.4	26974.3	30441.9	33966.7	37871.7		67.3	26959.9	67.3	38703.6		#N/A	#N/A	#N/A	#N/A	#N/A
						67.4	19299.8	0.0194283	0.167216		67.4	26958	-0.0554003	0.178863		#N/A	#N/A	#N/A	#N/A	#N/A	#N/A	#N/A		14078.2	15570.1	17239.2	19299.8	21601.4	23901.6	26407.2		19316.7	21466.6	23903.8	26958	30426.8	33952.7	37858.5		67.4	26935.5	67.4	38690.6		#N/A	#N/A	#N/A	#N/A	#N/A
						67.5	19292.6	0.0199504	0.166961		67.5	26941.6	-0.054003	0.179043		#N/A	#N/A	#N/A	#N/A	#N/A	#N/A	#N/A		14079.4	15569.2	17235.7	19292.6	21589.6	23884.7	26384.1		19297	21447.9	23886.2	26941.6	30411.8	33938.8	37845.6		67.5	26911.1	67.5	38677.8		#N/A	#N/A	#N/A	#N/A	#N/A
						67.6	19285.4	0.0204726	0.166706		67.6	26925.2	-0.052604	0.179227		#N/A	#N/A	#N/A	#N/A	#N/A	#N/A	#N/A		14080.6	15568.4	17232.2	19285.4	21577.8	23867.7	26361.1		19277.3	21429.1	23868.5	26925.2	30396.7	33924.9	37832.8		67.6	26886.6	67.6	38665.1		#N/A	#N/A	#N/A	#N/A	#N/A
						67.7	19278.3	0.0209947	0.16645		67.7	26908.8	-0.0512036	0.179413		#N/A	#N/A	#N/A	#N/A	#N/A	#N/A	#N/A		14081.8	15567.5	17228.7	19278.3	21565.9	23850.8	26338		19257.4	21410.2	23850.7	26908.8	30381.7	33911.1	37820.1		67.7	26862.2	67.7	38652.7		#N/A	#N/A	#N/A	#N/A	#N/A
						67.8	19271	0.0215168	0.166195		67.8	26892.3	-0.0498016	0.179603		#N/A	#N/A	#N/A	#N/A	#N/A	#N/A	#N/A		14083	15566.6	17225.2	19271	21554.1	23833.8	26314.9		19237.4	21391.2	23832.8	26892.3	30366.7	33897.5	37807.6		67.8	26837.8	67.8	38640.4		#N/A	#N/A	#N/A	#N/A	#N/A
						67.9	19263.8	0.0220389	0.16594		67.9	26875.9	-0.0483983	0.179794		#N/A	#N/A	#N/A	#N/A	#N/A	#N/A	#N/A		14084.2	15565.7	17221.6	19263.8	21542.2	23816.8	26291.8		19217.3	21372.1	23814.9	26875.9	30351.8	33883.9	37795.2		67.9	26813.3	67.9	38628.2		#N/A	#N/A	#N/A	#N/A	#N/A
						68	19256.6	0.0225611	0.165684		68	26859.4	-0.0469936	0.179989		#N/A	#N/A	#N/A	#N/A	#N/A	#N/A	#N/A		14085.3	15564.8	17218.1	19256.6	21530.4	23799.8	26268.7		19197.1	21353	23797	26859.4	30336.9	33870.3	37783		68	26788.9	68	38616.2		#N/A	#N/A	#N/A	#N/A	#N/A
						68.1	19249.3	0.0230832	0.165428		68.1	26842.9	-0.0455876	0.180186		#N/A	#N/A	#N/A	#N/A	#N/A	#N/A	#N/A		14086.5	15563.8	17214.5	19249.3	21518.5	23782.8	26245.7		19176.8	21333.7	23779	26842.9	30322	33856.9	37770.9		68.1	26764.5	68.1	38604.4		#N/A	#N/A	#N/A	#N/A	#N/A
						68.2	19242	0.0236053	0.165173		68.2	26826.4	-0.0441805	0.180386		#N/A	#N/A	#N/A	#N/A	#N/A	#N/A	#N/A		14087.6	15562.9	17210.9	19242	21506.6	23765.8	26222.6		19156.4	21314.4	23760.9	26826.4	30307.1	33843.5	37759		68.2	26740	68.2	38592.7		#N/A	#N/A	#N/A	#N/A	#N/A
						68.3	19234.8	0.0241275	0.164917		68.3	26809.8	-0.0427721	0.180588		#N/A	#N/A	#N/A	#N/A	#N/A	#N/A	#N/A		14088.8	15562	17207.3	19234.8	21494.7	23748.8	26199.5		19135.9	21295	23742.8	26809.8	30292.3	33830.3	37747.1		68.3	26715.6	68.3	38581.2		#N/A	#N/A	#N/A	#N/A	#N/A
						68.4	19227.5	0.0246496	0.164661		68.4	26793.3	-0.0413626	0.180793		#N/A	#N/A	#N/A	#N/A	#N/A	#N/A	#N/A		14089.9	15561	17203.7	19227.5	21482.7	23731.8	26176.4		19115.2	21275.6	23724.7	26793.3	30277.5	33817	37735.5		68.4	26691.2	68.4	38569.8		#N/A	#N/A	#N/A	#N/A	#N/A
						68.5	19220.2	0.0251717	0.164405		68.5	26776.7	-0.039952	0.181001		#N/A	#N/A	#N/A	#N/A	#N/A	#N/A	#N/A		14091	15560	17200.1	19220.2	21470.8	23714.7	26153.3		19094.5	21256	23706.4	26776.7	30262.7	33803.9	37723.9		68.5	26666.7	68.5	38558.5		#N/A	#N/A	#N/A	#N/A	#N/A
						68.6	19212.8	0.0256939	0.164149		68.6	26760.1	-0.0385403	0.18121		#N/A	#N/A	#N/A	#N/A	#N/A	#N/A	#N/A		14092.1	15559	17196.5	19212.8	21458.9	23697.7	26130.2		19073.8	21236.4	23688.2	26760.1	30247.9	33790.8	37712.5		68.6	26642.3	68.6	38547.4		#N/A	#N/A	#N/A	#N/A	#N/A
						68.7	19205.5	0.026216	0.163893		68.7	26743.5	-0.0371276	0.181423		#N/A	#N/A	#N/A	#N/A	#N/A	#N/A	#N/A		14093.2	15558	17192.8	19205.5	21446.9	23680.6	26107.1		19052.9	21216.7	23669.9	26743.5	30233.2	33777.8	37701.2		68.7	26617.8	68.7	38536.4		#N/A	#N/A	#N/A	#N/A	#N/A
						68.8	19198.1	0.0267381	0.163637		68.8	26726.9	-0.0357139	0.181637		#N/A	#N/A	#N/A	#N/A	#N/A	#N/A	#N/A		14094.3	15557	17189.1	19198.1	21434.9	23663.6	26084		19031.9	21196.9	23651.5	26726.9	30218.4	33764.9	37690		68.8	26593.4	68.8	38525.6		#N/A	#N/A	#N/A	#N/A	#N/A
						68.9	19190.8	0.0272603	0.163381		68.9	26710.3	-0.0342992	0.181854		#N/A	#N/A	#N/A	#N/A	#N/A	#N/A	#N/A		14095.4	15556	17185.5	19190.8	21422.9	23646.5	26060.9		19010.8	21177.1	23633.1	26710.3	30203.7	33752	37678.9		68.9	26569	68.9	38514.8		#N/A	#N/A	#N/A	#N/A	#N/A
						69	19183.4	0.0277824	0.163125		69	26693.6	-0.0328836	0.182073		#N/A	#N/A	#N/A	#N/A	#N/A	#N/A	#N/A		14096.5	15555	17181.8	19183.4	21410.9	23629.4	26037.8		18989.7	21157.1	23614.6	26693.6	30189	33739.2	37667.9		69	26544.5	69	38504.2		#N/A	#N/A	#N/A	#N/A	#N/A
						69.1	19176	0.0283045	0.162869		69.1	26676.9	-0.0314672	0.182295		#N/A	#N/A	#N/A	#N/A	#N/A	#N/A	#N/A		14097.5	15554	17178.1	19176	21398.9	23612.3	26014.7		18968.4	21137.2	23596.1	26676.9	30174.4	33726.4	37657		69.1	26520.1	69.1	38493.7		#N/A	#N/A	#N/A	#N/A	#N/A
						69.2	19168.6	0.0288267	0.162612		69.2	26660.2	-0.0300499	0.182518		#N/A	#N/A	#N/A	#N/A	#N/A	#N/A	#N/A		14098.6	15552.9	17174.4	19168.6	21386.9	23595.2	25991.6		18947.1	21117.1	23577.5	26660.2	30159.7	33713.7	37646.3		69.2	26495.7	69.2	38483.3		#N/A	#N/A	#N/A	#N/A	#N/A
						69.3	19161.2	0.0293488	0.162356		69.3	26643.5	-0.0286317	0.182744		#N/A	#N/A	#N/A	#N/A	#N/A	#N/A	#N/A		14099.7	15551.9	17170.6	19161.2	21374.9	23578.1	25968.5		18925.7	21097	23558.9	26643.5	30145.1	33701	37635.6		69.3	26471.3	69.3	38473		#N/A	#N/A	#N/A	#N/A	#N/A
						69.4	19153.7	0.0298709	0.1621		69.4	26626.7	-0.0272129	0.182972		#N/A	#N/A	#N/A	#N/A	#N/A	#N/A	#N/A		14100.7	15550.8	17166.9	19153.7	21362.9	23561	25945.4		18904.2	21076.8	23540.2	26626.7	30130.4	33688.4	37625		69.4	26446.8	69.4	38462.9		#N/A	#N/A	#N/A	#N/A	#N/A
						69.5	19146.3	0.0303931	0.161843		69.5	26609.9	-0.0257932	0.183202		#N/A	#N/A	#N/A	#N/A	#N/A	#N/A	#N/A		14101.7	15549.7	17163.2	19146.3	21350.8	23543.9	25922.3		18882.6	21056.5	23521.5	26609.9	30115.8	33675.9	37614.5		69.5	26422.4	69.5	38452.8		#N/A	#N/A	#N/A	#N/A	#N/A
						69.6	19138.8	0.0309152	0.161587		69.6	26593.1	-0.0243729	0.183434		#N/A	#N/A	#N/A	#N/A	#N/A	#N/A	#N/A		14102.8	15548.6	17159.4	19138.8	21338.7	23526.8	25899.2		18861	21036.2	23502.7	26593.1	30101.2	33663.3	37604.1		69.6	26398	69.6	38442.8		#N/A	#N/A	#N/A	#N/A	#N/A
						69.7	19131.4	0.0314373	0.16133		69.7	26576.3	-0.022952	0.183668		#N/A	#N/A	#N/A	#N/A	#N/A	#N/A	#N/A		14103.8	15547.5	17155.6	19131.4	21326.7	23509.7	25876.1		18839.2	21015.8	23483.9	26576.3	30086.6	33650.9	37593.8		69.7	26373.6	69.7	38432.9		#N/A	#N/A	#N/A	#N/A	#N/A
						69.8	19123.9	0.0319595	0.161074		69.8	26559.5	-0.0215304	0.183904		#N/A	#N/A	#N/A	#N/A	#N/A	#N/A	#N/A		14104.8	15546.4	17151.8	19123.9	21314.6	23492.6	25853		18817.4	20995.3	23465	26559.5	30072	33638.4	37583.5		69.8	26349.2	69.8	38423.1		#N/A	#N/A	#N/A	#N/A	#N/A
						69.9	19116.4	0.0324816	0.160818		69.9	26542.6	-0.0201082	0.184141		#N/A	#N/A	#N/A	#N/A	#N/A	#N/A	#N/A		14105.8	15545.3	17148	19116.4	21302.5	23475.4	25829.9		18795.6	20974.8	23446.1	26542.6	30057.4	33626	37573.4		69.9	26324.8	69.9	38413.4		#N/A	#N/A	#N/A	#N/A	#N/A
						70	19108.9	0.0330038	0.160561		70	26525.7	-0.0186855	0.184381		#N/A	#N/A	#N/A	#N/A	#N/A	#N/A	#N/A		14106.8	15544.1	17144.2	19108.9	21290.4	23458.3	25806.9		18773.6	20954.3	23427.2	26525.7	30042.8	33613.7	37563.3		70	26300.4	70	38403.7		#N/A	#N/A	#N/A	#N/A	#N/A
						70.1	19101.4	0.0335259	0.160305		70.1	26508.8	-0.0172623	0.184622		#N/A	#N/A	#N/A	#N/A	#N/A	#N/A	#N/A		14107.8	15543	17140.4	19101.4	21278.3	23441.2	25783.8		18751.6	20933.6	23408.2	26508.8	30028.2	33601.3	37553.2		70.1	26276.1	70.1	38394.1		#N/A	#N/A	#N/A	#N/A	#N/A
						70.2	19093.8	0.034048	0.160048		70.2	26491.9	-0.0158386	0.184866		#N/A	#N/A	#N/A	#N/A	#N/A	#N/A	#N/A		14108.7	15541.8	17136.6	19093.8	21266.2	23424	25760.7		18729.5	20912.9	23389.1	26491.9	30013.6	33589	37543.3		70.2	26251.7	70.2	38384.6		#N/A	#N/A	#N/A	#N/A	#N/A
						70.3	19086.3	0.0345702	0.159792		70.3	26474.9	-0.0144145	0.18511		#N/A	#N/A	#N/A	#N/A	#N/A	#N/A	#N/A		14109.7	15540.7	17132.7	19086.3	21254.1	23406.9	25737.7		18707.3	20892.2	23370.1	26474.9	29999.1	33576.7	37533.3		70.3	26227.3	70.3	38375.2		#N/A	#N/A	#N/A	#N/A	#N/A
						70.4	19078.8	0.0350923	0.159535		70.4	26458	-0.01299	0.185357		#N/A	#N/A	#N/A	#N/A	#N/A	#N/A	#N/A		14110.7	15539.5	17128.9	19078.8	21241.9	23389.8	25714.6		18685.1	20871.4	23350.9	26458	29984.5	33564.5	37523.5		70.4	26203	70.4	38365.8		#N/A	#N/A	#N/A	#N/A	#N/A
						70.5	19071.2	0.0356144	0.159279		70.5	26441	-0.0115651	0.185605		#N/A	#N/A	#N/A	#N/A	#N/A	#N/A	#N/A		14111.6	15538.3	17125	19071.2	21229.8	23372.6	25691.6		18662.8	20850.5	23331.8	26441	29969.9	33552.3	37513.7		70.5	26178.6	70.5	38356.5		#N/A	#N/A	#N/A	#N/A	#N/A
						70.6	19063.6	0.0361366	0.159022		70.6	26423.9	-0.0101399	0.185855		#N/A	#N/A	#N/A	#N/A	#N/A	#N/A	#N/A		14112.6	15537.1	17121.2	19063.6	21217.7	23355.5	25668.5		18640.4	20829.6	23312.6	26423.9	29955.3	33540.1	37503.9		70.6	26154.3	70.6	38347.2		#N/A	#N/A	#N/A	#N/A	#N/A
						70.7	19056	0.0366587	0.158766		70.7	26406.9	-0.00871445	0.186106		#N/A	#N/A	#N/A	#N/A	#N/A	#N/A	#N/A		14113.5	15535.9	17117.3	19056	21205.5	23338.3	25645.5		18618	20808.6	23293.3	26406.9	29940.7	33527.9	37494.2		70.7	26130	70.7	38338		#N/A	#N/A	#N/A	#N/A	#N/A
						70.8	19048.5	0.0371809	0.15851		70.8	26389.8	-0.00728873	0.186359		#N/A	#N/A	#N/A	#N/A	#N/A	#N/A	#N/A		14114.4	15534.7	17113.4	19048.5	21193.3	23321.2	25622.5		18595.6	20787.6	23274	26389.8	29926.1	33515.7	37484.5		70.8	26105.7	70.8	38328.8		#N/A	#N/A	#N/A	#N/A	#N/A
						70.9	19040.9	0.037703	0.158253		70.9	26372.7	-0.00586281	0.186613		#N/A	#N/A	#N/A	#N/A	#N/A	#N/A	#N/A		14115.3	15533.5	17109.5	19040.9	21181.2	23304	25599.5		18573	20766.5	23254.7	26372.7	29911.5	33503.5	37474.9		70.9	26081.3	70.9	38319.7		#N/A	#N/A	#N/A	#N/A	#N/A
						71	19033.3	0.0382251	0.157997		71	26355.6	-0.00443672	0.186868		#N/A	#N/A	#N/A	#N/A	#N/A	#N/A	#N/A		14116.3	15532.3	17105.5	19033.3	21169	23286.9	25576.5		18550.4	20745.4	23235.3	26355.6	29896.9	33491.4	37465.3		71	26057.1	71	38310.6		#N/A	#N/A	#N/A	#N/A	#N/A
						71.1	19025.6	0.0387473	0.157741		71.1	26338.4	-0.0030105	0.187125		#N/A	#N/A	#N/A	#N/A	#N/A	#N/A	#N/A		14117.2	15531	17101.6	19025.6	21156.8	23269.7	25553.5		18527.8	20724.2	23215.9	26338.4	29882.3	33479.2	37455.7		71.1	26032.8	71.1	38301.5		#N/A	#N/A	#N/A	#N/A	#N/A
						71.2	19018	0.0392694	0.157484		71.2	26321.2	-0.00158419	0.187383		#N/A	#N/A	#N/A	#N/A	#N/A	#N/A	#N/A		14118.1	15529.8	17097.7	19018	21144.7	23252.6	25530.5		18505.1	20703	23196.5	26321.2	29867.7	33467.1	37446.1		71.2	26008.5	71.2	38292.5		#N/A	#N/A	#N/A	#N/A	#N/A
						71.3	19010.4	0.0397916	0.157228		71.3	26304	-0.000157812	0.187642		#N/A	#N/A	#N/A	#N/A	#N/A	#N/A	#N/A		14118.9	15528.5	17093.7	19010.4	21132.5	23235.4	25507.5		18482.3	20681.8	23177	26304	29853	33455	37436.6		71.3	25984.2	71.3	38283.5		#N/A	#N/A	#N/A	#N/A	#N/A
						71.4	19002.7	0.0403137	0.156972		71.4	26286.8	0.00126858	0.187903		#N/A	#N/A	#N/A	#N/A	#N/A	#N/A	#N/A		14119.8	15527.2	17089.8	19002.7	21120.3	23218.3	25484.5		18459.5	20660.5	23157.5	26286.8	29838.4	33442.8	37427.1		71.4	25960	71.4	38274.5		#N/A	#N/A	#N/A	#N/A	#N/A
						71.5	18995.1	0.0408359	0.156716		71.5	26269.5	0.00269497	0.188165		#N/A	#N/A	#N/A	#N/A	#N/A	#N/A	#N/A		14120.7	15525.9	17085.8	18995.1	21108.1	23201.1	25461.6		18436.7	20639.1	23137.9	26269.5	29823.7	33430.7	37417.6		71.5	25935.8	71.5	38265.5		#N/A	#N/A	#N/A	#N/A	#N/A
						71.6	18987.4	0.041358	0.15646		71.6	26252.3	0.0041213	0.188428		#N/A	#N/A	#N/A	#N/A	#N/A	#N/A	#N/A		14121.6	15524.6	17081.8	18987.4	21095.9	23184	25438.6		18413.8	20617.7	23118.3	26252.3	29809	33418.6	37408.1		71.6	25911.6	71.6	38256.6		#N/A	#N/A	#N/A	#N/A	#N/A
						71.7	18979.7	0.0418801	0.156204		71.7	26235	0.00554755	0.188692		#N/A	#N/A	#N/A	#N/A	#N/A	#N/A	#N/A		14122.4	15523.3	17077.8	18979.7	21083.7	23166.8	25415.7		18390.8	20596.3	23098.7	26235	29794.4	33406.5	37398.7		71.7	25887.3	71.7	38247.7		#N/A	#N/A	#N/A	#N/A	#N/A
						71.8	18972.1	0.0424023	0.155948		71.8	26217.6	0.00697368	0.188958		#N/A	#N/A	#N/A	#N/A	#N/A	#N/A	#N/A		14123.3	15522	17073.8	18972.1	21071.5	23149.7	25392.8		18367.8	20574.8	23079.1	26217.6	29779.7	33394.4	37389.3		71.8	25863.2	71.8	38238.8		#N/A	#N/A	#N/A	#N/A	#N/A
						71.9	18964.4	0.0429244	0.155692		71.9	26200.3	0.00839965	0.189225		#N/A	#N/A	#N/A	#N/A	#N/A	#N/A	#N/A		14124.1	15520.7	17069.8	18964.4	21059.2	23132.6	25369.9		18344.8	20553.3	23059.4	26200.3	29765	33382.3	37379.9		71.9	25839	71.9	38230		#N/A	#N/A	#N/A	#N/A	#N/A
						72	18956.7	0.0434466	0.155437		72	26182.9	0.00982544	0.189493		#N/A	#N/A	#N/A	#N/A	#N/A	#N/A	#N/A		14124.9	15519.4	17065.8	18956.7	21047	23115.4	25347		18321.7	20531.8	23039.7	26182.9	29750.3	33370.2	37370.5		72	25814.8	72	38221.2		#N/A	#N/A	#N/A	#N/A	#N/A
						72.1	18949	0.0439687	0.155181		72.1	26165.6	0.011251	0.189762		#N/A	#N/A	#N/A	#N/A	#N/A	#N/A	#N/A		14125.7	15518	17061.8	18949	21034.8	23098.3	25324.1		18298.6	20510.2	23019.9	26165.6	29735.6	33358.2	37361.2		72.1	25790.7	72.1	38212.4		#N/A	#N/A	#N/A	#N/A	#N/A
						72.2	18941.3	0.0444909	0.154926		72.2	26148.2	0.0126763	0.190033		#N/A	#N/A	#N/A	#N/A	#N/A	#N/A	#N/A		14126.5	15516.7	17057.7	18941.3	21022.6	23081.2	25301.3		18275.4	20488.5	23000.1	26148.2	29720.9	33346.1	37351.9		72.2	25766.6	72.2	38203.7		#N/A	#N/A	#N/A	#N/A	#N/A
						72.3	18933.6	0.045013	0.154671		72.3	26130.8	0.0141013	0.190304		#N/A	#N/A	#N/A	#N/A	#N/A	#N/A	#N/A		14127.3	15515.3	17053.7	18933.6	21010.4	23064.1	25278.4		18252.2	20466.9	22980.3	26130.8	29706.2	33334.1	37342.7		72.3	25742.5	72.3	38195		#N/A	#N/A	#N/A	#N/A	#N/A
						72.4	18925.8	0.0455351	0.154416		72.4	26113.4	0.015526	0.190577		#N/A	#N/A	#N/A	#N/A	#N/A	#N/A	#N/A		14128.1	15514	17049.6	18925.8	20998.1	23047	25255.6		18228.9	20445.2	22960.5	26113.4	29691.5	33322.1	37333.5		72.4	25718.4	72.4	38186.4		#N/A	#N/A	#N/A	#N/A	#N/A
						72.5	18918.1	0.0460573	0.154161		72.5	26095.9	0.0169503	0.190852		#N/A	#N/A	#N/A	#N/A	#N/A	#N/A	#N/A		14128.9	15512.6	17045.6	18918.1	20985.9	23029.9	25232.8		18205.6	20423.5	22940.7	26095.9	29676.8	33310.1	37324.3		72.5	25694.4	72.5	38177.7		#N/A	#N/A	#N/A	#N/A	#N/A
						72.6	18910.4	0.0465794	0.153906		72.6	26078.5	0.0183742	0.191127		#N/A	#N/A	#N/A	#N/A	#N/A	#N/A	#N/A		14129.7	15511.2	17041.5	18910.4	20973.7	23012.8	25210		18182.3	20401.7	22920.8	26078.5	29662.1	33298.1	37315.1		72.6	25670.4	72.6	38169.2		#N/A	#N/A	#N/A	#N/A	#N/A
						72.7	18902.6	0.0471016	0.153651		72.7	26061	0.0197977	0.191404		#N/A	#N/A	#N/A	#N/A	#N/A	#N/A	#N/A		14130.4	15509.8	17037.4	18902.6	20961.5	22995.7	25187.3		18158.9	20379.9	22900.9	26061	29647.4	33286.1	37306		72.7	25646.4	72.7	38160.6		#N/A	#N/A	#N/A	#N/A	#N/A
						72.8	18894.9	0.0476237	0.153397		72.8	26043.6	0.0212207	0.191681		#N/A	#N/A	#N/A	#N/A	#N/A	#N/A	#N/A		14131.2	15508.4	17033.3	18894.9	20949.2	22978.6	25164.5		18135.5	20358.1	22881	26043.6	29632.8	33274.2	37296.9		72.8	25622.4	72.8	38152.1		#N/A	#N/A	#N/A	#N/A	#N/A
						72.9	18887.1	0.0481459	0.153143		72.9	26026.1	0.0226431	0.19196		#N/A	#N/A	#N/A	#N/A	#N/A	#N/A	#N/A		14131.9	15506.9	17029.2	18887.1	20937	22961.5	25141.8		18112.1	20336.2	22861	26026.1	29618.1	33262.3	37287.9		72.9	25598.4	72.9	38143.7		#N/A	#N/A	#N/A	#N/A	#N/A
						73	18879.4	0.048668	0.152889		73	26008.6	0.0240651	0.19224		#N/A	#N/A	#N/A	#N/A	#N/A	#N/A	#N/A		14132.6	15505.5	17025.1	18879.4	20924.8	22944.5	25119.1		18088.6	20314.4	22841.1	26008.6	29603.4	33250.4	37278.9		73	25574.5	73	38135.3		#N/A	#N/A	#N/A	#N/A	#N/A
						73.1	18871.6	0.0491902	0.152635		73.1	25991.1	0.0254865	0.192522		#N/A	#N/A	#N/A	#N/A	#N/A	#N/A	#N/A		14133.4	15504.1	17021	18871.6	20912.6	22927.4	25096.4		18065.1	20292.4	22821.1	25991.1	29588.7	33238.5	37270		73.1	25550.6	73.1	38126.9		#N/A	#N/A	#N/A	#N/A	#N/A
						73.2	18863.8	0.0497123	0.152381		73.2	25973.6	0.0269072	0.192804		#N/A	#N/A	#N/A	#N/A	#N/A	#N/A	#N/A		14134.1	15502.6	17016.9	18863.8	20900.3	22910.4	25073.8		18041.5	20270.5	22801.1	25973.6	29574.1	33226.6	37261.1		73.2	25526.7	73.2	38118.6		#N/A	#N/A	#N/A	#N/A	#N/A
						73.3	18856.1	0.0502345	0.152128		73.3	25956.1	0.0283273	0.193088		#N/A	#N/A	#N/A	#N/A	#N/A	#N/A	#N/A		14134.8	15501.2	17012.7	18856.1	20888.1	22893.3	25051.1		18017.9	20248.6	22781.1	25956.1	29559.5	33214.8	37252.2		73.3	25502.8	73.3	38110.4		#N/A	#N/A	#N/A	#N/A	#N/A
						73.4	18848.3	0.0507566	0.151875		73.4	25938.6	0.0297467	0.193373		#N/A	#N/A	#N/A	#N/A	#N/A	#N/A	#N/A		14135.5	15499.7	17008.6	18848.3	20875.9	22876.3	25028.5		17994.3	20226.6	22761	25938.6	29544.8	33203	37243.4		73.4	25479	73.4	38102.2		#N/A	#N/A	#N/A	#N/A	#N/A
						73.5	18840.5	0.0512788	0.151622		73.5	25921.1	0.0311654	0.193659		#N/A	#N/A	#N/A	#N/A	#N/A	#N/A	#N/A		14136.1	15498.2	17004.4	18840.5	20863.7	22859.3	25006		17970.7	20204.6	22741	25921.1	29530.2	33191.3	37234.6		73.5	25455.2	73.5	38094		#N/A	#N/A	#N/A	#N/A	#N/A
						73.6	18832.7	0.0518009	0.151369		73.6	25903.6	0.0325834	0.193947		#N/A	#N/A	#N/A	#N/A	#N/A	#N/A	#N/A		14136.8	15496.7	17000.2	18832.7	20851.5	22842.3	24983.4		17947	20182.5	22720.9	25903.6	29515.6	33179.5	37225.9		73.6	25431.4	73.6	38085.9		#N/A	#N/A	#N/A	#N/A	#N/A
						73.7	18824.9	0.052323	0.151117		73.7	25886.1	0.0340005	0.194235		#N/A	#N/A	#N/A	#N/A	#N/A	#N/A	#N/A		14137.4	15495.2	16996.1	18824.9	20839.2	22825.3	24960.9		17923.3	20160.5	22700.9	25886.1	29501	33167.8	37217.2		73.7	25407.7	73.7	38077.8		#N/A	#N/A	#N/A	#N/A	#N/A
						73.8	18817.1	0.0528452	0.150865		73.8	25868.6	0.0354169	0.194525		#N/A	#N/A	#N/A	#N/A	#N/A	#N/A	#N/A		14138.1	15493.7	16991.9	18817.1	20827	22808.4	24938.4		17899.6	20138.4	22680.8	25868.6	29486.4	33156.2	37208.6		73.8	25384	73.8	38069.8		#N/A	#N/A	#N/A	#N/A	#N/A
						73.9	18809.3	0.0533673	0.150613		73.9	25851.1	0.0368323	0.194816		#N/A	#N/A	#N/A	#N/A	#N/A	#N/A	#N/A		14138.7	15492.1	16987.7	18809.3	20814.8	22791.4	24915.9		17875.8	20116.3	22660.7	25851.1	29471.9	33144.5	37200		73.9	25360.3	73.9	38061.9		#N/A	#N/A	#N/A	#N/A	#N/A
						74	18801.5	0.0538895	0.150362		74	25833.6	0.0382469	0.195108		#N/A	#N/A	#N/A	#N/A	#N/A	#N/A	#N/A		14139.3	15490.6	16983.5	18801.5	20802.6	22774.5	24893.4		17852.1	20094.2	22640.6	25833.6	29457.3	33132.9	37191.5		74	25336.6	74	38054		#N/A	#N/A	#N/A	#N/A	#N/A
						74.1	18793.7	0.0544116	0.150111		74.1	25816.1	0.0396606	0.195401		#N/A	#N/A	#N/A	#N/A	#N/A	#N/A	#N/A		14139.9	15489.1	16979.3	18793.7	20790.4	22757.5	24871		17828.2	20072.1	22620.5	25816.1	29442.8	33121.3	37183		74.1	25313	74.1	38046.2		#N/A	#N/A	#N/A	#N/A	#N/A
						74.2	18785.9	0.0549338	0.14986		74.2	25798.6	0.0410732	0.195695		#N/A	#N/A	#N/A	#N/A	#N/A	#N/A	#N/A		14140.5	15487.5	16975.1	18785.9	20778.2	22740.6	24848.6		17804.4	20049.9	22600.4	25798.6	29428.3	33109.8	37174.6		74.2	25289.4	74.2	38038.4		#N/A	#N/A	#N/A	#N/A	#N/A
						74.3	18778.1	0.0554559	0.149609		74.3	25781.1	0.0424849	0.19599		#N/A	#N/A	#N/A	#N/A	#N/A	#N/A	#N/A		14141.1	15485.9	16970.8	18778.1	20766	22723.7	24826.2		17780.6	20027.8	22580.2	25781.1	29413.8	33098.3	37166.3		74.3	25265.8	74.3	38030.7		#N/A	#N/A	#N/A	#N/A	#N/A
						74.4	18770.3	0.0559781	0.149359		74.4	25763.6	0.0438956	0.196287		#N/A	#N/A	#N/A	#N/A	#N/A	#N/A	#N/A		14141.7	15484.3	16966.6	18770.3	20753.9	22706.9	24803.9		17756.7	20005.6	22560.1	25763.6	29399.4	33086.8	37158		74.4	25242.3	74.4	38023		#N/A	#N/A	#N/A	#N/A	#N/A
						74.5	18762.4	0.0565002	0.149109		74.5	25746.1	0.0453052	0.196585		#N/A	#N/A	#N/A	#N/A	#N/A	#N/A	#N/A		14142.3	15482.8	16962.4	18762.4	20741.7	22690	24781.6		17732.8	19983.4	22540	25746.1	29384.9	33075.4	37149.7		74.5	25218.8	74.5	38015.5		#N/A	#N/A	#N/A	#N/A	#N/A
						74.6	18754.6	0.0570224	0.14886		74.6	25728.7	0.0467138	0.196884		#N/A	#N/A	#N/A	#N/A	#N/A	#N/A	#N/A		14142.8	15481.2	16958.1	18754.6	20729.5	22673.1	24759.3		17708.9	19961.2	22519.8	25728.7	29370.5	33064	37141.6		74.6	25195.4	74.6	38007.9		#N/A	#N/A	#N/A	#N/A	#N/A
						74.7	18746.8	0.0575445	0.14861		74.7	25711.2	0.0481213	0.197184		#N/A	#N/A	#N/A	#N/A	#N/A	#N/A	#N/A		14143.4	15479.5	16953.9	18746.8	20717.3	22656.3	24737.1		17685	19939	22499.7	25711.2	29356.1	33052.7	37133.4		74.7	25171.9	74.7	38000.5		#N/A	#N/A	#N/A	#N/A	#N/A
						74.8	18739	0.0580667	0.148361		74.8	25693.7	0.0495279	0.197485		#N/A	#N/A	#N/A	#N/A	#N/A	#N/A	#N/A		14143.9	15477.9	16949.6	18739	20705.2	22639.5	24714.9		17661	19916.7	22479.5	25693.7	29341.7	33041.4	37125.4		74.8	25148.5	74.8	37993.1		#N/A	#N/A	#N/A	#N/A	#N/A
						74.9	18731.1	0.0585888	0.148113		74.9	25676.3	0.0509335	0.197787		#N/A	#N/A	#N/A	#N/A	#N/A	#N/A	#N/A		14144.4	15476.3	16945.3	18731.1	20693	22622.7	24692.7		17637	19894.5	22459.4	25676.3	29327.4	33030.1	37117.4		74.9	25125.2	74.9	37985.7		#N/A	#N/A	#N/A	#N/A	#N/A
						75	18723.3	0.059111	0.147865		75	25658.8	0.052338	0.198091		#N/A	#N/A	#N/A	#N/A	#N/A	#N/A	#N/A		14144.9	15474.6	16941.1	18723.3	20680.9	22605.9	24670.5		17613.1	19872.2	22439.2	25658.8	29313.1	33018.9	37109.4		75	25101.9	75	37978.4		#N/A	#N/A	#N/A	#N/A	#N/A
						75.1	18715.5	0.0596331	0.147617		75.1	25641.4	0.0537416	0.198396		#N/A	#N/A	#N/A	#N/A	#N/A	#N/A	#N/A		14145.4	15473	16936.8	18715.5	20668.7	22589.1	24648.4		17589	19850	22419	25641.4	29298.8	33007.7	37101.5		75.1	25078.6	75.1	37971.2		#N/A	#N/A	#N/A	#N/A	#N/A
						75.2	18707.6	0.0601553	0.147369		75.2	25624	0.0551443	0.198701		#N/A	#N/A	#N/A	#N/A	#N/A	#N/A	#N/A		14145.9	15471.3	16932.5	18707.6	20656.6	22572.4	24626.3		17565	19827.7	22398.9	25624	29284.5	32996.6	37093.7		75.2	25055.3	75.2	37964.1		#N/A	#N/A	#N/A	#N/A	#N/A
						75.3	18699.8	0.0606774	0.147122		75.3	25606.6	0.0565459	0.199008		#N/A	#N/A	#N/A	#N/A	#N/A	#N/A	#N/A		14146.3	15469.7	16928.2	18699.8	20644.5	22555.7	24604.3		17541	19805.4	22378.7	25606.6	29270.3	32985.5	37085.9		75.3	25032.1	75.3	37957		#N/A	#N/A	#N/A	#N/A	#N/A
						75.4	18691.9	0.0611996	0.146875		75.4	25589.2	0.0579467	0.199317		#N/A	#N/A	#N/A	#N/A	#N/A	#N/A	#N/A		14146.8	15468	16923.9	18691.9	20632.3	22539	24582.3		17516.9	19783.1	22358.5	25589.2	29256	32974.4	37078.2		75.4	25009	75.4	37950		#N/A	#N/A	#N/A	#N/A	#N/A
						75.5	18684.1	0.0617217	0.146629		75.5	25571.8	0.0593465	0.199626		#N/A	#N/A	#N/A	#N/A	#N/A	#N/A	#N/A		14147.3	15466.3	16919.6	18684.1	20620.2	22522.3	24560.3		17492.8	19760.7	22338.3	25571.8	29241.8	32963.4	37070.6		75.5	24985.8	75.5	37943		#N/A	#N/A	#N/A	#N/A	#N/A
						75.6	18676.3	0.0622439	0.146383		75.6	25554.4	0.0607453	0.199936		#N/A	#N/A	#N/A	#N/A	#N/A	#N/A	#N/A		14147.7	15464.6	16915.2	18676.3	20608.1	22505.6	24538.4		17468.7	19738.4	22318.1	25554.4	29227.7	32952.4	37063		75.6	24962.7	75.6	37936.1		#N/A	#N/A	#N/A	#N/A	#N/A
						75.7	18668.4	0.062766	0.146137		75.7	25537	0.0621433	0.200248		#N/A	#N/A	#N/A	#N/A	#N/A	#N/A	#N/A		14148.1	15462.9	16910.9	18668.4	20596	22488.9	24516.4		17444.6	19716.1	22298	25537	29213.5	32941.5	37055.5		75.7	24939.7	75.7	37929.3		#N/A	#N/A	#N/A	#N/A	#N/A
						75.8	18660.6	0.0632882	0.145892		75.8	25519.7	0.0635403	0.200561		#N/A	#N/A	#N/A	#N/A	#N/A	#N/A	#N/A		14148.5	15461.2	16906.6	18660.6	20583.9	22472.3	24494.6		17420.4	19693.7	22277.8	25519.7	29199.4	32930.6	37048		75.8	24916.7	75.8	37922.5		#N/A	#N/A	#N/A	#N/A	#N/A
						75.9	18652.8	0.0638103	0.145647		75.9	25502.3	0.0649365	0.200875		#N/A	#N/A	#N/A	#N/A	#N/A	#N/A	#N/A		14148.9	15459.4	16902.3	18652.8	20571.9	22455.7	24472.7		17396.2	19671.3	22257.6	25502.3	29185.3	32919.8	37040.6		75.9	24893.7	75.9	37915.8		#N/A	#N/A	#N/A	#N/A	#N/A
						76	18644.9	0.0643325	0.145402		76	25485	0.0663317	0.20119		#N/A	#N/A	#N/A	#N/A	#N/A	#N/A	#N/A		14149.3	15457.7	16897.9	18644.9	20559.8	22439.1	24450.9		17372.1	19649	22237.4	25485	29171.3	32909	37033.3		76	24870.7	76	37909.2		#N/A	#N/A	#N/A	#N/A	#N/A
						76.1	18637.1	0.0648546	0.145158		76.1	25467.7	0.0677261	0.201506		#N/A	#N/A	#N/A	#N/A	#N/A	#N/A	#N/A		14149.7	15455.9	16893.6	18637.1	20547.7	22422.6	24429.1		17347.9	19626.6	22217.2	25467.7	29157.2	32898.2	37026		76.1	24847.8	76.1	37902.7		#N/A	#N/A	#N/A	#N/A	#N/A
						76.2	18629.2	0.0653768	0.144914		76.2	25450.4	0.0691196	0.201824		#N/A	#N/A	#N/A	#N/A	#N/A	#N/A	#N/A		14150.1	15454.2	16889.2	18629.2	20535.7	22406	24407.4		17323.6	19604.2	22197	25450.4	29143.2	32887.5	37018.8		76.2	24825	76.2	37896.2		#N/A	#N/A	#N/A	#N/A	#N/A
						76.3	18621.4	0.0658989	0.144671		76.3	25433.1	0.0705123	0.202143		#N/A	#N/A	#N/A	#N/A	#N/A	#N/A	#N/A		14150.4	15452.4	16884.9	18621.4	20523.7	22389.5	24385.7		17299.4	19581.8	22176.8	25433.1	29129.2	32876.9	37011.6		76.3	24802.1	76.3	37889.7		#N/A	#N/A	#N/A	#N/A	#N/A
						76.4	18613.6	0.0664211	0.144428		76.4	25415.8	0.0719041	0.202463		#N/A	#N/A	#N/A	#N/A	#N/A	#N/A	#N/A		14150.8	15450.7	16880.5	18613.6	20511.6	22373	24364.1		17275.2	19559.3	22156.6	25415.8	29115.3	32866.2	37004.5		76.4	24779.4	76.4	37883.4		#N/A	#N/A	#N/A	#N/A	#N/A
						76.5	18605.7	0.0669432	0.144185		76.5	25398.5	0.0732951	0.202784		#N/A	#N/A	#N/A	#N/A	#N/A	#N/A	#N/A		14151.1	15448.9	16876.1	18605.7	20499.6	22356.5	24342.4		17250.9	19536.9	22136.4	25398.5	29101.4	32855.7	36997.5		76.5	24756.6	76.5	37877.1		#N/A	#N/A	#N/A	#N/A	#N/A
						76.6	18597.9	0.0674654	0.143943		76.6	25381.2	0.0746852	0.203106		#N/A	#N/A	#N/A	#N/A	#N/A	#N/A	#N/A		14151.5	15447.1	16871.8	18597.9	20487.6	22340.1	24320.9		17226.6	19514.5	22116.2	25381.2	29087.5	32845.1	36990.6		76.6	24733.9	76.6	37870.9		#N/A	#N/A	#N/A	#N/A	#N/A
						76.7	18590.1	0.0679875	0.143701		76.7	25364	0.0760745	0.203429		#N/A	#N/A	#N/A	#N/A	#N/A	#N/A	#N/A		14151.8	15445.3	16867.4	18590.1	20475.6	22323.6	24299.3		17202.3	19492	22096	25364	29073.6	32834.6	36983.7		76.7	24711.3	76.7	37864.7		#N/A	#N/A	#N/A	#N/A	#N/A
						76.8	18582.3	0.0685097	0.14346		76.8	25346.8	0.077463	0.203754		#N/A	#N/A	#N/A	#N/A	#N/A	#N/A	#N/A		14152.1	15443.5	16863	18582.3	20463.7	22307.2	24277.8		17178	19469.6	22075.9	25346.8	29059.8	32824.2	36976.9		76.8	24688.7	76.8	37858.6		#N/A	#N/A	#N/A	#N/A	#N/A
						76.9	18574.4	0.0690318	0.143219		76.9	25329.5	0.0788507	0.20408		#N/A	#N/A	#N/A	#N/A	#N/A	#N/A	#N/A		14152.4	15441.7	16858.6	18574.4	20451.7	22290.8	24256.3		17153.7	19447.1	22055.7	25329.5	29046	32813.8	36970.1		76.9	24666.1	76.9	37852.6		#N/A	#N/A	#N/A	#N/A	#N/A
						77	18566.6	0.069554	0.142978		77	25312.3	0.0802377	0.204407		#N/A	#N/A	#N/A	#N/A	#N/A	#N/A	#N/A		14152.7	15439.9	16854.3	18566.6	20439.7	22274.5	24234.9		17129.3	19424.6	22035.5	25312.3	29032.2	32803.5	36963.4		77	24643.6	77	37846.7		#N/A	#N/A	#N/A	#N/A	#N/A
						77.1	18558.8	0.0700761	0.142738		77.1	25295.2	0.0816238	0.204735		#N/A	#N/A	#N/A	#N/A	#N/A	#N/A	#N/A		14153	15438.1	16849.9	18558.8	20427.8	22258.1	24213.5		17104.9	19402.2	22015.3	25295.2	29018.5	32793.2	36956.8		77.1	24621.1	77.1	37840.8		#N/A	#N/A	#N/A	#N/A	#N/A
						77.2	18551	0.0705983	0.142498		77.2	25278	0.0830092	0.205064		#N/A	#N/A	#N/A	#N/A	#N/A	#N/A	#N/A		14153.3	15436.2	16845.5	18551	20415.9	22241.8	24192.2		17080.6	19379.7	21995.1	25278	29004.7	32783	36950.2		77.2	24598.6	77.2	37835		#N/A	#N/A	#N/A	#N/A	#N/A
						77.3	18543.2	0.0711204	0.142259		77.3	25260.8	0.0843938	0.205395		#N/A	#N/A	#N/A	#N/A	#N/A	#N/A	#N/A		14153.5	15434.4	16841.1	18543.2	20403.9	22225.6	24170.9		17056.2	19357.2	21974.9	25260.8	28991.1	32772.8	36943.8		77.3	24576.2	77.3	37829.3		#N/A	#N/A	#N/A	#N/A	#N/A
						77.4	18535.4	0.0716426	0.14202		77.4	25243.7	0.0857777	0.205727		#N/A	#N/A	#N/A	#N/A	#N/A	#N/A	#N/A		14153.8	15432.5	16836.7	18535.4	20392	22209.3	24149.6		17031.8	19334.7	21954.7	25243.7	28977.4	32762.6	36937.3		77.4	24553.9	77.4	37823.7		#N/A	#N/A	#N/A	#N/A	#N/A
						77.5	18527.6	0.0721647	0.141782		77.5	25226.6	0.0871608	0.20606		#N/A	#N/A	#N/A	#N/A	#N/A	#N/A	#N/A		14154	15430.7	16832.3	18527.6	20380.2	22193.1	24128.4		17007.3	19312.1	21934.6	25226.6	28963.8	32752.5	36931		77.5	24531.6	77.5	37818.1		#N/A	#N/A	#N/A	#N/A	#N/A
						77.6	18519.8	0.0726869	0.141544		77.6	25209.4	0.0885432	0.206394		#N/A	#N/A	#N/A	#N/A	#N/A	#N/A	#N/A		14154.3	15428.8	16827.9	18519.8	20368.3	22176.9	24107.2		16982.9	19289.6	21914.4	25209.4	28950.2	32742.5	36924.7		77.6	24509.3	77.6	37812.6		#N/A	#N/A	#N/A	#N/A	#N/A
						77.7	18512	0.073209	0.141306		77.7	25192.3	0.0899249	0.206729		#N/A	#N/A	#N/A	#N/A	#N/A	#N/A	#N/A		14154.5	15427	16823.5	18512	20356.4	22160.7	24086.1		16958.4	19267.1	21894.2	25192.3	28936.7	32732.5	36918.5		77.7	24487.1	77.7	37807.1		#N/A	#N/A	#N/A	#N/A	#N/A
						77.8	18504.2	0.0737312	0.141069		77.8	25175.3	0.0913059	0.207066		#N/A	#N/A	#N/A	#N/A	#N/A	#N/A	#N/A		14154.7	15425.1	16819.1	18504.2	20344.6	22144.5	24065		16934	19244.6	21874	25175.3	28923.2	32722.5	36912.3		77.8	24464.9	77.8	37801.8		#N/A	#N/A	#N/A	#N/A	#N/A
						77.9	18496.4	0.0742533	0.140832		77.9	25158.2	0.0926863	0.207403		#N/A	#N/A	#N/A	#N/A	#N/A	#N/A	#N/A		14154.9	15423.2	16814.6	18496.4	20332.7	22128.4	24043.9		16909.5	19222	21853.9	25158.2	28909.7	32712.6	36906.2		77.9	24442.8	77.9	37796.5		#N/A	#N/A	#N/A	#N/A	#N/A
						78	18488.6	0.0747755	0.140596		78	25141.2	0.094066	0.207742		#N/A	#N/A	#N/A	#N/A	#N/A	#N/A	#N/A		14155.1	15421.3	16810.2	18488.6	20320.9	22112.3	24022.9		16885	19199.5	21833.7	25141.2	28896.2	32702.8	36900.2		78	24420.7	78	37791.2		#N/A	#N/A	#N/A	#N/A	#N/A
						78.1	18480.8	0.0752976	0.14036		78.1	25124.1	0.0954451	0.208082		#N/A	#N/A	#N/A	#N/A	#N/A	#N/A	#N/A		14155.3	15419.4	16805.8	18480.8	20309.1	22096.2	24001.9		16860.5	19176.9	21813.5	25124.1	28882.8	32692.9	36894.2		78.1	24398.7	78.1	37786		#N/A	#N/A	#N/A	#N/A	#N/A
						78.2	18473.1	0.0758198	0.140124		78.2	25107.1	0.0968236	0.208423		#N/A	#N/A	#N/A	#N/A	#N/A	#N/A	#N/A		14155.5	15417.5	16801.4	18473.1	20297.3	22080.1	23981		16836	19154.4	21793.4	25107.1	28869.4	32683.2	36888.3		78.2	24376.7	78.2	37780.9		#N/A	#N/A	#N/A	#N/A	#N/A
						78.3	18465.3	0.0763419	0.139889		78.3	25090.1	0.0982015	0.208765		#N/A	#N/A	#N/A	#N/A	#N/A	#N/A	#N/A		14155.6	15415.6	16797	18465.3	20285.5	22064.1	23960.1		16811.4	19131.8	21773.2	25090.1	28856	32673.4	36882.5		78.3	24354.7	78.3	37775.9		#N/A	#N/A	#N/A	#N/A	#N/A
						78.4	18457.5	0.0768641	0.139654		78.4	25073.1	0.0995789	0.209108		#N/A	#N/A	#N/A	#N/A	#N/A	#N/A	#N/A		14155.8	15413.7	16792.5	18457.5	20273.8	22048.1	23939.2		16786.9	19109.3	21753.1	25073.1	28842.7	32663.8	36876.7		78.4	24332.8	78.4	37770.9		#N/A	#N/A	#N/A	#N/A	#N/A
						78.5	18449.8	0.0773862	0.13942		78.5	25056.2	0.100956	0.209452		#N/A	#N/A	#N/A	#N/A	#N/A	#N/A	#N/A		14155.9	15411.8	16788.1	18449.8	20262	22032.1	23918.4		16762.3	19086.7	21732.9	25056.2	28829.4	32654.1	36871		78.5	24310.9	78.5	37766		#N/A	#N/A	#N/A	#N/A	#N/A
						78.6	18442	0.0779084	0.139186		78.6	25039.2	0.102332	0.209798		#N/A	#N/A	#N/A	#N/A	#N/A	#N/A	#N/A		14156.1	15409.8	16783.7	18442	20250.3	22016.2	23897.6		16737.8	19064.1	21712.8	25039.2	28816.1	32644.5	36865.3		78.6	24289.1	78.6	37761.1		#N/A	#N/A	#N/A	#N/A	#N/A
						78.7	18434.3	0.0784305	0.138952		78.7	25022.3	0.103708	0.210144		#N/A	#N/A	#N/A	#N/A	#N/A	#N/A	#N/A		14156.2	15407.9	16779.2	18434.3	20238.6	22000.2	23876.8		16713.2	19041.5	21692.7	25022.3	28802.8	32634.9	36859.7		78.7	24267.3	78.7	37756.3		#N/A	#N/A	#N/A	#N/A	#N/A
						78.8	18426.5	0.0789527	0.138719		78.8	25005.3	0.105083	0.210491		#N/A	#N/A	#N/A	#N/A	#N/A	#N/A	#N/A		14156.3	15406	16774.8	18426.5	20226.8	21984.3	23856.1		16688.6	19019	21672.5	25005.3	28789.6	32625.4	36854.1		78.8	24245.6	78.8	37751.5		#N/A	#N/A	#N/A	#N/A	#N/A
						78.9	18418.8	0.0794748	0.138487		78.9	24988.4	0.106458	0.210839		#N/A	#N/A	#N/A	#N/A	#N/A	#N/A	#N/A		14156.5	15404	16770.4	18418.8	20215.1	21968.4	23835.5		16664.1	18996.4	21652.4	24988.4	28776.4	32615.9	36848.5		78.9	24223.9	78.9	37746.8		#N/A	#N/A	#N/A	#N/A	#N/A
						79	18411	0.079997	0.138254		79	24971.5	0.107833	0.211189		#N/A	#N/A	#N/A	#N/A	#N/A	#N/A	#N/A		14156.6	15402.1	16765.9	18411	20203.5	21952.6	23814.8		16639.5	18973.8	21632.3	24971.5	28763.2	32606.5	36843.1		79	24202.2	79	37742.1		#N/A	#N/A	#N/A	#N/A	#N/A
						79.1	18403.3	0.0805192	0.138022		79.1	24954.6	0.109207	0.211539		#N/A	#N/A	#N/A	#N/A	#N/A	#N/A	#N/A		14156.7	15400.1	16761.5	18403.3	20191.8	21936.8	23794.3		16614.8	18951.2	21612.2	24954.6	28750.1	32597.1	36837.6		79.1	24180.6	79.1	37737.5		#N/A	#N/A	#N/A	#N/A	#N/A
						79.2	18395.5	0.0810413	0.137791		79.2	24937.8	0.11058	0.21189		#N/A	#N/A	#N/A	#N/A	#N/A	#N/A	#N/A		14156.7	15398.1	16757	18395.5	20180.1	21920.9	23773.7		16590.2	18928.6	21592	24937.8	28736.9	32587.7	36832.2		79.2	24159	79.2	37733		#N/A	#N/A	#N/A	#N/A	#N/A
						79.3	18387.8	0.0815635	0.13756		79.3	24920.9	0.111954	0.212242		#N/A	#N/A	#N/A	#N/A	#N/A	#N/A	#N/A		14156.8	15396.2	16752.6	18387.8	20168.5	21905.2	23753.2		16565.6	18906	21571.9	24920.9	28723.8	32578.3	36826.9		79.3	24137.5	79.3	37728.4		#N/A	#N/A	#N/A	#N/A	#N/A
						79.4	18380.1	0.0820856	0.137329		79.4	24904.1	0.113327	0.212595		#N/A	#N/A	#N/A	#N/A	#N/A	#N/A	#N/A		14156.9	15394.2	16748.1	18380.1	20156.8	21889.4	23732.7		16541	18883.4	21551.8	24904.1	28710.8	32569	36821.6		79.4	24116	79.4	37723.9		#N/A	#N/A	#N/A	#N/A	#N/A
						79.5	18372.3	0.0826078	0.137099		79.5	24887.3	0.114699	0.212949		#N/A	#N/A	#N/A	#N/A	#N/A	#N/A	#N/A		14157	15392.2	16743.7	18372.3	20145.2	21873.7	23712.3		16516.4	18860.9	21531.7	24887.3	28697.7	32559.7	36816.3		79.5	24094.5	79.5	37719.5		#N/A	#N/A	#N/A	#N/A	#N/A
						79.6	18364.6	0.0831299	0.136869		79.6	24870.4	0.116072	0.213304		#N/A	#N/A	#N/A	#N/A	#N/A	#N/A	#N/A		14157	15390.2	16739.2	18364.6	20133.6	21857.9	23691.9		16491.7	18838.3	21511.6	24870.4	28684.7	32550.5	36811.1		79.6	24073.1	79.6	37715.1		#N/A	#N/A	#N/A	#N/A	#N/A
						79.7	18356.9	0.0836521	0.136639		79.7	24853.6	0.117444	0.213659		#N/A	#N/A	#N/A	#N/A	#N/A	#N/A	#N/A		14157	15388.2	16734.7	18356.9	20122	21842.3	23671.5		16467.1	18815.7	21491.6	24853.6	28671.7	32541.3	36805.9		79.7	24051.8	79.7	37710.8		#N/A	#N/A	#N/A	#N/A	#N/A
						79.8	18349.2	0.0841742	0.13641		79.8	24836.9	0.118816	0.214016		#N/A	#N/A	#N/A	#N/A	#N/A	#N/A	#N/A		14157.1	15386.2	16730.3	18349.2	20110.4	21826.6	23651.2		16442.4	18793.1	21471.5	24836.9	28658.7	32532.1	36800.8		79.8	24030.4	79.8	37706.4		#N/A	#N/A	#N/A	#N/A	#N/A
						79.9	18341.5	0.0846964	0.136182		79.9	24820.1	0.120187	0.214373		#N/A	#N/A	#N/A	#N/A	#N/A	#N/A	#N/A		14157.1	15384.2	16725.8	18341.5	20098.9	21810.9	23630.9		16417.8	18770.5	21451.4	24820.1	28645.7	32522.9	36795.7			24009.1	79.9	37702.2		#N/A	#N/A	#N/A	#N/A	#N/A
											80	24803.3	0.121559	0.214731		#N/A	#N/A	#N/A	#N/A	#N/A	#N/A	#N/A										16393.1	18747.9	21431.3	24803.3	28632.8	32513.8	36790.6				80	37697.9		#N/A	#N/A	#N/A	#N/A	#N/A
[truncated: 2 more columns]

## Sheet: ArmTV2
						FEMALE					MALE					Graph centiles								Female centiles								Male centiles								Female		Male			Graph centiles in cm3
	ArmTV					Age	fBGS_mu	fBGS_nu	fBGS_sigma		Age	mBGS_mu	mBGS_nu	mBGS_sigma		3	10	25	50	75	90	97		3	10	25	50	75	90	97		3	10	25	50	75	90	97		Age	z=+2	Age	z=+2		3	10	25	50	75
	Rounded age		#N/A	cm3																																									#N/A	#N/A	#N/A	#N/A	#N/A
	ArmTV		#N/A	#N/A																																									#N/A	#N/A	#N/A	#N/A	#N/A
	Sex																																												#N/A	#N/A	#N/A	#N/A	#N/A
	mu		#N/A																																										#N/A	#N/A	#N/A	#N/A	#N/A
	nu		#N/A								18.4	26800.6	0.0263934	0.166504		#N/A	#N/A	#N/A	#N/A	#N/A	#N/A	#N/A										19569.3	21637.7	23949.6	26800.6	29980.9	33155.5	36609				18.4	37336.6		#N/A	#N/A	#N/A	#N/A	#N/A
	sigma		#N/A			18.5	19565.5	-0.235792	0.187306		18.5	26810.5	0.0252704	0.166817		#N/A	#N/A	#N/A	#N/A	#N/A	#N/A	#N/A		13948.2	15491.2	17275.3	19565.5	22243	25050	28262.9		19566	21637.6	23953.6	26810.5	29998.6	33181.9	36646.1		18.5	28961.6	18.5	37376.1		#N/A	#N/A	#N/A	#N/A	#N/A
	Z		#N/A			18.6	19570.1	-0.23527	0.187263		18.6	26820.5	0.0241472	0.167131		#N/A	#N/A	#N/A	#N/A	#N/A	#N/A	#N/A		13952.1	15495.4	17279.7	19570.1	22247.3	25053.9	28265.9		19562.8	21637.4	23957.6	26820.5	30016.3	33208.4	36683.2		18.6	28964.3	18.6	37415.6		#N/A	#N/A	#N/A	#N/A	#N/A
	Phi(Z)		#N/A			18.7	19574.6	-0.234749	0.18722		18.7	26830.5	0.023024	0.167446		#N/A	#N/A	#N/A	#N/A	#N/A	#N/A	#N/A		13956	15499.6	17284.1	19574.6	22251.7	25057.8	28268.9		19559.5	21637.2	23961.6	26830.5	30034.1	33234.9	36720.4		18.7	28967.1	18.7	37455.2		#N/A	#N/A	#N/A	#N/A	#N/A
	CDF(Z)		#N/A			18.8	19579.1	-0.234227	0.187177		18.8	26840.4	0.0219007	0.167761		#N/A	#N/A	#N/A	#N/A	#N/A	#N/A	#N/A		13959.8	15503.8	17288.6	19579.1	22256.1	25061.7	28271.9		19556.2	21637.1	23965.5	26840.4	30051.8	33261.5	36757.7		18.8	28969.9	18.8	37494.9		#N/A	#N/A	#N/A	#N/A	#N/A
	Unmodified z-score		#N/A			18.9	19583.6	-0.233705	0.187134		18.9	26850.4	0.0207771	0.168076		#N/A	#N/A	#N/A	#N/A	#N/A	#N/A	#N/A		13963.7	15507.9	17293	19583.6	22260.5	25065.6	28274.9		19552.9	21636.9	23969.5	26850.4	30069.6	33288.1	36795.1		18.9	28972.6	18.9	37534.7		#N/A	#N/A	#N/A	#N/A	#N/A
	Unmodified percentile		#N/A			19	19588.1	-0.233183	0.187091		19	26860.4	0.0196535	0.168392		#N/A	#N/A	#N/A	#N/A	#N/A	#N/A	#N/A		13967.6	15512.1	17297.4	19588.1	22264.8	25069.6	28277.9		19549.5	21636.7	23973.4	26860.4	30087.3	33314.7	36832.5		19	28975.4	19	37574.6		#N/A	#N/A	#N/A	#N/A	#N/A
	ArmTV		#N/A			19.1	19592.7	-0.232662	0.187048		19.1	26870.3	0.0185297	0.168709		#N/A	#N/A	#N/A	#N/A	#N/A	#N/A	#N/A		13971.4	15516.3	17301.8	19592.7	22269.2	25073.5	28280.9		19546.2	21636.5	23977.4	26870.3	30105.1	33341.4	36870.1		19.1	28978.1	19.1	37614.5		#N/A	#N/A	#N/A	#N/A	#N/A
	+1SD		#N/A			19.2	19597.2	-0.23214	0.187005		19.2	26880.3	0.0174057	0.169026		#N/A	#N/A	#N/A	#N/A	#N/A	#N/A	#N/A		13975.3	15520.5	17306.2	19597.2	22273.6	25077.4	28284		19542.8	21636.2	23981.3	26880.3	30122.9	33368.1	36907.7		19.2	28980.9	19.2	37654.6		#N/A	#N/A	#N/A	#N/A	#N/A
	Modified z-score		#N/A			19.3	19601.7	-0.231618	0.186962		19.3	26890.2	0.0162814	0.169343		#N/A	#N/A	#N/A	#N/A	#N/A	#N/A	#N/A		13979.1	15524.6	17310.6	19601.7	22278	25081.3	28287		19539.5	21636	23985.2	26890.2	30140.7	33394.9	36945.4		19.3	28983.7	19.3	37694.7		#N/A	#N/A	#N/A	#N/A	#N/A
	Unmod or mod z-score		#N/A			19.4	19606.2	-0.231096	0.186919		19.4	26900.2	0.015157	0.169661		#N/A	#N/A	#N/A	#N/A	#N/A	#N/A	#N/A		13983	15528.8	17315	19606.2	22282.4	25085.2	28290		19536.1	21635.7	23989.1	26900.2	30158.6	33421.7	36983.1		19.4	28986.5	19.4	37734.9		#N/A	#N/A	#N/A	#N/A	#N/A
	z-score		#N/A			19.5	19610.7	-0.230575	0.186877		19.5	26910.2	0.0140324	0.169979		#N/A	#N/A	#N/A	#N/A	#N/A	#N/A	#N/A		13986.8	15533	17319.4	19610.7	22286.7	25089.2	28293		19532.7	21635.5	23993	26910.2	30176.4	33448.5	37020.9		19.5	28989.2	19.5	37775.2		#N/A	#N/A	#N/A	#N/A	#N/A
			#N/A			19.6	19615.3	-0.230053	0.186834		19.6	26920.1	0.0129075	0.170297		#N/A	#N/A	#N/A	#N/A	#N/A	#N/A	#N/A		13990.7	15537.1	17323.8	19615.3	22291.1	25093.1	28296.1		19529.3	21635.2	23996.9	26920.1	30194.3	33475.4	37058.8		19.6	28992	19.6	37815.6		#N/A	#N/A	#N/A	#N/A	#N/A
	Final z-score		#N/A			19.7	19619.8	-0.229531	0.186792		19.7	26930	0.0117824	0.170616		#N/A	#N/A	#N/A	#N/A	#N/A	#N/A	#N/A		13994.5	15541.3	17328.2	19619.8	22295.5	25097	28299.1		19525.9	21634.9	24000.8	26930	30212.1	33502.3	37096.8		19.7	28994.8	19.7	37856		#N/A	#N/A	#N/A	#N/A	#N/A
	Percentile		#N/A			19.8	19624.3	-0.22901	0.18675		19.8	26940	0.0106571	0.170935		#N/A	#N/A	#N/A	#N/A	#N/A	#N/A	#N/A		13998.4	15545.4	17332.6	19624.3	22299.9	25100.9	28302.2		19522.5	21634.6	24004.6	26940	30230	33529.3	37134.8		19.8	28997.6	19.8	37896.6		#N/A	#N/A	#N/A	#N/A	#N/A
						19.9	19628.8	-0.228488	0.186708		19.9	26949.9	0.00953143	0.171255		#N/A	#N/A	#N/A	#N/A	#N/A	#N/A	#N/A		14002.2	15549.6	17337	19628.8	22304.2	25104.9	28305.2		19519	21634.3	24008.5	26949.9	30247.9	33556.2	37172.9		19.9	29000.4	19.9	37937.2		#N/A	#N/A	#N/A	#N/A	#N/A
	T-score					20	19633.3	-0.227966	0.186666		20	26959.8	0.00840551	0.171575		#N/A	#N/A	#N/A	#N/A	#N/A	#N/A	#N/A		14006	15553.7	17341.4	19633.3	22308.6	25108.8	28308.3		19515.6	21633.9	24012.3	26959.8	30265.8	33583.2	37211.1		20	29003.3	20	37977.9		#N/A	#N/A	#N/A	#N/A	#N/A
	Max median		29130			20.1	19637.8	-0.227444	0.186624		20.1	26969.8	0.00727929	0.171895		#N/A	#N/A	#N/A	#N/A	#N/A	#N/A	#N/A		14009.9	15557.9	17345.8	19637.8	22313	25112.7	28311.3		19512.1	21633.6	24016.1	26969.8	30283.7	33610.3	37249.4		20.1	29006.1	20.1	38018.6		#N/A	#N/A	#N/A	#N/A	#N/A
	Age at max		#N/A			20.2	19642.3	-0.226923	0.186582		20.2	26979.7	0.00615276	0.172215		#N/A	#N/A	#N/A	#N/A	#N/A	#N/A	#N/A		14013.7	15562	17350.1	19642.3	22317.4	25116.7	28314.4		19508.7	21633.2	24019.9	26979.7	30301.6	33637.3	37287.7		20.2	29008.9	20.2	38059.5		#N/A	#N/A	#N/A	#N/A	#N/A
	nu at max mu		#N/A			20.3	19646.8	-0.226401	0.186541		20.3	26989.6	0.00502591	0.172536		#N/A	#N/A	#N/A	#N/A	#N/A	#N/A	#N/A		14017.5	15566.1	17354.5	19646.8	22321.7	25120.6	28317.4		19505.2	21632.9	24023.8	26989.6	30319.5	33664.4	37326		20.3	29011.7	20.3	38100.4		#N/A	#N/A	#N/A	#N/A	#N/A
	sigma at max mu		#N/A			20.4	19651.3	-0.225879	0.186499		20.4	26999.5	0.00389872	0.172857		#N/A	#N/A	#N/A	#N/A	#N/A	#N/A	#N/A		14021.3	15570.3	17358.9	19651.3	22326.1	25124.6	28320.5		19501.7	21632.5	24027.5	26999.5	30337.4	33691.6	37364.5		20.4	29014.6	20.4	38141.4		#N/A	#N/A	#N/A	#N/A	#N/A
	T		#N/A			20.5	19655.8	-0.225357	0.186458		20.5	27009.4	0.00277119	0.173179		#N/A	#N/A	#N/A	#N/A	#N/A	#N/A	#N/A		14025.1	15574.4	17363.3	19655.8	22330.5	25128.5	28323.6		19498.2	21632.1	24031.3	27009.4	30355.3	33718.7	37403		20.5	29017.4	20.5	38182.4		#N/A	#N/A	#N/A	#N/A	#N/A
	Phi(T)		#N/A			20.6	19660.3	-0.224836	0.186417		20.6	27019.3	0.00164329	0.1735		#N/A	#N/A	#N/A	#N/A	#N/A	#N/A	#N/A		14028.9	15578.5	17367.6	19660.3	22334.9	25132.4	28326.7		19494.7	21631.7	24035.1	27019.3	30373.3	33745.9	37441.5		20.6	29020.3	20.6	38223.5		#N/A	#N/A	#N/A	#N/A	#N/A
	CDF(T)		#N/A			20.7	19664.8	-0.224314	0.186377		20.7	27029.1	0.000515021	0.173822		#N/A	#N/A	#N/A	#N/A	#N/A	#N/A	#N/A		14032.7	15582.6	17372	19664.8	22339.2	25136.4	28329.8		19491.2	21631.3	24038.8	27029.1	30391.2	33773.1	37480.2		20.7	29023.1	20.7	38264.7		#N/A	#N/A	#N/A	#N/A	#N/A
	Unmodified t-score		#N/A			20.8	19669.3	-0.223792	0.186336		20.8	27039	-0.000613635	0.174144		#N/A	#N/A	#N/A	#N/A	#N/A	#N/A	#N/A		14036.5	15586.7	17376.3	19669.3	22343.6	25140.3	28332.9		19487.7	21630.9	24042.6	27039	30409.1	33800.3	37518.8		20.8	29026	20.8	38306		#N/A	#N/A	#N/A	#N/A	#N/A
	ArmTV at z=+2 at max		#N/A			20.9	19673.7	-0.22327	0.186295		20.9	27048.9	-0.00174269	0.174467		#N/A	#N/A	#N/A	#N/A	#N/A	#N/A	#N/A		14040.3	15590.8	17380.7	19673.7	22348	25144.3	28336		19484.2	21630.4	24046.3	27048.9	30427.1	33827.6	37557.6		20.9	29028.8	20.9	38347.3		#N/A	#N/A	#N/A	#N/A	#N/A
	+1SD		#N/A			21	19678.2	-0.222749	0.186255		21	27058.7	-0.00287216	0.174789		#N/A	#N/A	#N/A	#N/A	#N/A	#N/A	#N/A		14044.1	15594.9	17385	19678.2	22352.3	25148.2	28339.1		19480.6	21630	24050	27058.7	30445	33854.9	37596.4		21	29031.7	21	38388.7		#N/A	#N/A	#N/A	#N/A	#N/A
	Modified t-score		#N/A			21.1	19682.7	-0.222227	0.186215		21.1	27068.6	-0.00400205	0.175112		#N/A	#N/A	#N/A	#N/A	#N/A	#N/A	#N/A		14047.8	15599	17389.4	19682.7	22356.7	25152.2	28342.2		19477.1	21629.5	24053.7	27068.6	30463	33882.2	37635.2		21.1	29034.6	21.1	38430.2		#N/A	#N/A	#N/A	#N/A	#N/A
	Unmod or mod t-score		#N/A			21.2	19687.1	-0.221705	0.186175		21.2	27078.4	-0.00513238	0.175435		#N/A	#N/A	#N/A	#N/A	#N/A	#N/A	#N/A		14051.6	15603.1	17393.7	19687.1	22361.1	25156.1	28345.3		19473.6	21629	24057.4	27078.4	30480.9	33909.5	37674.1		21.2	29037.5	21.2	38471.7		#N/A	#N/A	#N/A	#N/A	#N/A
	t-score		#N/A			21.3	19691.6	-0.221183	0.186136		21.3	27088.2	-0.00626315	0.175758		#N/A	#N/A	#N/A	#N/A	#N/A	#N/A	#N/A		14055.3	15607.2	17398	19691.6	22365.4	25160.1	28348.5		19470	21628.6	24061.1	27088.2	30498.9	33936.8	37713		21.3	29040.4	21.3	38513.2		#N/A	#N/A	#N/A	#N/A	#N/A
			#N/A			21.4	19696.1	-0.220662	0.186097		21.4	27098	-0.00739439	0.176081		#N/A	#N/A	#N/A	#N/A	#N/A	#N/A	#N/A		14059.1	15611.2	17402.4	19696.1	22369.8	25164	28351.6		19466.5	21628.1	24064.8	27098	30516.8	33964.2	37752		21.4	29043.3	21.4	38554.9		#N/A	#N/A	#N/A	#N/A	#N/A
	Final t-score		#N/A			21.5	19700.5	-0.22014	0.186057		21.5	27107.8	-0.00852611	0.176404		#N/A	#N/A	#N/A	#N/A	#N/A	#N/A	#N/A		14062.8	15615.3	17406.7	19700.5	22374.1	25168	28354.7		19462.9	21627.6	24068.4	27107.8	30534.8	33991.5	37791		21.5	29046.2	21.5	38596.5		#N/A	#N/A	#N/A	#N/A	#N/A
						21.6	19705	-0.219618	0.186019		21.6	27117.6	-0.0096583	0.176727		#N/A	#N/A	#N/A	#N/A	#N/A	#N/A	#N/A		14066.5	15619.3	17411	19705	22378.5	25172	28357.9		19459.4	21627.1	24072.1	27117.6	30552.7	34018.9	37830.1		21.6	29049.2	21.6	38638.2		#N/A	#N/A	#N/A	#N/A	#N/A
						21.7	19709.4	-0.219097	0.18598		21.7	27127.4	-0.010791	0.17705		#N/A	#N/A	#N/A	#N/A	#N/A	#N/A	#N/A		14070.2	15623.4	17415.3	19709.4	22382.8	25175.9	28361.1		19455.8	21626.6	24075.7	27127.4	30570.6	34046.3	37869.2		21.7	29052.1	21.7	38680		#N/A	#N/A	#N/A	#N/A	#N/A
	3rd	#N/A	#N/A			21.8	19713.9	-0.218575	0.185942		21.8	27137.2	-0.0119242	0.177373		#N/A	#N/A	#N/A	#N/A	#N/A	#N/A	#N/A		14073.9	15627.4	17419.6	19713.9	22387.2	25179.9	28364.2		19452.3	21626.1	24079.3	27137.2	30588.5	34073.7	37908.3		21.8	29055.1	21.8	38721.8		#N/A	#N/A	#N/A	#N/A	#N/A
	10th	#N/A	#N/A			21.9	19718.3	-0.218053	0.185904		21.9	27146.9	-0.0130579	0.177695		#N/A	#N/A	#N/A	#N/A	#N/A	#N/A	#N/A		14077.6	15631.4	17423.9	19718.3	22391.5	25183.9	28367.4		19448.7	21625.6	24082.9	27146.9	30606.5	34101.1	37947.5		21.9	29058	21.9	38763.6		#N/A	#N/A	#N/A	#N/A	#N/A
	25th	#N/A	#N/A			22	19722.7	-0.217531	0.185866		22	27156.7	-0.0141922	0.178018		#N/A	#N/A	#N/A	#N/A	#N/A	#N/A	#N/A		14081.3	15635.4	17428.1	19722.7	22395.9	25187.8	28370.6		19445.2	21625.1	24086.6	27156.7	30624.4	34128.5	37986.7		22	29061	22	38805.5		#N/A	#N/A	#N/A	#N/A	#N/A
	50th	#N/A	#N/A			22.1	19727.1	-0.21701	0.185829		22.1	27166.4	-0.015327	0.17834		#N/A	#N/A	#N/A	#N/A	#N/A	#N/A	#N/A		14085	15639.4	17432.4	19727.1	22400.2	25191.8	28373.8		19441.7	21624.5	24090.2	27166.4	30642.3	34155.9	38025.9		22.1	29064	22.1	38847.3		#N/A	#N/A	#N/A	#N/A	#N/A
	75th	#N/A	#N/A			22.2	19731.6	-0.216488	0.185792		22.2	27176.1	-0.0164624	0.178662		#N/A	#N/A	#N/A	#N/A	#N/A	#N/A	#N/A		14088.6	15643.4	17436.6	19731.6	22404.6	25195.8	28377		19438.2	21624	24093.8	27176.1	30660.2	34183.3	38065.1		22.2	29067	22.2	38889.3		#N/A	#N/A	#N/A	#N/A	#N/A
	90th	#N/A	#N/A			22.3	19736	-0.215966	0.185756		22.3	27185.8	-0.0175983	0.178983		#N/A	#N/A	#N/A	#N/A	#N/A	#N/A	#N/A		14092.3	15647.4	17440.9	19736	22408.9	25199.8	28380.3		19434.7	21623.5	24097.4	27185.8	30678.1	34210.7	38104.3		22.3	29070	22.3	38931.2		#N/A	#N/A	#N/A	#N/A	#N/A
	97th	#N/A	#N/A			22.4	19740.4	-0.215444	0.18572		22.4	27195.6	-0.0187348	0.179305		#N/A	#N/A	#N/A	#N/A	#N/A	#N/A	#N/A		14095.9	15651.4	17445.1	19740.4	22413.3	25203.8	28383.5		19431.2	21623	24100.9	27195.6	30695.9	34238	38143.6		22.4	29073	22.4	38973.1		#N/A	#N/A	#N/A	#N/A	#N/A
						22.5	19744.8	-0.214923	0.185684		22.5	27205.2	-0.0198719	0.179625		#N/A	#N/A	#N/A	#N/A	#N/A	#N/A	#N/A		14099.5	15655.3	17449.4	19744.8	22417.6	25207.8	28386.8		19427.7	21622.5	24104.5	27205.2	30713.8	34265.4	38182.9		22.5	29076.1	22.5	39015.1		#N/A	#N/A	#N/A	#N/A	#N/A
						22.6	19749.2	-0.214401	0.185648		22.6	27214.9	-0.0210097	0.179946		#N/A	#N/A	#N/A	#N/A	#N/A	#N/A	#N/A		14103.1	15659.3	17453.6	19749.2	22421.9	25211.8	28390		19424.3	21622	24108.1	27214.9	30731.6	34292.8	38222.1		22.6	29079.1	22.6	39057.1		#N/A	#N/A	#N/A	#N/A	#N/A
						22.7	19753.5	-0.213879	0.185614		22.7	27224.6	-0.022148	0.180265		#N/A	#N/A	#N/A	#N/A	#N/A	#N/A	#N/A		14106.7	15663.2	17457.8	19753.5	22426.3	25215.8	28393.3		19420.8	21621.5	24111.7	27224.6	30749.4	34320.1	38261.4		22.7	29082.2	22.7	39099		#N/A	#N/A	#N/A	#N/A	#N/A
						22.8	19757.9	-0.213357	0.185579		22.8	27234.2	-0.023287	0.180584		#N/A	#N/A	#N/A	#N/A	#N/A	#N/A	#N/A		14110.3	15667.1	17462	19757.9	22430.6	25219.8	28396.6		19417.4	21621.1	24115.3	27234.2	30767.2	34347.5	38300.7		22.8	29085.3	22.8	39141		#N/A	#N/A	#N/A	#N/A	#N/A
						22.9	19762.3	-0.212836	0.185545		22.9	27243.9	-0.0244266	0.180903		#N/A	#N/A	#N/A	#N/A	#N/A	#N/A	#N/A		14113.8	15671	17466.1	19762.3	22435	25223.8	28399.9		19414	21620.6	24118.8	27243.9	30785	34374.8	38339.9		22.9	29088.4	22.9	39183		#N/A	#N/A	#N/A	#N/A	#N/A
						23	19766.6	-0.212314	0.185511		23	27253.5	-0.0255669	0.181221		#N/A	#N/A	#N/A	#N/A	#N/A	#N/A	#N/A		14117.4	15674.9	17470.3	19766.6	22439.3	25227.8	28403.2		19410.6	21620.1	24122.4	27253.5	30802.8	34402.1	38379.2		23	29091.5	23	39225		#N/A	#N/A	#N/A	#N/A	#N/A
						23.1	19771	-0.211792	0.185478		23.1	27263.1	-0.0267078	0.181538		#N/A	#N/A	#N/A	#N/A	#N/A	#N/A	#N/A		14120.9	15678.7	17474.5	19771	22443.6	25231.9	28406.6		19407.2	21619.7	24126	27263.1	30820.5	34429.4	38418.4		23.1	29094.7	23.1	39266.9		#N/A	#N/A	#N/A	#N/A	#N/A
						23.2	19775.3	-0.21127	0.185446		23.2	27272.7	-0.0278494	0.181855		#N/A	#N/A	#N/A	#N/A	#N/A	#N/A	#N/A		14124.4	15682.6	17478.6	19775.3	22447.9	25235.9	28409.9		19403.9	21619.2	24129.5	27272.7	30838.3	34456.7	38457.6		23.2	29097.9	23.2	39308.9		#N/A	#N/A	#N/A	#N/A	#N/A
						23.3	19779.7	-0.210749	0.185414		23.3	27282.3	-0.0289918	0.18217		#N/A	#N/A	#N/A	#N/A	#N/A	#N/A	#N/A		14127.9	15686.4	17482.7	19779.7	22452.3	25239.9	28413.3		19400.6	21618.8	24133.1	27282.3	30856	34483.9	38496.8		23.3	29101	23.3	39350.8		#N/A	#N/A	#N/A	#N/A	#N/A
						23.4	19784	-0.210227	0.185382		23.4	27291.9	-0.0301348	0.182485		#N/A	#N/A	#N/A	#N/A	#N/A	#N/A	#N/A		14131.3	15690.2	17486.9	19784	22456.6	25244	28416.7		19397.3	21618.4	24136.7	27291.9	30873.6	34511.1	38536		23.4	29104.3	23.4	39392.7		#N/A	#N/A	#N/A	#N/A	#N/A
						23.5	19788.3	-0.209705	0.185351		23.5	27301.4	-0.0312785	0.182799		#N/A	#N/A	#N/A	#N/A	#N/A	#N/A	#N/A		14134.8	15694	17491	19788.3	22460.9	25248	28420.1		19394.1	21618	24140.2	27301.4	30891.3	34538.3	38575.2		23.5	29107.5	23.5	39434.6		#N/A	#N/A	#N/A	#N/A	#N/A
						23.6	19792.6	-0.209183	0.18532		23.6	27311	-0.032423	0.183112		#N/A	#N/A	#N/A	#N/A	#N/A	#N/A	#N/A		14138.2	15697.8	17495.1	19792.6	22465.2	25252.1	28423.6		19390.9	21617.6	24143.8	27311	30908.9	34565.4	38614.3		23.6	29110.7	23.6	39476.5		#N/A	#N/A	#N/A	#N/A	#N/A
						23.7	19796.9	-0.208662	0.185291		23.7	27320.5	-0.0335682	0.183424		#N/A	#N/A	#N/A	#N/A	#N/A	#N/A	#N/A		14141.6	15701.6	17499.1	19796.9	22469.5	25256.2	28427		19387.7	21617.3	24147.4	27320.5	30926.5	34592.5	38653.4		23.7	29114	23.7	39518.3		#N/A	#N/A	#N/A	#N/A	#N/A
						23.8	19801.2	-0.20814	0.185261		23.8	27330	-0.0347142	0.183735		#N/A	#N/A	#N/A	#N/A	#N/A	#N/A	#N/A		14145	15705.3	17503.2	19801.2	22473.9	25260.2	28430.5		19384.5	21616.9	24151	27330	30944.1	34619.6	38692.4		23.8	29117.3	23.8	39560.1		#N/A	#N/A	#N/A	#N/A	#N/A
						23.9	19805.5	-0.207618	0.185232		23.9	27339.5	-0.0358609	0.184045		#N/A	#N/A	#N/A	#N/A	#N/A	#N/A	#N/A		14148.3	15709.1	17507.2	19805.5	22478.2	25264.3	28434		19381.4	21616.6	24154.6	27339.5	30961.6	34646.6	38731.4		23.9	29120.6	23.9	39601.8		#N/A	#N/A	#N/A	#N/A	#N/A
						24	19809.7	-0.207096	0.185204		24	27349	-0.0370084	0.184354		#N/A	#N/A	#N/A	#N/A	#N/A	#N/A	#N/A		14151.7	15712.8	17511.3	19809.7	22482.5	25268.4	28437.5		19378.3	21616.3	24158.1	27349	30979.1	34673.6	38770.4		24	29123.9	24	39643.5		#N/A	#N/A	#N/A	#N/A	#N/A
						24.1	19814	-0.206575	0.185177		24.1	27358.5	-0.0381567	0.184661		#N/A	#N/A	#N/A	#N/A	#N/A	#N/A	#N/A		14155	15716.5	17515.3	19814	22486.8	25272.5	28441		19375.3	21616.1	24161.7	27358.5	30996.6	34700.5	38809.3		24.1	29127.3	24.1	39685.1		#N/A	#N/A	#N/A	#N/A	#N/A
						24.2	19818.2	-0.206053	0.18515		24.2	27368	-0.0393058	0.184968		#N/A	#N/A	#N/A	#N/A	#N/A	#N/A	#N/A		14158.3	15720.1	17519.3	19818.2	22491.1	25276.6	28444.5		19372.3	21615.8	24165.3	27368	31014	34727.4	38848.1		24.2	29130.7	24.2	39726.7		#N/A	#N/A	#N/A	#N/A	#N/A
						24.3	19822.5	-0.205531	0.185123		24.3	27377.4	-0.0404557	0.185273		#N/A	#N/A	#N/A	#N/A	#N/A	#N/A	#N/A		14161.6	15723.8	17523.2	19822.5	22495.4	25280.7	28448.1		19369.3	21615.6	24168.9	27377.4	31031.4	34754.3	38886.9		24.3	29134.1	24.3	39768.2		#N/A	#N/A	#N/A	#N/A	#N/A
						24.4	19826.7	-0.205009	0.185098		24.4	27386.8	-0.0416062	0.185577		#N/A	#N/A	#N/A	#N/A	#N/A	#N/A	#N/A		14164.8	15727.4	17527.2	19826.7	22499.7	25284.8	28451.7		19366.4	21615.4	24172.5	27386.8	31048.8	34781.1	38925.6		24.4	29137.5	24.4	39809.7		#N/A	#N/A	#N/A	#N/A	#N/A
						24.5	19830.9	-0.204488	0.185073		24.5	27396.3	-0.0427575	0.185879		#N/A	#N/A	#N/A	#N/A	#N/A	#N/A	#N/A		14168	15731	17531.2	19830.9	22504	25289	28455.3		19363.6	21615.2	24176.2	27396.3	31066.1	34807.8	38964.3		24.5	29141	24.5	39851.1		#N/A	#N/A	#N/A	#N/A	#N/A
						24.6	19835.1	-0.203966	0.185049		24.6	27405.7	-0.0439095	0.18618		#N/A	#N/A	#N/A	#N/A	#N/A	#N/A	#N/A		14171.2	15734.6	17535.1	19835.1	22508.3	25293.1	28459		19360.7	21615.1	24179.8	27405.7	31083.4	34834.5	39002.9		24.6	29144.5	24.6	39892.5		#N/A	#N/A	#N/A	#N/A	#N/A
						24.7	19839.3	-0.203444	0.185025		24.7	27415	-0.0450621	0.18648		#N/A	#N/A	#N/A	#N/A	#N/A	#N/A	#N/A		14174.4	15738.2	17539	19839.3	22512.6	25297.2	28462.6		19358	21615	24183.4	27415	31100.7	34861.1	39041.5		24.7	29148	24.7	39933.8		#N/A	#N/A	#N/A	#N/A	#N/A
						24.8	19843.5	-0.202922	0.185002		24.8	27424.4	-0.0462154	0.186779		#N/A	#N/A	#N/A	#N/A	#N/A	#N/A	#N/A		14177.6	15741.7	17542.9	19843.5	22516.9	25301.4	28466.3		19355.2	21614.9	24187.1	27424.4	31117.9	34887.7	39079.9		24.8	29151.6	24.8	39975		#N/A	#N/A	#N/A	#N/A	#N/A
						24.9	19847.7	-0.202401	0.18498		24.9	27433.8	-0.0473692	0.187076		#N/A	#N/A	#N/A	#N/A	#N/A	#N/A	#N/A		14180.7	15745.2	17546.8	19847.7	22521.2	25305.6	28470.1		19352.5	21614.8	24190.7	27433.8	31135.1	34914.2	39118.4		24.9	29155.1	24.9	40016.1		#N/A	#N/A	#N/A	#N/A	#N/A
						25	19851.8	-0.201879	0.184959		25	27443.1	-0.0485237	0.187372		#N/A	#N/A	#N/A	#N/A	#N/A	#N/A	#N/A		14183.8	15748.7	17550.6	19851.8	22525.5	25309.8	28473.8		19349.9	21614.8	24194.4	27443.1	31152.2	34940.7	39156.7		25	29158.8	25	40057.2		#N/A	#N/A	#N/A	#N/A	#N/A
						25.1	19856	-0.201357	0.184938		25.1	27452.5	-0.0496787	0.187666		#N/A	#N/A	#N/A	#N/A	#N/A	#N/A	#N/A		14186.9	15752.2	17554.5	19856	22529.8	25313.9	28477.6		19347.3	21614.8	24198.1	27452.5	31169.4	34967.2	39195		25.1	29162.4	25.1	40098.3		#N/A	#N/A	#N/A	#N/A	#N/A
						25.2	19860.1	-0.200835	0.184918		25.2	27461.8	-0.0508342	0.187959		#N/A	#N/A	#N/A	#N/A	#N/A	#N/A	#N/A		14189.9	15755.6	17558.3	19860.1	22534.1	25318.2	28481.4		19344.8	21614.8	24201.8	27461.8	31186.4	34993.5	39233.2		25.2	29166.1	25.2	40139.2		#N/A	#N/A	#N/A	#N/A	#N/A
						25.3	19864.3	-0.200314	0.184899		25.3	27471.1	-0.0519902	0.188251		#N/A	#N/A	#N/A	#N/A	#N/A	#N/A	#N/A		14192.9	15759.1	17562.1	19864.3	22538.4	25322.4	28485.2		19342.3	21614.9	24205.5	27471.1	31203.5	35019.8	39271.4		25.3	29169.8	25.3	40180.1		#N/A	#N/A	#N/A	#N/A	#N/A
						25.4	19868.4	-0.199792	0.184881		25.4	27480.5	-0.0531467	0.188541		#N/A	#N/A	#N/A	#N/A	#N/A	#N/A	#N/A		14195.9	15762.5	17565.9	19868.4	22542.7	25326.6	28489.1		19339.9	21615	24209.2	27480.5	31220.5	35046.1	39309.5		25.4	29173.5	25.4	40220.9		#N/A	#N/A	#N/A	#N/A	#N/A
						25.5	19872.5	-0.19927	0.184864		25.5	27489.8	-0.0543037	0.188829		#N/A	#N/A	#N/A	#N/A	#N/A	#N/A	#N/A		14198.8	15765.8	17569.6	19872.5	22547	25330.9	28493		19337.5	21615.2	24213	27489.8	31237.5	35072.3	39347.5		25.5	29177.3	25.5	40261.6		#N/A	#N/A	#N/A	#N/A	#N/A
						25.6	19876.6	-0.198748	0.184848		25.6	27499.1	-0.0554611	0.189116		#N/A	#N/A	#N/A	#N/A	#N/A	#N/A	#N/A		14201.8	15769.2	17573.4	19876.6	22551.3	25335.1	28496.9		19335.2	21615.4	24216.7	27499.1	31254.5	35098.5	39385.4		25.6	29181.2	25.6	40302.2		#N/A	#N/A	#N/A	#N/A	#N/A
						25.7	19880.7	-0.198227	0.184832		25.7	27508.3	-0.0566188	0.189401		#N/A	#N/A	#N/A	#N/A	#N/A	#N/A	#N/A		14204.7	15772.5	17577.1	19880.7	22555.5	25339.4	28500.9		19332.9	21615.6	24220.5	27508.3	31271.4	35124.5	39423.2		25.7	29185	25.7	40342.8		#N/A	#N/A	#N/A	#N/A	#N/A
						25.8	19884.7	-0.197705	0.184817		25.8	27517.6	-0.057777	0.189685		#N/A	#N/A	#N/A	#N/A	#N/A	#N/A	#N/A		14207.5	15775.8	17580.8	19884.7	22559.8	25343.7	28504.9		19330.7	21615.8	24224.3	27517.6	31288.2	35150.6	39461		25.8	29188.9	25.8	40383.3		#N/A	#N/A	#N/A	#N/A	#N/A
						25.9	19888.8	-0.197183	0.184804		25.9	27526.9	-0.0589355	0.189967		#N/A	#N/A	#N/A	#N/A	#N/A	#N/A	#N/A		14210.4	15779.1	17584.5	19888.8	22564.1	25348	28509		19328.6	21616.1	24228.1	27526.9	31305.1	35176.5	39498.7		25.9	29192.9	25.9	40423.7		#N/A	#N/A	#N/A	#N/A	#N/A
						26	19892.9	-0.196661	0.184791		26	27536.2	-0.0600944	0.190248		#N/A	#N/A	#N/A	#N/A	#N/A	#N/A	#N/A		14213.2	15782.3	17588.1	19892.9	22568.4	25352.4	28513.1		19326.5	21616.5	24231.9	27536.2	31321.9	35202.4	39536.3		26	29196.9	26	40464		#N/A	#N/A	#N/A	#N/A	#N/A
						26.1	19896.9	-0.19614	0.184779		26.1	27545.4	-0.0612535	0.190526		#N/A	#N/A	#N/A	#N/A	#N/A	#N/A	#N/A		14216	15785.5	17591.8	19896.9	22572.8	25356.7	28517.2		19324.4	21616.9	24235.8	27545.4	31338.7	35228.3	39573.8		26.1	29200.9	26.1	40504.2		#N/A	#N/A	#N/A	#N/A	#N/A
						26.2	19900.9	-0.195618	0.184768		26.2	27554.7	-0.0624129	0.190804		#N/A	#N/A	#N/A	#N/A	#N/A	#N/A	#N/A		14218.7	15788.7	17595.4	19900.9	22577.1	25361.1	28521.3		19322.5	21617.3	24239.7	27554.7	31355.4	35254.1	39611.3		26.2	29205	26.2	40544.4		#N/A	#N/A	#N/A	#N/A	#N/A
						26.3	19904.9	-0.195096	0.184758		26.3	27563.9	-0.0635726	0.191079		#N/A	#N/A	#N/A	#N/A	#N/A	#N/A	#N/A		14221.4	15791.9	17599	19904.9	22581.4	25365.5	28525.5		19320.6	21617.8	24243.6	27563.9	31372.1	35279.8	39648.6		26.3	29209.1	26.3	40584.4		#N/A	#N/A	#N/A	#N/A	#N/A
						26.4	19908.9	-0.194574	0.184749		26.4	27573.1	-0.0647325	0.191353		#N/A	#N/A	#N/A	#N/A	#N/A	#N/A	#N/A		14224.1	15795	17602.6	19908.9	22585.7	25369.9	28529.8		19318.7	21618.3	24247.5	27573.1	31388.7	35305.5	39685.9		26.4	29213.3	26.4	40624.3		#N/A	#N/A	#N/A	#N/A	#N/A
						26.5	19912.9	-0.194053	0.184741		26.5	27582.4	-0.0658926	0.191625		#N/A	#N/A	#N/A	#N/A	#N/A	#N/A	#N/A		14226.7	15798.1	17606.1	19912.9	22590	25374.3	28534.1		19316.9	21618.8	24251.4	27582.4	31405.4	35331	39723		26.5	29217.5	26.5	40664.2		#N/A	#N/A	#N/A	#N/A	#N/A
						26.6	19916.9	-0.193531	0.184734		26.6	27591.6	-0.0670529	0.191895		#N/A	#N/A	#N/A	#N/A	#N/A	#N/A	#N/A		14229.3	15801.2	17609.7	19916.9	22594.3	25378.7	28538.4		19315.2	21619.4	24255.4	27591.6	31422	35356.6	39760.1		26.6	29221.7	26.6	40704		#N/A	#N/A	#N/A	#N/A	#N/A
						26.7	19920.9	-0.193009	0.184728		26.7	27600.8	-0.0682133	0.192163		#N/A	#N/A	#N/A	#N/A	#N/A	#N/A	#N/A		14231.9	15804.3	17613.2	19920.9	22598.6	25383.2	28542.8		19313.6	21620.1	24259.4	27600.8	31438.5	35382	39797.1		26.7	29226.1	26.7	40743.6		#N/A	#N/A	#N/A	#N/A	#N/A
						26.8	19924.9	-0.192487	0.184724		26.8	27610	-0.0693738	0.19243		#N/A	#N/A	#N/A	#N/A	#N/A	#N/A	#N/A		14234.5	15807.3	17616.7	19924.9	22603	25387.7	28547.2		19312	21620.8	24263.4	27610	31455	35407.4	39834		26.8	29230.4	26.8	40783.2		#N/A	#N/A	#N/A	#N/A	#N/A
						26.9	19928.8	-0.191966	0.18472		26.9	27619.2	-0.0705344	0.192694		#N/A	#N/A	#N/A	#N/A	#N/A	#N/A	#N/A		14237	15810.3	17620.1	19928.8	22607.3	25392.2	28551.6		19310.5	21621.5	24267.4	27619.2	31471.5	35432.7	39870.8		26.9	29234.8	26.9	40822.6		#N/A	#N/A	#N/A	#N/A	#N/A
						27	19932.7	-0.191444	0.184717		27	27628.4	-0.0716951	0.192957		#N/A	#N/A	#N/A	#N/A	#N/A	#N/A	#N/A		14239.4	15813.2	17623.6	19932.7	22611.6	25396.7	28556.1		19309	21622.3	24271.5	27628.4	31487.9	35458	39907.5		27	29239.3	27	40862		#N/A	#N/A	#N/A	#N/A	#N/A
						27.1	19936.7	-0.190922	0.184716		27.1	27637.6	-0.0728559	0.193218		#N/A	#N/A	#N/A	#N/A	#N/A	#N/A	#N/A		14241.9	15816.2	17627	19936.7	22616	25401.3	28560.7		19307.7	21623.2	24275.6	27637.6	31504.3	35483.2	39944.1		27.1	29243.8	27.1	40901.2		#N/A	#N/A	#N/A	#N/A	#N/A
						27.2	19940.6	-0.1904	0.184715		27.2	27646.8	-0.0740166	0.193477		#N/A	#N/A	#N/A	#N/A	#N/A	#N/A	#N/A		14244.3	15819.1	17630.4	19940.6	22620.3	25405.9	28565.3		19306.4	21624.1	24279.7	27646.8	31520.7	35508.3	39980.5		27.2	29248.4	27.2	40940.3		#N/A	#N/A	#N/A	#N/A	#N/A
						27.3	19944.5	-0.189879	0.184716		27.3	27656	-0.0751774	0.193734		#N/A	#N/A	#N/A	#N/A	#N/A	#N/A	#N/A		14246.6	15821.9	17633.8	19944.5	22624.6	25410.5	28569.9		19305.1	21625.1	24283.8	27656	31537	35533.3	40016.9		27.3	29253	27.3	40979.3		#N/A	#N/A	#N/A	#N/A	#N/A
						27.4	19948.4	-0.189357	0.184718		27.4	27665.2	-0.0763381	0.193989		#N/A	#N/A	#N/A	#N/A	#N/A	#N/A	#N/A		14248.9	15824.7	17637.1	19948.4	22629	25415.1	28574.6		19304	21626.1	24288	27665.2	31553.3	35558.3	40053.2		27.4	29257.7	27.4	41018.3		#N/A	#N/A	#N/A	#N/A	#N/A
						27.5	19952.3	-0.188835	0.184721		27.5	27674.4	-0.0774987	0.194242		#N/A	#N/A	#N/A	#N/A	#N/A	#N/A	#N/A		14251.2	15827.6	17640.4	19952.3	22633.4	25419.8	28579.4		19302.9	21627.1	24292.2	27674.4	31569.6	35583.2	40089.4		27.5	29262.4	27.5	41057		#N/A	#N/A	#N/A	#N/A	#N/A
						27.6	19956.1	-0.188313	0.184725		27.6	27683.6	-0.0786591	0.194494		#N/A	#N/A	#N/A	#N/A	#N/A	#N/A	#N/A		14253.5	15830.3	17643.7	19956.1	22637.7	25424.4	28584.2		19301.9	21628.2	24296.4	27683.6	31585.8	35608	40125.4		27.6	29267.2	27.6	41095.7		#N/A	#N/A	#N/A	#N/A	#N/A
						27.7	19960	-0.187792	0.184731		27.7	27692.8	-0.0798194	0.194743		#N/A	#N/A	#N/A	#N/A	#N/A	#N/A	#N/A		14255.7	15833.1	17647	19960	22642.1	25429.1	28589		19301	21629.4	24300.7	27692.8	31602	35632.8	40161.4		27.7	29272.1	27.7	41134.3		#N/A	#N/A	#N/A	#N/A	#N/A
						27.8	19963.8	-0.18727	0.184737		27.8	27702	-0.0809793	0.19499		#N/A	#N/A	#N/A	#N/A	#N/A	#N/A	#N/A		14257.8	15835.8	17650.3	19963.8	22646.5	25433.9	28594		19300.1	21630.6	24305	27702	31618.1	35657.4	40197.2		27.8	29277	27.8	41172.7		#N/A	#N/A	#N/A	#N/A	#N/A
						27.9	19967.7	-0.186748	0.184745		27.9	27711.2	-0.082139	0.195235		#N/A	#N/A	#N/A	#N/A	#N/A	#N/A	#N/A		14260	15838.4	17653.5	19967.7	22650.8	25438.6	28598.9		19299.3	21631.9	24309.3	27711.2	31634.2	35682	40232.9		27.9	29282	27.9	41211		#N/A	#N/A	#N/A	#N/A	#N/A
						28	19971.5	-0.186226	0.184754		28	27720.4	-0.0832983	0.195478		#N/A	#N/A	#N/A	#N/A	#N/A	#N/A	#N/A		14262.1	15841.1	17656.7	19971.5	22655.2	25443.4	28603.9		19298.6	21633.3	24313.7	27720.4	31650.3	35706.6	40268.5		28	29287	28	41249.2		#N/A	#N/A	#N/A	#N/A	#N/A
						28.1	19975.3	-0.185704	0.184764		28.1	27729.6	-0.0844572	0.195719		#N/A	#N/A	#N/A	#N/A	#N/A	#N/A	#N/A		14264.1	15843.7	17659.9	19975.3	22659.6	25448.2	28609		19298	21634.7	24318.1	27729.6	31666.3	35731	40304		28.1	29292	28.1	41287.3		#N/A	#N/A	#N/A	#N/A	#N/A
						28.2	19979.1	-0.185183	0.184775		28.2	27738.8	-0.0856157	0.195957		#N/A	#N/A	#N/A	#N/A	#N/A	#N/A	#N/A		14266.1	15846.3	17663	19979.1	22664	25453	28614.1		19297.4	21636.1	24322.5	27738.8	31682.3	35755.4	40339.4		28.2	29297.2	28.2	41325.2		#N/A	#N/A	#N/A	#N/A	#N/A
						28.3	19982.9	-0.184661	0.184788		28.3	27748	-0.0867736	0.196194		#N/A	#N/A	#N/A	#N/A	#N/A	#N/A	#N/A		14268.1	15848.8	17666.2	19982.9	22668.4	25457.9	28619.2		19297	21637.6	24327	27748	31698.2	35779.7	40374.6		28.3	29302.4	28.3	41363.1		#N/A	#N/A	#N/A	#N/A	#N/A
						28.4	19986.7	-0.184139	0.184801		28.4	27757.2	-0.087931	0.196429		#N/A	#N/A	#N/A	#N/A	#N/A	#N/A	#N/A		14270	15851.3	17669.3	19986.7	22672.8	25462.8	28624.4		19296.6	21639.2	24331.5	27757.2	31714.1	35803.9	40409.8		28.4	29307.6	28.4	41400.8		#N/A	#N/A	#N/A	#N/A	#N/A
						28.5	19990.4	-0.183617	0.184816		28.5	27766.4	-0.0890878	0.196661		#N/A	#N/A	#N/A	#N/A	#N/A	#N/A	#N/A		14271.9	15853.8	17672.4	19990.4	22677.2	25467.7	28629.7		19296.3	21640.9	24336	27766.4	31730	35828	40444.8		28.5	29312.9	28.5	41438.3		#N/A	#N/A	#N/A	#N/A	#N/A
						28.6	19994.2	-0.183096	0.184832		28.6	27775.6	-0.0902439	0.196892		#N/A	#N/A	#N/A	#N/A	#N/A	#N/A	#N/A		14273.8	15856.2	17675.4	19994.2	22681.6	25472.6	28635		19296	21642.6	24340.6	27775.6	31745.8	35852.1	40479.7		28.6	29318.3	28.6	41475.7		#N/A	#N/A	#N/A	#N/A	#N/A
						28.7	19997.9	-0.182574	0.184849		28.7	27784.8	-0.0913994	0.19712		#N/A	#N/A	#N/A	#N/A	#N/A	#N/A	#N/A		14275.6	15858.6	17678.5	19997.9	22686	25477.6	28640.3		19295.9	21644.3	24345.2	27784.8	31761.6	35876.1	40514.4		28.7	29323.7	28.7	41513		#N/A	#N/A	#N/A	#N/A	#N/A
						28.8	20001.7	-0.182052	0.184868		28.8	27794	-0.092554	0.197346		#N/A	#N/A	#N/A	#N/A	#N/A	#N/A	#N/A		14277.4	15861	17681.5	20001.7	22690.4	25482.5	28645.8		19295.8	21646.1	24349.9	27794	31777.4	35900	40549.1		28.8	29329.2	28.8	41550.2		#N/A	#N/A	#N/A	#N/A	#N/A
						28.9	20005.4	-0.18153	0.184887		28.9	27803.2	-0.0937079	0.19757		#N/A	#N/A	#N/A	#N/A	#N/A	#N/A	#N/A		14279.1	15863.4	17684.5	20005.4	22694.9	25487.5	28651.2		19295.8	21648	24354.6	27803.2	31793.1	35923.8	40583.6		28.9	29334.7	28.9	41587.2		#N/A	#N/A	#N/A	#N/A	#N/A
						29	20009.1	-0.181009	0.184908		29	27812.5	-0.0948609	0.197791		#N/A	#N/A	#N/A	#N/A	#N/A	#N/A	#N/A		14280.8	15865.7	17687.4	20009.1	22699.3	25492.6	28656.7		19295.9	21650	24359.3	27812.5	31808.8	35947.6	40618		29	29340.3	29	41624.1		#N/A	#N/A	#N/A	#N/A	#N/A
						29.1	20012.8	-0.180487	0.18493		29.1	27821.7	-0.096013	0.198011		#N/A	#N/A	#N/A	#N/A	#N/A	#N/A	#N/A		14282.5	15867.9	17690.4	20012.8	22703.7	25497.6	28662.3		19296.1	21652	24364	27821.7	31824.5	35971.2	40652.2		29.1	29345.9	29.1	41660.9		#N/A	#N/A	#N/A	#N/A	#N/A
						29.2	20016.4	-0.179965	0.184953		29.2	27830.9	-0.0971642	0.198228		#N/A	#N/A	#N/A	#N/A	#N/A	#N/A	#N/A		14284.1	15870.2	17693.3	20016.4	22708.2	25502.7	28667.9		19296.3	21654	24368.8	27830.9	31840.1	35994.8	40686.4		29.2	29351.6	29.2	41697.5		#N/A	#N/A	#N/A	#N/A	#N/A
						29.3	20020.1	-0.179443	0.184978		29.3	27840.1	-0.0983144	0.198443		#N/A	#N/A	#N/A	#N/A	#N/A	#N/A	#N/A		14285.7	15872.4	17696.2	20020.1	22712.6	25507.8	28673.5		19296.7	21656.2	24373.7	27840.1	31855.6	36018.3	40720.4		29.3	29357.4	29.3	41733.9		#N/A	#N/A	#N/A	#N/A	#N/A
						29.4	20023.7	-0.178921	0.185003		29.4	27849.4	-0.0994635	0.198655		#N/A	#N/A	#N/A	#N/A	#N/A	#N/A	#N/A		14287.3	15874.6	17699	20023.7	22717	25512.9	28679.3		19297.1	21658.4	24378.6	27849.4	31871.2	36041.7	40754.2		29.4	29363.2	29.4	41770.3		#N/A	#N/A	#N/A	#N/A	#N/A
						29.5	20027.4	-0.1784	0.18503		29.5	27858.6	-0.100611	0.198866		#N/A	#N/A	#N/A	#N/A	#N/A	#N/A	#N/A		14288.8	15876.7	17701.8	20027.4	22721.5	25518.1	28685		19297.6	21660.7	24383.5	27858.6	31886.7	36065	40788		29.5	29369	29.5	41806.4		#N/A	#N/A	#N/A	#N/A	#N/A
						29.6	20031	-0.177878	0.185058		29.6	27867.9	-0.101758	0.199074		#N/A	#N/A	#N/A	#N/A	#N/A	#N/A	#N/A		14290.2	15878.8	17704.6	20031	22726	25523.3	28690.8		19298.2	21663	24388.5	27867.9	31902.1	36088.3	40821.5		29.6	29375	29.6	41842.5		#N/A	#N/A	#N/A	#N/A	#N/A
						29.7	20034.6	-0.177356	0.185087		29.7	27877.1	-0.102904	0.19928		#N/A	#N/A	#N/A	#N/A	#N/A	#N/A	#N/A		14291.6	15880.9	17707.4	20034.6	22730.4	25528.5	28696.7		19298.9	21665.4	24393.5	27877.1	31917.6	36111.4	40855		29.7	29381	29.7	41878.4		#N/A	#N/A	#N/A	#N/A	#N/A
						29.8	20038.2	-0.176834	0.185117		29.8	27886.4	-0.104048	0.199483		#N/A	#N/A	#N/A	#N/A	#N/A	#N/A	#N/A		14293	15882.9	17710.2	20038.2	22734.9	25533.7	28702.6		19299.7	21667.9	24398.5	27886.4	31932.9	36134.5	40888.3		29.8	29387	29.8	41914.1		#N/A	#N/A	#N/A	#N/A	#N/A
						29.9	20041.8	-0.176313	0.185149		29.9	27895.6	-0.105191	0.199684		#N/A	#N/A	#N/A	#N/A	#N/A	#N/A	#N/A		14294.4	15884.9	17712.9	20041.8	22739.3	25538.9	28708.6		19300.6	21670.4	24403.6	27895.6	31948.3	36157.5	40921.5		29.9	29393.1	29.9	41949.7		#N/A	#N/A	#N/A	#N/A	#N/A
						30	20045.4	-0.175791	0.185182		30	27904.9	-0.106333	0.199883		#N/A	#N/A	#N/A	#N/A	#N/A	#N/A	#N/A		14295.7	15886.9	17715.6	20045.4	22743.8	25544.2	28714.6		19301.5	21673	24408.7	27904.9	31963.6	36180.4	40954.5		30	29399.2	30	41985.1		#N/A	#N/A	#N/A	#N/A	#N/A
						30.1	20048.9	-0.175269	0.185216		30.1	27914.2	-0.107473	0.20008		#N/A	#N/A	#N/A	#N/A	#N/A	#N/A	#N/A		14296.9	15888.8	17718.3	20048.9	22748.3	25549.5	28720.7		19302.6	21675.7	24413.9	27914.2	31978.9	36203.2	40987.4		30.1	29405.4	30.1	42020.4		#N/A	#N/A	#N/A	#N/A	#N/A
						30.2	20052.5	-0.174747	0.185251		30.2	27923.5	-0.108612	0.200274		#N/A	#N/A	#N/A	#N/A	#N/A	#N/A	#N/A		14298.1	15890.7	17720.9	20052.5	22752.8	25554.8	28726.8		19303.7	21678.5	24419.1	27923.5	31994.1	36225.9	41020.2		30.2	29411.7	30.2	42055.5		#N/A	#N/A	#N/A	#N/A	#N/A
						30.3	20056	-0.174225	0.185287		30.3	27932.8	-0.10975	0.200465		#N/A	#N/A	#N/A	#N/A	#N/A	#N/A	#N/A		14299.3	15892.6	17723.6	20056	22757.2	25560.2	28732.9		19304.9	21681.3	24424.4	27932.8	32009.3	36248.5	41052.8		30.3	29418	30.3	42090.4		#N/A	#N/A	#N/A	#N/A	#N/A
						30.4	20059.5	-0.173704	0.185325		30.4	27942.1	-0.110886	0.200655		#N/A	#N/A	#N/A	#N/A	#N/A	#N/A	#N/A		14300.4	15894.4	17726.2	20059.5	22761.7	25565.6	28739.2		19306.2	21684.2	24429.7	27942.1	32024.4	36271.1	41085.2		30.4	29424.4	30.4	42125.2		#N/A	#N/A	#N/A	#N/A	#N/A
						30.5	20063	-0.173182	0.185364		30.5	27951.4	-0.11202	0.200841		#N/A	#N/A	#N/A	#N/A	#N/A	#N/A	#N/A		14301.5	15896.2	17728.7	20063	22766.2	25571	28745.4		19307.6	21687.2	24435.1	27951.4	32039.6	36293.5	41117.5		30.5	29430.8	30.5	42159.9		#N/A	#N/A	#N/A	#N/A	#N/A
						30.6	20066.5	-0.17266	0.185404		30.6	27960.7	-0.113152	0.201026		#N/A	#N/A	#N/A	#N/A	#N/A	#N/A	#N/A		14302.6	15898	17731.3	20066.5	22770.7	25576.4	28751.7		19309.1	21690.2	24440.5	27960.7	32054.6	36315.9	41149.7		30.6	29437.3	30.6	42194.3		#N/A	#N/A	#N/A	#N/A	#N/A
						30.7	20070	-0.172138	0.185445		30.7	27970.1	-0.114283	0.201208		#N/A	#N/A	#N/A	#N/A	#N/A	#N/A	#N/A		14303.6	15899.7	17733.8	20070	22775.2	25581.8	28758.1		19310.7	21693.3	24445.9	27970.1	32069.7	36338.2	41181.6		30.7	29443.9	30.7	42228.6		#N/A	#N/A	#N/A	#N/A	#N/A
						30.8	20073.5	-0.171617	0.185488		30.8	27979.4	-0.115412	0.201387		#N/A	#N/A	#N/A	#N/A	#N/A	#N/A	#N/A		14304.6	15901.4	17736.3	20073.5	22779.7	25587.3	28764.5		19312.4	21696.5	24451.4	27979.4	32084.7	36360.4	41213.5		30.8	29450.5	30.8	42262.7		#N/A	#N/A	#N/A	#N/A	#N/A
						30.9	20076.9	-0.171095	0.185532		30.9	27988.8	-0.116539	0.201564		#N/A	#N/A	#N/A	#N/A	#N/A	#N/A	#N/A		14305.5	15903.1	17738.8	20076.9	22784.2	25592.8	28771		19314.2	21699.7	24457	27988.8	32099.7	36382.5	41245.2		30.9	29457.1	30.9	42296.7		#N/A	#N/A	#N/A	#N/A	#N/A
						31	20080.3	-0.170573	0.185576		31	27998.1	-0.117664	0.201739		#N/A	#N/A	#N/A	#N/A	#N/A	#N/A	#N/A		14306.4	15904.7	17741.2	20080.3	22788.7	25598.3	28777.5		19316	21703.1	24462.6	27998.1	32114.6	36404.4	41276.7		31	29463.8	31	42330.5		#N/A	#N/A	#N/A	#N/A	#N/A
						31.1	20083.8	-0.170051	0.185622		31.1	28007.5	-0.118787	0.201911		#N/A	#N/A	#N/A	#N/A	#N/A	#N/A	#N/A		14307.2	15906.3	17743.6	20083.8	22793.2	25603.8	28784		19318	21706.5	24468.2	28007.5	32129.5	36426.3	41308		31.1	29470.6	31.1	42364.1		#N/A	#N/A	#N/A	#N/A	#N/A
						31.2	20087.2	-0.169529	0.185669		31.2	28016.9	-0.119908	0.20208		#N/A	#N/A	#N/A	#N/A	#N/A	#N/A	#N/A		14308	15907.8	17746	20087.2	22797.7	25609.4	28790.6		19320	21710	24473.9	28016.9	32144.3	36448.1	41339.2		31.2	29477.4	31.2	42397.5		#N/A	#N/A	#N/A	#N/A	#N/A
						31.3	20090.6	-0.169008	0.185717		31.3	28026.3	-0.121026	0.202247		#N/A	#N/A	#N/A	#N/A	#N/A	#N/A	#N/A		14308.8	15909.3	17748.4	20090.6	22802.3	25614.9	28797.3		19322.2	21713.5	24479.7	28026.3	32159.1	36469.8	41370.2		31.3	29484.2	31.3	42430.7		#N/A	#N/A	#N/A	#N/A	#N/A
						31.4	20093.9	-0.168486	0.185766		31.4	28035.7	-0.122143	0.202411		#N/A	#N/A	#N/A	#N/A	#N/A	#N/A	#N/A		14309.6	15910.8	17750.7	20093.9	22806.8	25620.5	28803.9		19324.4	21717.2	24485.5	28035.7	32173.8	36491.4	41401.1		31.4	29491.1	31.4	42463.8		#N/A	#N/A	#N/A	#N/A	#N/A
						31.5	20097.3	-0.167964	0.185816		31.5	28045.1	-0.123257	0.202573		#N/A	#N/A	#N/A	#N/A	#N/A	#N/A	#N/A		14310.3	15912.3	17753	20097.3	22811.3	25626.1	28810.6		19326.8	21720.9	24491.3	28045.1	32188.6	36512.9	41431.8		31.5	29498	31.5	42496.7		#N/A	#N/A	#N/A	#N/A	#N/A
						31.6	20100.6	-0.167442	0.185867		31.6	28054.5	-0.124368	0.202732		#N/A	#N/A	#N/A	#N/A	#N/A	#N/A	#N/A		14310.9	15913.7	17755.3	20100.6	22815.8	25631.7	28817.4		19329.2	21724.7	24497.2	28054.5	32203.2	36534.3	41462.3		31.6	29505	31.6	42529.3		#N/A	#N/A	#N/A	#N/A	#N/A
						31.7	20104	-0.16692	0.185919		31.7	28064	-0.125477	0.202888		#N/A	#N/A	#N/A	#N/A	#N/A	#N/A	#N/A		14311.5	15915.1	17757.6	20104	22820.3	25637.4	28824.2		19331.8	21728.5	24503.2	28064	32217.9	36555.6	41492.6		31.7	29512	31.7	42561.8		#N/A	#N/A	#N/A	#N/A	#N/A
						31.8	20107.3	-0.166399	0.185972		31.8	28073.4	-0.126584	0.203042		#N/A	#N/A	#N/A	#N/A	#N/A	#N/A	#N/A		14312.1	15916.5	17759.8	20107.3	22824.8	25643	28831		19334.4	21732.5	24509.1	28073.4	32232.4	36576.8	41522.7		31.8	29519.1	31.8	42594.1		#N/A	#N/A	#N/A	#N/A	#N/A
						31.9	20110.6	-0.165877	0.186026		31.9	28082.9	-0.127687	0.203193		#N/A	#N/A	#N/A	#N/A	#N/A	#N/A	#N/A		14312.7	15917.8	17762	20110.6	22829.3	25648.7	28837.8		19337.1	21736.5	24515.2	28082.9	32247	36597.8	41552.7		31.9	29526.1	31.9	42626.2		#N/A	#N/A	#N/A	#N/A	#N/A
						32	20113.9	-0.165355	0.186081		32	28092.3	-0.128788	0.203341		#N/A	#N/A	#N/A	#N/A	#N/A	#N/A	#N/A		14313.2	15919.1	17764.2	20113.9	22833.8	25654.3	28844.7		19339.9	21740.6	24521.3	28092.3	32261.5	36618.8	41582.5		32	29533.3	32	42658.1		#N/A	#N/A	#N/A	#N/A	#N/A
						32.1	20117.2	-0.164833	0.186137		32.1	28101.8	-0.129887	0.203487		#N/A	#N/A	#N/A	#N/A	#N/A	#N/A	#N/A		14313.7	15920.4	17766.4	20117.2	22838.3	25660	28851.6		19342.9	21744.8	24527.4	28101.8	32275.9	36639.7	41612.1		32.1	29540.4	32.1	42689.7		#N/A	#N/A	#N/A	#N/A	#N/A
						32.2	20120.4	-0.164311	0.186194		32.2	28111.3	-0.130982	0.20363		#N/A	#N/A	#N/A	#N/A	#N/A	#N/A	#N/A		14314.1	15921.6	17768.5	20120.4	22842.8	25665.7	28858.6		19345.9	21749	24533.6	28111.3	32290.3	36660.4	41641.5		32.2	29547.6	32.2	42721.2		#N/A	#N/A	#N/A	#N/A	#N/A
						32.3	20123.7	-0.16379	0.186251		32.3	28120.8	-0.132074	0.20377		#N/A	#N/A	#N/A	#N/A	#N/A	#N/A	#N/A		14314.5	15922.8	17770.6	20123.7	22847.3	25671.4	28865.5		19349	21753.4	24539.9	28120.8	32304.7	36681	41670.7		32.3	29554.8	32.3	42752.5		#N/A	#N/A	#N/A	#N/A	#N/A
						32.4	20126.9	-0.163268	0.18631		32.4	28130.3	-0.133164	0.203908		#N/A	#N/A	#N/A	#N/A	#N/A	#N/A	#N/A		14314.9	15924	17772.7	20126.9	22851.7	25677.1	28872.5		19352.3	21757.8	24546.2	28130.3	32319	36701.6	41699.7		32.4	29562.1	32.4	42783.5		#N/A	#N/A	#N/A	#N/A	#N/A
						32.5	20130.1	-0.162746	0.186369		32.5	28139.8	-0.13425	0.204043		#N/A	#N/A	#N/A	#N/A	#N/A	#N/A	#N/A		14315.3	15925.1	17774.8	20130.1	22856.2	25682.8	28879.5		19355.6	21762.3	24552.5	28139.8	32333.2	36722	41728.5		32.5	29569.4	32.5	42814.4		#N/A	#N/A	#N/A	#N/A	#N/A
						32.6	20133.3	-0.162224	0.186429		32.6	28149.3	-0.135333	0.204175		#N/A	#N/A	#N/A	#N/A	#N/A	#N/A	#N/A		14315.6	15926.3	17776.8	20133.3	22860.7	25688.6	28886.6		19359	21766.9	24558.9	28149.3	32347.5	36742.3	41757.2		32.6	29576.7	32.6	42845		#N/A	#N/A	#N/A	#N/A	#N/A
						32.7	20136.5	-0.161703	0.18649		32.7	28158.8	-0.136413	0.204304		#N/A	#N/A	#N/A	#N/A	#N/A	#N/A	#N/A		14315.9	15927.4	17778.8	20136.5	22865.2	25694.3	28893.6		19362.5	21771.5	24565.4	28158.8	32361.6	36762.4	41785.6		32.7	29584	32.7	42875.4		#N/A	#N/A	#N/A	#N/A	#N/A
						32.8	20139.6	-0.161181	0.186551		32.8	28168.4	-0.137489	0.20443		#N/A	#N/A	#N/A	#N/A	#N/A	#N/A	#N/A		14316.1	15928.4	17780.8	20139.6	22869.6	25700	28900.7		19366.2	21776.3	24571.9	28168.4	32375.7	36782.5	41813.8		32.8	29591.3	32.8	42905.6		#N/A	#N/A	#N/A	#N/A	#N/A
						32.9	20142.8	-0.160659	0.186614		32.9	28177.9	-0.138563	0.204554		#N/A	#N/A	#N/A	#N/A	#N/A	#N/A	#N/A		14316.3	15929.5	17782.8	20142.8	22874.1	25705.8	28907.8		19369.9	21781.1	24578.5	28177.9	32389.8	36802.5	41841.8		32.9	29598.7	32.9	42935.5		#N/A	#N/A	#N/A	#N/A	#N/A
						33	20145.9	-0.160137	0.186677		33	28187.5	-0.139632	0.204674		#N/A	#N/A	#N/A	#N/A	#N/A	#N/A	#N/A		14316.5	15930.5	17784.7	20145.9	22878.5	25711.5	28914.9		19373.7	21786	24585.1	28187.5	32403.8	36822.3	41869.6		33	29606.1	33	42965.2		#N/A	#N/A	#N/A	#N/A	#N/A
						33.1	20149	-0.159615	0.18674		33.1	28197.1	-0.140698	0.204792		#N/A	#N/A	#N/A	#N/A	#N/A	#N/A	#N/A		14316.7	15931.4	17786.7	20149	22883	25717.3	28922		19377.7	21791	24591.8	28197.1	32417.8	36842	41897.2		33.1	29613.5	33.1	42994.7		#N/A	#N/A	#N/A	#N/A	#N/A
						33.2	20152.1	-0.159094	0.186805		33.2	28206.7	-0.141761	0.204907		#N/A	#N/A	#N/A	#N/A	#N/A	#N/A	#N/A		14316.8	15932.4	17788.6	20152.1	22887.4	25723	28929.2		19381.7	21796.1	24598.5	28206.7	32431.7	36861.6	41924.6		33.2	29620.9	33.2	43024		#N/A	#N/A	#N/A	#N/A	#N/A
						33.3	20155.2	-0.158572	0.18687		33.3	28216.2	-0.14282	0.205019		#N/A	#N/A	#N/A	#N/A	#N/A	#N/A	#N/A		14316.9	15933.3	17790.5	20155.2	22891.8	25728.8	28936.3		19385.8	21801.2	24605.3	28216.2	32445.6	36881	41951.8		33.3	29628.4	33.3	43053		#N/A	#N/A	#N/A	#N/A	#N/A
						33.4	20158.2	-0.15805	0.186935		33.4	28225.9	-0.143875	0.205128		#N/A	#N/A	#N/A	#N/A	#N/A	#N/A	#N/A		14317	15934.2	17792.3	20158.2	22896.2	25734.5	28943.5		19390.1	21806.5	24612.2	28225.9	32459.4	36900.3	41978.7		33.4	29635.9	33.4	43081.8		#N/A	#N/A	#N/A	#N/A	#N/A
						33.5	20161.3	-0.157528	0.187002		33.5	28235.5	-0.144926	0.205234		#N/A	#N/A	#N/A	#N/A	#N/A	#N/A	#N/A		14317	15935.1	17794.1	20161.3	22900.6	25740.3	28950.7		19394.4	21811.8	24619.1	28235.5	32473.2	36919.5	42005.4		33.5	29643.3	33.5	43110.3		#N/A	#N/A	#N/A	#N/A	#N/A
						33.6	20164.3	-0.157006	0.187069		33.6	28245.1	-0.145973	0.205337		#N/A	#N/A	#N/A	#N/A	#N/A	#N/A	#N/A		14317	15935.9	17796	20164.3	22905	25746	28957.9		19398.9	21817.2	24626	28245.1	32486.9	36938.6	42031.9		33.6	29650.8	33.6	43138.6		#N/A	#N/A	#N/A	#N/A	#N/A
						33.7	20167.3	-0.156485	0.187136		33.7	28254.7	-0.147016	0.205437		#N/A	#N/A	#N/A	#N/A	#N/A	#N/A	#N/A		14317	15936.8	17797.7	20167.3	22909.4	25751.8	28965.1		19403.5	21822.7	24633	28254.7	32500.6	36957.6	42058.2		33.7	29658.3	33.7	43166.7		#N/A	#N/A	#N/A	#N/A	#N/A
						33.8	20170.3	-0.155963	0.187204		33.8	28264.4	-0.148055	0.205535		#N/A	#N/A	#N/A	#N/A	#N/A	#N/A	#N/A		14317	15937.6	17799.5	20170.3	22913.8	25757.5	28972.3		19408.1	21828.3	24640.1	28264.4	32514.2	36976.4	42084.3		33.8	29665.8	33.8	43194.5		#N/A	#N/A	#N/A	#N/A	#N/A
						33.9	20173.3	-0.155441	0.187272		33.9	28274	-0.14909	0.205629		#N/A	#N/A	#N/A	#N/A	#N/A	#N/A	#N/A		14316.9	15938.3	17801.3	20173.3	22918.1	25763.2	28979.5		19412.9	21833.9	24647.2	28274	32527.7	36995.1	42110.1		33.9	29673.3	33.9	43222.1		#N/A	#N/A	#N/A	#N/A	#N/A
						34	20176.2	-0.154919	0.187341		34	28283.7	-0.150121	0.205721		#N/A	#N/A	#N/A	#N/A	#N/A	#N/A	#N/A		14316.8	15939.1	17803	20176.2	22922.5	25769	28986.7		19417.8	21839.7	24654.4	28283.7	32541.2	37013.6	42135.7		34	29680.8	34	43249.4		#N/A	#N/A	#N/A	#N/A	#N/A
						34.1	20179.2	-0.154397	0.187411		34.1	28293.4	-0.151147	0.205809		#N/A	#N/A	#N/A	#N/A	#N/A	#N/A	#N/A		14316.7	15939.8	17804.7	20179.2	22926.8	25774.7	28993.9		19422.7	21845.5	24661.6	28293.4	32554.7	37032.1	42161.1		34.1	29688.4	34.1	43276.4		#N/A	#N/A	#N/A	#N/A	#N/A
						34.2	20182.1	-0.153875	0.187481		34.2	28303	-0.152169	0.205895		#N/A	#N/A	#N/A	#N/A	#N/A	#N/A	#N/A		14316.5	15940.5	17806.4	20182.1	22931.1	25780.4	29001.1		19427.8	21851.4	24668.9	28303	32568.1	37050.4	42186.2		34.2	29695.9	34.2	43303.2		#N/A	#N/A	#N/A	#N/A	#N/A
						34.3	20185	-0.153354	0.187551		34.3	28312.7	-0.153187	0.205978		#N/A	#N/A	#N/A	#N/A	#N/A	#N/A	#N/A		14316.4	15941.2	17808	20185	22935.4	25786.1	29008.3		19432.9	21857.4	24676.2	28312.7	32581.4	37068.5	42211.1		34.3	29703.4	34.3	43329.8		#N/A	#N/A	#N/A	#N/A	#N/A
						34.4	20187.8	-0.152832	0.187622		34.4	28322.4	-0.154199	0.206058		#N/A	#N/A	#N/A	#N/A	#N/A	#N/A	#N/A		14316.2	15941.8	17809.6	20187.8	22939.7	25791.8	29015.5		19438.2	21863.4	24683.6	28322.4	32594.6	37086.5	42235.8		34.4	29710.9	34.4	43356		#N/A	#N/A	#N/A	#N/A	#N/A
						34.5	20190.7	-0.15231	0.187693		34.5	28332.1	-0.155207	0.206135		#N/A	#N/A	#N/A	#N/A	#N/A	#N/A	#N/A		14315.9	15942.5	17811.3	20190.7	22944	25797.5	29022.7		19443.5	21869.5	24691	28332.1	32607.9	37104.4	42260.3		34.5	29718.4	34.5	43382.1		#N/A	#N/A	#N/A	#N/A	#N/A
						34.6	20193.5	-0.151788	0.187764		34.6	28341.8	-0.15621	0.206209		#N/A	#N/A	#N/A	#N/A	#N/A	#N/A	#N/A		14315.7	15943.1	17812.8	20193.5	22948.2	25803.1	29029.9		19449	21875.7	24698.4	28341.8	32621	37122.2	42284.5		34.6	29725.9	34.6	43407.8		#N/A	#N/A	#N/A	#N/A	#N/A
						34.7	20196.4	-0.151266	0.187836		34.7	28351.5	-0.157209	0.206281		#N/A	#N/A	#N/A	#N/A	#N/A	#N/A	#N/A		14315.4	15943.6	17814.4	20196.4	22952.5	25808.8	29037		19454.5	21882	24705.9	28351.5	32634.1	37139.8	42308.4		34.7	29733.4	34.7	43433.3		#N/A	#N/A	#N/A	#N/A	#N/A
						34.8	20199.2	-0.150745	0.187908		34.8	28361.1	-0.158202	0.206349		#N/A	#N/A	#N/A	#N/A	#N/A	#N/A	#N/A		14315.1	15944.2	17816	20199.2	22956.7	25814.4	29044.2		19460.1	21888.4	24713.5	28361.1	32647.1	37157.2	42332.1		34.8	29740.8	34.8	43458.6		#N/A	#N/A	#N/A	#N/A	#N/A
						34.9	20201.9	-0.150223	0.18798		34.9	28370.8	-0.15919	0.206415		#N/A	#N/A	#N/A	#N/A	#N/A	#N/A	#N/A		14314.8	15944.7	17817.5	20201.9	22960.9	25820	29051.3		19465.8	21894.8	24721.1	28370.8	32660	37174.5	42355.6		34.9	29748.3	34.9	43483.5		#N/A	#N/A	#N/A	#N/A	#N/A
						35	20204.7	-0.149701	0.188053		35	28380.5	-0.160173	0.206478		#N/A	#N/A	#N/A	#N/A	#N/A	#N/A	#N/A		14314.5	15945.2	17819	20204.7	22965	25825.6	29058.5		19471.6	21901.3	24728.7	28380.5	32672.9	37191.7	42378.8		35	29755.7	35	43508.2		#N/A	#N/A	#N/A	#N/A	#N/A
						35.1	20207.4	-0.149179	0.188125		35.1	28390.2	-0.161151	0.206538		#N/A	#N/A	#N/A	#N/A	#N/A	#N/A	#N/A		14314.1	15945.7	17820.4	20207.4	22969.2	25831.2	29065.6		19477.5	21907.8	24736.4	28390.2	32685.7	37208.8	42401.8		35.1	29763.2	35.1	43532.7		#N/A	#N/A	#N/A	#N/A	#N/A
						35.2	20210.1	-0.148657	0.188198		35.2	28399.9	-0.162123	0.206596		#N/A	#N/A	#N/A	#N/A	#N/A	#N/A	#N/A		14313.7	15946.2	17821.9	20210.1	22973.3	25836.8	29072.6		19483.5	21914.4	24744.1	28399.9	32698.5	37225.6	42424.5		35.2	29770.6	35.2	43556.8		#N/A	#N/A	#N/A	#N/A	#N/A
						35.3	20212.8	-0.148136	0.188271		35.3	28409.5	-0.16309	0.206651		#N/A	#N/A	#N/A	#N/A	#N/A	#N/A	#N/A		14313.3	15946.6	17823.3	20212.8	22977.4	25842.3	29079.7		19489.6	21921.1	24751.9	28409.5	32711.2	37242.4	42447		35.3	29777.9	35.3	43580.7		#N/A	#N/A	#N/A	#N/A	#N/A
						35.4	20215.5	-0.147614	0.188344		35.4	28419.2	-0.164052	0.206703		#N/A	#N/A	#N/A	#N/A	#N/A	#N/A	#N/A		14312.9	15947.1	17824.7	20215.5	22981.5	25847.8	29086.7		19495.7	21927.9	24759.7	28419.2	32723.8	37259	42469.2		35.4	29785.3	35.4	43604.3		#N/A	#N/A	#N/A	#N/A	#N/A
						35.5	20218.1	-0.147092	0.188418		35.5	28428.8	-0.165008	0.206752		#N/A	#N/A	#N/A	#N/A	#N/A	#N/A	#N/A		14312.5	15947.5	17826.1	20218.1	22985.6	25853.3	29093.7		19501.9	21934.7	24767.5	28428.8	32736.3	37275.4	42491.2		35.5	29792.6	35.5	43627.6		#N/A	#N/A	#N/A	#N/A	#N/A
						35.6	20220.7	-0.14657	0.188491		35.6	28438.5	-0.165958	0.206798		#N/A	#N/A	#N/A	#N/A	#N/A	#N/A	#N/A		14312	15947.9	17827.5	20220.7	22989.6	25858.7	29100.7		19508.2	21941.6	24775.4	28438.5	32748.8	37291.7	42513		35.6	29799.9	35.6	43650.7		#N/A	#N/A	#N/A	#N/A	#N/A
						35.7	20223.3	-0.146048	0.188565		35.7	28448.1	-0.166903	0.206842		#N/A	#N/A	#N/A	#N/A	#N/A	#N/A	#N/A		14311.5	15948.2	17828.8	20223.3	22993.6	25864.2	29107.7		19514.6	21948.5	24783.3	28448.1	32761.2	37307.8	42534.4		35.7	29807.2	35.7	43673.5		#N/A	#N/A	#N/A	#N/A	#N/A
						35.8	20225.9	-0.145526	0.188638		35.8	28457.8	-0.167841	0.206883		#N/A	#N/A	#N/A	#N/A	#N/A	#N/A	#N/A		14311	15948.6	17830.2	20225.9	22997.6	25869.6	29114.6		19521.1	21955.5	24791.2	28457.8	32773.5	37323.8	42555.6		35.8	29814.4	35.8	43696		#N/A	#N/A	#N/A	#N/A	#N/A
						35.9	20228.4	-0.145005	0.188712		35.9	28467.4	-0.168774	0.206921		#N/A	#N/A	#N/A	#N/A	#N/A	#N/A	#N/A		14310.5	15948.9	17831.5	20228.4	23001.5	25874.9	29121.5		19527.6	21962.6	24799.2	28467.4	32785.8	37339.7	42576.6		35.9	29821.6	35.9	43718.2		#N/A	#N/A	#N/A	#N/A	#N/A
						36	20230.9	-0.144483	0.188785		36	28477	-0.1697	0.206957		#N/A	#N/A	#N/A	#N/A	#N/A	#N/A	#N/A		14309.9	15949.2	17832.7	20230.9	23005.5	25880.3	29128.3		19534.2	21969.7	24807.2	28477	32798	37355.3	42597.3		36	29828.7	36	43740.1		#N/A	#N/A	#N/A	#N/A	#N/A
						36.1	20233.4	-0.143961	0.188859		36.1	28486.6	-0.170621	0.20699		#N/A	#N/A	#N/A	#N/A	#N/A	#N/A	#N/A		14309.4	15949.5	17834	20233.4	23009.4	25885.5	29135.1		19540.9	21976.9	24815.2	28486.6	32810.1	37370.9	42617.7		36.1	29835.8	36.1	43761.7		#N/A	#N/A	#N/A	#N/A	#N/A
						36.2	20235.9	-0.143439	0.188932		36.2	28496.2	-0.171535	0.20702		#N/A	#N/A	#N/A	#N/A	#N/A	#N/A	#N/A		14308.8	15949.7	17835.2	20235.9	23013.2	25890.8	29141.9		19547.7	21984.2	24823.3	28496.2	32822.1	37386.2	42637.9		36.2	29842.9	36.2	43783.1		#N/A	#N/A	#N/A	#N/A	#N/A
						36.3	20238.3	-0.142917	0.189005		36.3	28505.7	-0.172443	0.207048		#N/A	#N/A	#N/A	#N/A	#N/A	#N/A	#N/A		14308.2	15950	17836.4	20238.3	23017.1	25896	29148.6		19554.6	21991.5	24831.4	28505.7	32834	37401.4	42657.8		36.3	29849.9	36.3	43804.2		#N/A	#N/A	#N/A	#N/A	#N/A
						36.4	20240.7	-0.142395	0.189078		36.4	28515.3	-0.173344	0.207073		#N/A	#N/A	#N/A	#N/A	#N/A	#N/A	#N/A		14307.6	15950.2	17837.6	20240.7	23020.9	25901.2	29155.2		19561.5	21998.8	24839.5	28515.3	32845.9	37416.5	42677.4		36.4	29856.9	36.4	43824.9		#N/A	#N/A	#N/A	#N/A	#N/A
						36.5	20243.1	-0.141874	0.189151		36.5	28524.8	-0.174239	0.207095		#N/A	#N/A	#N/A	#N/A	#N/A	#N/A	#N/A		14307	15950.4	17838.8	20243.1	23024.6	25906.4	29161.9		19568.5	22006.2	24847.6	28524.8	32857.7	37431.4	42696.8		36.5	29863.9	36.5	43845.4		#N/A	#N/A	#N/A	#N/A	#N/A
						36.6	20245.5	-0.141352	0.189224		36.6	28534.3	-0.175128	0.207115		#N/A	#N/A	#N/A	#N/A	#N/A	#N/A	#N/A		14306.3	15950.6	17839.9	20245.5	23028.4	25911.5	29168.5		19575.5	22013.7	24855.8	28534.3	32869.4	37446.1	42715.9		36.6	29870.7	36.6	43865.6		#N/A	#N/A	#N/A	#N/A	#N/A
						36.7	20247.8	-0.14083	0.189297		36.7	28543.8	-0.176009	0.207132		#N/A	#N/A	#N/A	#N/A	#N/A	#N/A	#N/A		14305.7	15950.7	17841.1	20247.8	23032.1	25916.6	29175		19582.6	22021.2	24864	28543.8	32881	37460.7	42734.8		36.7	29877.6	36.7	43885.5		#N/A	#N/A	#N/A	#N/A	#N/A
						36.8	20250.1	-0.140308	0.189369		36.8	28553.3	-0.176884	0.207147		#N/A	#N/A	#N/A	#N/A	#N/A	#N/A	#N/A		14305	15950.9	17842.2	20250.1	23035.7	25921.6	29181.5		19589.8	22028.7	24872.2	28553.3	32892.5	37475.1	42753.3		36.8	29884.3	36.8	43905.1		#N/A	#N/A	#N/A	#N/A	#N/A
						36.9	20252.4	-0.139786	0.189442		36.9	28562.7	-0.177753	0.207159		#N/A	#N/A	#N/A	#N/A	#N/A	#N/A	#N/A		14304.3	15951	17843.2	20252.4	23039.4	25926.6	29187.9		19597.1	22036.3	24880.5	28562.7	32904	37489.3	42771.6		36.9	29891.1	36.9	43924.4		#N/A	#N/A	#N/A	#N/A	#N/A
						37	20254.7	-0.139264	0.189513		37	28572.2	-0.178614	0.207168		#N/A	#N/A	#N/A	#N/A	#N/A	#N/A	#N/A		14303.6	15951.1	17844.3	20254.7	23043	25931.5	29194.2		19604.4	22044	24888.7	28572.2	32915.4	37503.4	42789.7		37	29897.7	37	43943.4		#N/A	#N/A	#N/A	#N/A	#N/A
						37.1	20256.9	-0.138743	0.189585		37.1	28581.6	-0.179469	0.207175		#N/A	#N/A	#N/A	#N/A	#N/A	#N/A	#N/A		14302.9	15951.2	17845.3	20256.9	23046.5	25936.4	29200.5		19611.8	22051.7	24897	28581.6	32926.6	37517.3	42807.4		37.1	29904.3	37.1	43962.1		#N/A	#N/A	#N/A	#N/A	#N/A
						37.2	20259.1	-0.138221	0.189657		37.2	28591	-0.180316	0.20718		#N/A	#N/A	#N/A	#N/A	#N/A	#N/A	#N/A		14302.2	15951.3	17846.4	20259.1	23050.1	25941.2	29206.8		19619.2	22059.4	24905.3	28591	32937.8	37531	42824.9		37.2	29910.8	37.2	43980.5		#N/A	#N/A	#N/A	#N/A	#N/A
						37.3	20261.2	-0.137699	0.189728		37.3	28600.3	-0.181157	0.207181		#N/A	#N/A	#N/A	#N/A	#N/A	#N/A	#N/A		14301.5	15951.4	17847.3	20261.2	23053.6	25946	29213		19626.7	22067.2	24913.6	28600.3	32948.9	37544.6	42842.1		37.3	29917.3	37.3	43998.6		#N/A	#N/A	#N/A	#N/A	#N/A
						37.4	20263.4	-0.137177	0.189798		37.4	28609.6	-0.181991	0.207181		#N/A	#N/A	#N/A	#N/A	#N/A	#N/A	#N/A		14300.7	15951.4	17848.3	20263.4	23057	25950.8	29219.1		19634.3	22075	24922	28609.6	32959.9	37558	42858.9		37.4	29923.7	37.4	44016.4		#N/A	#N/A	#N/A	#N/A	#N/A
						37.5	20265.5	-0.136655	0.189869		37.5	28618.9	-0.182818	0.207177		#N/A	#N/A	#N/A	#N/A	#N/A	#N/A	#N/A		14299.9	15951.5	17849.3	20265.5	23060.4	25955.5	29225.2		19641.9	22082.9	24930.3	28618.9	32970.8	37571.2	42875.5		37.5	29930.1	37.5	44033.8		#N/A	#N/A	#N/A	#N/A	#N/A
						37.6	20267.6	-0.136133	0.189939		37.6	28628.2	-0.183638	0.207172		#N/A	#N/A	#N/A	#N/A	#N/A	#N/A	#N/A		14299.2	15951.5	17850.2	20267.6	23063.8	25960.1	29231.2		19649.5	22090.8	24938.7	28628.2	32981.6	37584.2	42891.9		37.6	29936.4	37.6	44050.9		#N/A	#N/A	#N/A	#N/A	#N/A
						37.7	20269.6	-0.135612	0.190008		37.7	28637.4	-0.18445	0.207164		#N/A	#N/A	#N/A	#N/A	#N/A	#N/A	#N/A		14298.4	15951.5	17851.1	20269.6	23067.1	25964.7	29237.1		19657.2	22098.7	24947	28637.4	32992.3	37597	42907.9		37.7	29942.6	37.7	44067.8		#N/A	#N/A	#N/A	#N/A	#N/A
						37.8	20271.6	-0.13509	0.190078		37.8	28646.6	-0.185256	0.207153		#N/A	#N/A	#N/A	#N/A	#N/A	#N/A	#N/A		14297.6	15951.4	17852	20271.6	23070.4	25969.3	29243		19665	22106.7	24955.4	28646.6	33002.9	37609.7	42923.6		37.8	29948.7	37.8	44084.3		#N/A	#N/A	#N/A	#N/A	#N/A
						37.9	20273.6	-0.134568	0.190147		37.9	28655.7	-0.186054	0.20714		#N/A	#N/A	#N/A	#N/A	#N/A	#N/A	#N/A		14296.7	15951.4	17852.8	20273.6	23073.6	25973.8	29248.8		19672.8	22114.7	24963.7	28655.7	33013.4	37622.2	42939		37.9	29954.8	37.9	44100.4		#N/A	#N/A	#N/A	#N/A	#N/A
						38	20275.5	-0.134046	0.190215		38	28664.8	-0.186845	0.207124		#N/A	#N/A	#N/A	#N/A	#N/A	#N/A	#N/A		14295.9	15951.3	17853.7	20275.5	23076.8	25978.2	29254.5		19680.7	22122.7	24972.1	28664.8	33023.8	37634.4	42954.2		38	29960.8	38	44116.3		#N/A	#N/A	#N/A	#N/A	#N/A
						38.1	20277.5	-0.133524	0.190283		38.1	28673.9	-0.187629	0.207106		#N/A	#N/A	#N/A	#N/A	#N/A	#N/A	#N/A		14295.1	15951.3	17854.5	20277.5	23080	25982.6	29260.2		19688.6	22130.7	24980.5	28673.9	33034.1	37646.5	42969		38.1	29966.7	38.1	44131.8		#N/A	#N/A	#N/A	#N/A	#N/A
						38.2	20279.4	-0.133002	0.19035		38.2	28682.9	-0.188405	0.207085		#N/A	#N/A	#N/A	#N/A	#N/A	#N/A	#N/A		14294.2	15951.2	17855.3	20279.4	23083.1	25986.9	29265.7		19696.6	22138.8	24988.9	28682.9	33044.3	37658.4	42983.5		38.2	29972.5	38.2	44147		#N/A	#N/A	#N/A	#N/A	#N/A
						38.3	20281.2	-0.13248	0.190417		38.3	28691.9	-0.189174	0.207063		#N/A	#N/A	#N/A	#N/A	#N/A	#N/A	#N/A		14293.4	15951.1	17856	20281.2	23086.2	25991.2	29271.2		19704.5	22146.9	24997.2	28691.9	33054.4	37670.1	42997.7		38.3	29978.3	38.3	44161.8		#N/A	#N/A	#N/A	#N/A	#N/A
						38.4	20283	-0.131959	0.190484		38.4	28700.8	-0.189936	0.207037		#N/A	#N/A	#N/A	#N/A	#N/A	#N/A	#N/A		14292.5	15951	17856.8	20283	23089.2	25995.4	29276.7		19712.6	22155	25005.6	28700.8	33064.3	37681.6	43011.6		38.4	29984	38.4	44176.3		#N/A	#N/A	#N/A	#N/A	#N/A
						38.5	20284.8	-0.131437	0.19055		38.5	28709.7	-0.19069	0.207009		#N/A	#N/A	#N/A	#N/A	#N/A	#N/A	#N/A		14291.6	15950.8	17857.5	20284.8	23092.2	25999.5	29282		19720.7	22163.2	25014	28709.7	33074.1	37692.9	43025.2		38.5	29989.6	38.5	44190.5		#N/A	#N/A	#N/A	#N/A	#N/A
						38.6	20286.6	-0.130915	0.190615		38.6	28718.5	-0.191437	0.206979		#N/A	#N/A	#N/A	#N/A	#N/A	#N/A	#N/A		14290.7	15950.7	17858.2	20286.6	23095.2	26003.6	29287.3		19728.8	22171.4	25022.3	28718.5	33083.9	37704	43038.5		38.6	29995.1	38.6	44204.3		#N/A	#N/A	#N/A	#N/A	#N/A
						38.7	20288.3	-0.130393	0.19068		38.7	28727.2	-0.192176	0.206947		#N/A	#N/A	#N/A	#N/A	#N/A	#N/A	#N/A		14289.8	15950.5	17858.9	20288.3	23098	26007.6	29292.5		19736.9	22179.5	25030.7	28727.2	33093.5	37714.9	43051.5		38.7	30000.5	38.7	44217.8		#N/A	#N/A	#N/A	#N/A	#N/A
						38.8	20290	-0.129871	0.190745		38.8	28736	-0.192907	0.206912		#N/A	#N/A	#N/A	#N/A	#N/A	#N/A	#N/A		14288.9	15950.3	17859.5	20290	23100.9	26011.6	29297.6		19745.1	22187.7	25039	28736	33102.9	37725.6	43064.1		38.8	30005.9	38.8	44231		#N/A	#N/A	#N/A	#N/A	#N/A
						38.9	20291.7	-0.129349	0.190808		38.9	28744.6	-0.193631	0.206874		#N/A	#N/A	#N/A	#N/A	#N/A	#N/A	#N/A		14288	15950.1	17860.1	20291.7	23103.7	26015.5	29302.7		19753.3	22196	25047.3	28744.6	33112.3	37736.1	43076.4		38.9	30011.1	38.9	44243.8		#N/A	#N/A	#N/A	#N/A	#N/A
						39	20293.3	-0.128827	0.190872		39	28753.2	-0.194347	0.206835		#N/A	#N/A	#N/A	#N/A	#N/A	#N/A	#N/A		14287.1	15949.9	17860.8	20293.3	23106.4	26019.3	29307.6		19761.6	22204.2	25055.6	28753.2	33121.5	37746.4	43088.4		39	30016.3	39	44256.2		#N/A	#N/A	#N/A	#N/A	#N/A
						39.1	20294.9	-0.128306	0.190934		39.1	28761.7	-0.195056	0.206793		#N/A	#N/A	#N/A	#N/A	#N/A	#N/A	#N/A		14286.1	15949.7	17861.3	20294.9	23109.1	26023.1	29312.5		19769.9	22212.4	25063.9	28761.7	33130.6	37756.5	43100.1		39.1	30021.4	39.1	44268.3		#N/A	#N/A	#N/A	#N/A	#N/A
						39.2	20296.4	-0.127784	0.190996		39.2	28770.2	-0.195757	0.206749		#N/A	#N/A	#N/A	#N/A	#N/A	#N/A	#N/A		14285.2	15949.4	17861.9	20296.4	23111.8	26026.8	29317.2		19778.2	22220.7	25072.2	28770.2	33139.6	37766.3	43111.4		39.2	30026.4	39.2	44280.1		#N/A	#N/A	#N/A	#N/A	#N/A
						39.3	20298	-0.127262	0.191057		39.3	28778.6	-0.19645	0.206702		#N/A	#N/A	#N/A	#N/A	#N/A	#N/A	#N/A		14284.2	15949.2	17862.4	20298	23114.4	26030.4	29321.9		19786.5	22229	25080.5	28778.6	33148.5	37776	43122.5		39.3	30031.3	39.3	44291.5		#N/A	#N/A	#N/A	#N/A	#N/A
						39.4	20299.5	-0.12674	0.191118		39.4	28787	-0.197135	0.206653		#N/A	#N/A	#N/A	#N/A	#N/A	#N/A	#N/A		14283.3	15948.9	17862.9	20299.5	23116.9	26034	29326.5		19794.8	22237.2	25088.7	28787	33157.2	37785.4	43133.2		39.4	30036.1	39.4	44302.5		#N/A	#N/A	#N/A	#N/A	#N/A
						39.5	20300.9	-0.126218	0.191178		39.5	28795.2	-0.197812	0.206602		#N/A	#N/A	#N/A	#N/A	#N/A	#N/A	#N/A		14282.3	15948.6	17863.4	20300.9	23119.4	26037.5	29331		19803.2	22245.5	25096.9	28795.2	33165.7	37794.6	43143.5		39.5	30040.8	39.5	44313.2		#N/A	#N/A	#N/A	#N/A	#N/A
						39.6	20302.3	-0.125696	0.191237		39.6	28803.4	-0.198481	0.206548		#N/A	#N/A	#N/A	#N/A	#N/A	#N/A	#N/A		14281.3	15948.3	17863.9	20302.3	23121.9	26040.9	29335.4		19811.6	22253.8	25105.1	28803.4	33174.2	37803.6	43153.5		39.6	30045.4	39.6	44323.5		#N/A	#N/A	#N/A	#N/A	#N/A
						39.7	20303.7	-0.125174	0.191295		39.7	28811.6	-0.199143	0.206493		#N/A	#N/A	#N/A	#N/A	#N/A	#N/A	#N/A		14280.3	15948	17864.3	20303.7	23124.3	26044.3	29339.8		19820	22262.1	25113.3	28811.6	33182.5	37812.4	43163.2		39.7	30049.9	39.7	44333.4		#N/A	#N/A	#N/A	#N/A	#N/A
						39.8	20305	-0.124652	0.191353		39.8	28819.6	-0.199796	0.206435		#N/A	#N/A	#N/A	#N/A	#N/A	#N/A	#N/A		14279.3	15947.7	17864.8	20305	23126.6	26047.6	29344		19828.5	22270.3	25121.4	28819.6	33190.7	37820.9	43172.6		39.8	30054.3	39.8	44343		#N/A	#N/A	#N/A	#N/A	#N/A
						39.9	20306.3	-0.124131	0.19141		39.9	28827.6	-0.200441	0.206375		#N/A	#N/A	#N/A	#N/A	#N/A	#N/A	#N/A		14278.3	15947.3	17865.2	20306.3	23128.9	26050.8	29348.1		19836.9	22278.6	25129.5	28827.6	33198.7	37829.2	43181.6		39.9	30058.6	39.9	44352.2		#N/A	#N/A	#N/A	#N/A	#N/A
						40	20307.6	-0.123609	0.191466		40	28835.6	-0.201078	0.206312		#N/A	#N/A	#N/A	#N/A	#N/A	#N/A	#N/A		14277.3	15947	17865.5	20307.6	23131.1	26053.9	29352.1		19845.4	22286.9	25137.6	28835.6	33206.6	37837.3	43190.2		40	30062.8	40	44361		#N/A	#N/A	#N/A	#N/A	#N/A
						40.1	20308.8	-0.123087	0.191522		40.1	28843.4	-0.201707	0.206247		#N/A	#N/A	#N/A	#N/A	#N/A	#N/A	#N/A		14276.3	15946.6	17865.9	20308.8	23133.3	26057	29356		19853.9	22295.2	25145.7	28843.4	33214.3	37845.2	43198.5		40.1	30066.9	40.1	44369.5		#N/A	#N/A	#N/A	#N/A	#N/A
						40.2	20310	-0.122565	0.191576		40.2	28851.1	-0.202328	0.20618		#N/A	#N/A	#N/A	#N/A	#N/A	#N/A	#N/A		14275.3	15946.2	17866.2	20310	23135.4	26059.9	29359.9		19862.4	22303.4	25153.7	28851.1	33221.9	37852.8	43206.5		40.2	30070.8	40.2	44377.5		#N/A	#N/A	#N/A	#N/A	#N/A
						40.3	20311.2	-0.122043	0.19163		40.3	28858.8	-0.202941	0.206111		#N/A	#N/A	#N/A	#N/A	#N/A	#N/A	#N/A		14274.2	15945.8	17866.5	20311.2	23137.5	26062.9	29363.6		19870.9	22311.7	25161.6	28858.8	33229.4	37860.2	43214.1		40.3	30074.7	40.3	44385.2		#N/A	#N/A	#N/A	#N/A	#N/A
						40.4	20312.3	-0.121521	0.191683		40.4	28866.4	-0.203545	0.20604		#N/A	#N/A	#N/A	#N/A	#N/A	#N/A	#N/A		14273.2	15945.4	17866.8	20312.3	23139.5	26065.7	29367.2		19879.4	22319.9	25169.6	28866.4	33236.7	37867.4	43221.4		40.4	30078.5	40.4	44392.6		#N/A	#N/A	#N/A	#N/A	#N/A
						40.5	20313.4	-0.120999	0.191735		40.5	28873.9	-0.204141	0.205966		#N/A	#N/A	#N/A	#N/A	#N/A	#N/A	#N/A		14272.2	15945	17867	20313.4	23141.5	26068.5	29370.8		19888	22328.2	25177.5	28873.9	33243.8	37874.3	43228.2		40.5	30082.2	40.5	44399.5		#N/A	#N/A	#N/A	#N/A	#N/A
						40.6	20314.4	-0.120477	0.191787		40.6	28881.4	-0.204729	0.20589		#N/A	#N/A	#N/A	#N/A	#N/A	#N/A	#N/A		14271.1	15944.5	17867.3	20314.4	23143.4	26071.1	29374.2		19896.5	22336.4	25185.4	28881.4	33250.8	37881	43234.8		40.6	30085.7	40.6	44406		#N/A	#N/A	#N/A	#N/A	#N/A
						40.7	20315.4	-0.119956	0.191838		40.7	28888.7	-0.205308	0.205812		#N/A	#N/A	#N/A	#N/A	#N/A	#N/A	#N/A		14270.1	15944.1	17867.5	20315.4	23145.2	26073.8	29377.5		19905.1	22344.6	25193.2	28888.7	33257.7	37887.4	43241		40.7	30089.2	40.7	44412.2		#N/A	#N/A	#N/A	#N/A	#N/A
						40.8	20316.4	-0.119434	0.191888		40.8	28896	-0.205879	0.205731		#N/A	#N/A	#N/A	#N/A	#N/A	#N/A	#N/A		14269	15943.6	17867.7	20316.4	23147	26076.3	29380.7		19913.6	22352.9	25201	28896	33264.4	37893.6	43246.8		40.8	30092.6	40.8	44417.9		#N/A	#N/A	#N/A	#N/A	#N/A
						40.9	20317.3	-0.118912	0.191937		40.9	28903.1	-0.206441	0.205648		#N/A	#N/A	#N/A	#N/A	#N/A	#N/A	#N/A		14267.9	15943.1	17867.8	20317.3	23148.8	26078.8	29383.9		19922.2	22361.1	25208.8	28903.1	33270.9	37899.6	43252.2		40.9	30095.8	40.9	44423.3		#N/A	#N/A	#N/A	#N/A	#N/A
						41	20318.2	-0.11839	0.191986		41	28910.2	-0.206994	0.205563		#N/A	#N/A	#N/A	#N/A	#N/A	#N/A	#N/A		14266.8	15942.6	17868	20318.2	23150.4	26081.1	29386.9		19930.8	22369.2	25216.5	28910.2	33277.2	37905.3	43257.3		41	30099	41	44428.3		#N/A	#N/A	#N/A	#N/A	#N/A
						41.1	20319.1	-0.117868	0.192033		41.1	28917.2	-0.20754	0.205476		#N/A	#N/A	#N/A	#N/A	#N/A	#N/A	#N/A		14265.8	15942.1	17868.1	20319.1	23152.1	26083.5	29389.8		19939.4	22377.4	25224.1	28917.2	33283.5	37910.7	43262		41.1	30102	41.1	44432.8		#N/A	#N/A	#N/A	#N/A	#N/A
						41.2	20319.9	-0.117346	0.19208		41.2	28924.1	-0.208076	0.205386		#N/A	#N/A	#N/A	#N/A	#N/A	#N/A	#N/A		14264.7	15941.5	17868.1	20319.9	23153.6	26085.7	29392.7		19947.9	22385.6	25231.8	28924.1	33289.5	37915.9	43266.3		41.2	30104.9	41.2	44437		#N/A	#N/A	#N/A	#N/A	#N/A
						41.3	20320.7	-0.116824	0.192126		41.3	28930.9	-0.208604	0.205294		#N/A	#N/A	#N/A	#N/A	#N/A	#N/A	#N/A		14263.6	15941	17868.2	20320.7	23155.1	26087.8	29395.4		19956.5	22393.7	25239.3	28930.9	33295.4	37920.9	43270.3		41.3	30107.8	41.3	44440.7		#N/A	#N/A	#N/A	#N/A	#N/A
						41.4	20321.4	-0.116302	0.192172		41.4	28937.6	-0.209123	0.2052		#N/A	#N/A	#N/A	#N/A	#N/A	#N/A	#N/A		14262.4	15940.4	17868.2	20321.4	23156.6	26089.9	29398		19965.1	22401.9	25246.9	28937.6	33301.1	37925.5	43273.8		41.4	30110.5	41.4	44444.1		#N/A	#N/A	#N/A	#N/A	#N/A
						41.5	20322.1	-0.11578	0.192217		41.5	28944.2	-0.209633	0.205104		#N/A	#N/A	#N/A	#N/A	#N/A	#N/A	#N/A		14261.3	15939.8	17868.2	20322.1	23158	26091.9	29400.6		19973.7	22410	25254.4	28944.2	33306.7	37930	43277		41.5	30113.1	41.5	44447		#N/A	#N/A	#N/A	#N/A	#N/A
						41.6	20322.8	-0.115258	0.19226		41.6	28950.8	-0.210135	0.205005		#N/A	#N/A	#N/A	#N/A	#N/A	#N/A	#N/A		14260.2	15939.2	17868.2	20322.8	23159.4	26093.9	29403		19982.3	22418.1	25261.8	28950.8	33312	37934.1	43279.8		41.6	30115.6	41.6	44449.5		#N/A	#N/A	#N/A	#N/A	#N/A
						41.7	20323.4	-0.114737	0.192304		41.7	28957.2	-0.210627	0.204904		#N/A	#N/A	#N/A	#N/A	#N/A	#N/A	#N/A		14259.1	15938.6	17868.2	20323.4	23160.6	26095.7	29405.3		19990.9	22426.2	25269.2	28957.2	33317.2	37938	43282.3		41.7	30118	41.7	44451.6		#N/A	#N/A	#N/A	#N/A	#N/A
						41.8	20324	-0.114215	0.192346		41.8	28963.5	-0.211111	0.204801		#N/A	#N/A	#N/A	#N/A	#N/A	#N/A	#N/A		14257.9	15938	17868.1	20324	23161.9	26097.5	29407.5		19999.5	22434.2	25276.5	28963.5	33322.3	37941.7	43284.3		41.8	30120.3	41.8	44453.3		#N/A	#N/A	#N/A	#N/A	#N/A
						41.9	20324.5	-0.113693	0.192388		41.9	28969.7	-0.211586	0.204695		#N/A	#N/A	#N/A	#N/A	#N/A	#N/A	#N/A		14256.8	15937.4	17868	20324.5	23163.1	26099.2	29409.7		20008.1	22442.2	25283.8	28969.7	33327.1	37945.1	43285.9		41.9	30122.5	41.9	44454.6		#N/A	#N/A	#N/A	#N/A	#N/A
						42	20325	-0.113171	0.192429		42	28975.8	-0.212052	0.204587		#N/A	#N/A	#N/A	#N/A	#N/A	#N/A	#N/A		14255.6	15936.7	17867.9	20325	23164.2	26100.8	29411.7		20016.7	22450.2	25291	28975.8	33331.8	37948.2	43287.2		42	30124.6	42	44455.4		#N/A	#N/A	#N/A	#N/A	#N/A
						42.1	20325.5	-0.112649	0.192469		42.1	28981.8	-0.212509	0.204477		#N/A	#N/A	#N/A	#N/A	#N/A	#N/A	#N/A		14254.4	15936	17867.8	20325.5	23165.2	26102.4	29413.6		20025.3	22458.2	25298.2	28981.8	33336.3	37951	43288		42.1	30126.6	42.1	44455.8		#N/A	#N/A	#N/A	#N/A	#N/A
						42.2	20325.9	-0.112127	0.192508		42.2	28987.7	-0.212957	0.204365		#N/A	#N/A	#N/A	#N/A	#N/A	#N/A	#N/A		14253.3	15935.3	17867.6	20325.9	23166.2	26103.8	29415.4		20033.9	22466.2	25305.3	28987.7	33340.7	37953.6	43288.5		42.2	30128.5	42.2	44455.8		#N/A	#N/A	#N/A	#N/A	#N/A
						42.3	20326.3	-0.111605	0.192547		42.3	28993.5	-0.213395	0.20425		#N/A	#N/A	#N/A	#N/A	#N/A	#N/A	#N/A		14252.1	15934.6	17867.4	20326.3	23167.2	26105.2	29417.1		20042.5	22474.1	25312.4	28993.5	33344.8	37955.9	43288.5		42.3	30130.2	42.3	44455.3		#N/A	#N/A	#N/A	#N/A	#N/A
						42.4	20326.6	-0.111083	0.192584		42.4	28999.2	-0.213825	0.204133		#N/A	#N/A	#N/A	#N/A	#N/A	#N/A	#N/A		14250.9	15933.9	17867.2	20326.6	23168.1	26106.5	29418.8		20051.1	22482	25319.4	28999.2	33348.8	37957.9	43288.2		42.4	30131.9	42.4	44454.5		#N/A	#N/A	#N/A	#N/A	#N/A
						42.5	20327	-0.110561	0.192621		42.5	29004.8	-0.214245	0.204014		#N/A	#N/A	#N/A	#N/A	#N/A	#N/A	#N/A		14249.7	15933.2	17866.9	20327	23168.9	26107.8	29420.3		20059.6	22489.9	25326.3	29004.8	33352.6	37959.6	43287.4		42.5	30133.4	42.5	44453.2		#N/A	#N/A	#N/A	#N/A	#N/A
						42.6	20327.2	-0.110039	0.192658		42.6	29010.3	-0.214656	0.203892		#N/A	#N/A	#N/A	#N/A	#N/A	#N/A	#N/A		14248.5	15932.4	17866.6	20327.2	23169.7	26108.9	29421.7		20068.2	22497.8	25333.2	29010.3	33356.2	37961.1	43286.3		42.6	30134.9	42.6	44451.4		#N/A	#N/A	#N/A	#N/A	#N/A
						42.7	20327.4	-0.109517	0.192693		42.7	29015.6	-0.215058	0.203769		#N/A	#N/A	#N/A	#N/A	#N/A	#N/A	#N/A		14247.2	15931.6	17866.3	20327.4	23170.4	26110	29423		20076.8	22505.6	25340	29015.6	33359.6	37962.3	43284.7		42.7	30136.2	42.7	44449.2		#N/A	#N/A	#N/A	#N/A	#N/A
						42.8	20327.6	-0.108996	0.192728		42.8	29020.8	-0.21545	0.203643		#N/A	#N/A	#N/A	#N/A	#N/A	#N/A	#N/A		14246	15930.8	17866	20327.6	23171.1	26111	29424.2		20085.3	22513.4	25346.8	29020.8	33362.8	37963.2	43282.7		42.8	30137.4	42.8	44446.6		#N/A	#N/A	#N/A	#N/A	#N/A
						42.9	20327.8	-0.108474	0.192762		42.9	29026	-0.215834	0.203514		#N/A	#N/A	#N/A	#N/A	#N/A	#N/A	#N/A		14244.8	15930	17865.7	20327.8	23171.7	26111.9	29425.3		20093.8	22521.1	25353.5	29026	33365.9	37963.8	43280.4		42.9	30138.6	42.9	44443.5		#N/A	#N/A	#N/A	#N/A	#N/A
						43	20327.9	-0.107952	0.192795		43	29031	-0.216207	0.203384		#N/A	#N/A	#N/A	#N/A	#N/A	#N/A	#N/A		14243.5	15929.2	17865.3	20327.9	23172.2	26112.8	29426.3		20102.4	22528.8	25360.1	29031	33368.7	37964.2	43277.6		43	30139.6	43	44440		#N/A	#N/A	#N/A	#N/A	#N/A
						43.1	20327.9	-0.10743	0.192828		43.1	29035.9	-0.216571	0.203251		#N/A	#N/A	#N/A	#N/A	#N/A	#N/A	#N/A		14242.3	15928.3	17864.9	20327.9	23172.7	26113.6	29427.2		20110.9	22536.5	25366.7	29035.9	33371.4	37964.2	43274.3		43.1	30140.5	43.1	44436.1		#N/A	#N/A	#N/A	#N/A	#N/A
						43.2	20328	-0.106908	0.19286		43.2	29040.6	-0.216926	0.203115		#N/A	#N/A	#N/A	#N/A	#N/A	#N/A	#N/A		14241	15927.5	17864.4	20328	23173.1	26114.2	29428		20119.4	22544.2	25373.2	29040.6	33373.8	37964	43270.7		43.2	30141.3	43.2	44431.7		#N/A	#N/A	#N/A	#N/A	#N/A
						43.3	20327.9	-0.106386	0.192891		43.3	29045.3	-0.217272	0.202978		#N/A	#N/A	#N/A	#N/A	#N/A	#N/A	#N/A		14239.7	15926.6	17864	20327.9	23173.5	26114.9	29428.7		20127.9	22551.8	25379.6	29045.3	33376.1	37963.4	43266.7		43.3	30142	43.3	44426.8		#N/A	#N/A	#N/A	#N/A	#N/A
						43.4	20327.9	-0.105864	0.192921		43.4	29049.8	-0.217607	0.202839		#N/A	#N/A	#N/A	#N/A	#N/A	#N/A	#N/A		14238.4	15925.7	17863.5	20327.9	23173.8	26115.4	29429.3		20136.3	22559.4	25386	29049.8	33378.2	37962.6	43262.3		43.4	30142.5	43.4	44421.6		#N/A	#N/A	#N/A	#N/A	#N/A
						43.5	20327.8	-0.105342	0.192951		43.5	29054.3	-0.217934	0.202697		#N/A	#N/A	#N/A	#N/A	#N/A	#N/A	#N/A		14237.1	15924.8	17863	20327.8	23174	26115.9	29429.8		20144.8	22566.9	25392.3	29054.3	33380.1	37961.6	43257.4		43.5	30143	43.5	44415.9		#N/A	#N/A	#N/A	#N/A	#N/A
						43.6	20327.6	-0.10482	0.19298		43.6	29058.5	-0.218251	0.202553		#N/A	#N/A	#N/A	#N/A	#N/A	#N/A	#N/A		14235.8	15923.9	17862.4	20327.6	23174.2	26116.2	29430.2		20153.2	22574.4	25398.5	29058.5	33381.8	37960.2	43252.2		43.6	30143.4	43.6	44409.7		#N/A	#N/A	#N/A	#N/A	#N/A
						43.7	20327.5	-0.104298	0.193008		43.7	29062.7	-0.218558	0.202407		#N/A	#N/A	#N/A	#N/A	#N/A	#N/A	#N/A		14234.5	15922.9	17861.8	20327.5	23174.4	26116.5	29430.5		20161.6	22581.9	25404.6	29062.7	33383.3	37958.6	43246.5		43.7	30143.6	43.7	44403.2		#N/A	#N/A	#N/A	#N/A	#N/A
						43.8	20327.2	-0.103776	0.193035		43.8	29066.8	-0.218856	0.202259		#N/A	#N/A	#N/A	#N/A	#N/A	#N/A	#N/A		14233.2	15922	17861.2	20327.2	23174.4	26116.8	29430.7		20170	22589.3	25410.7	29066.8	33384.6	37956.6	43240.5		43.8	30143.8	43.8	44396.2		#N/A	#N/A	#N/A	#N/A	#N/A
						43.9	20327	-0.103254	0.193062		43.9	29070.7	-0.219144	0.202109		#N/A	#N/A	#N/A	#N/A	#N/A	#N/A	#N/A		14231.8	15921	17860.6	20327	23174.4	26116.9	29430.8		20178.4	22596.7	25416.7	29070.7	33385.8	37954.4	43234		43.9	30143.8	43.9	44388.8		#N/A	#N/A	#N/A	#N/A	#N/A
						44	20326.7	-0.102732	0.193088		44	29074.5	-0.219423	0.201957		#N/A	#N/A	#N/A	#N/A	#N/A	#N/A	#N/A		14230.5	15920	17860	20326.7	23174.4	26117	29430.8		20186.7	22604	25422.6	29074.5	33386.7	37952	43227.2		44	30143.8	44	44380.9		#N/A	#N/A	#N/A	#N/A	#N/A
						44.1	20326.3	-0.10221	0.193114		44.1	29078.2	-0.219692	0.201803		#N/A	#N/A	#N/A	#N/A	#N/A	#N/A	#N/A		14229.1	15918.9	17859.3	20326.3	23174.3	26117	29430.6		20195	22611.3	25428.5	29078.2	33387.5	37949.2	43220		44.1	30143.6	44.1	44372.6		#N/A	#N/A	#N/A	#N/A	#N/A
						44.2	20325.9	-0.101689	0.193138		44.2	29081.8	-0.219951	0.201647		#N/A	#N/A	#N/A	#N/A	#N/A	#N/A	#N/A		14227.7	15917.9	17858.6	20325.9	23174.2	26116.9	29430.4		20203.3	22618.5	25434.3	29081.8	33388	37946.2	43212.3		44.2	30143.4	44.2	44364		#N/A	#N/A	#N/A	#N/A	#N/A
						44.3	20325.5	-0.101167	0.193162		44.3	29085.2	-0.220201	0.20149		#N/A	#N/A	#N/A	#N/A	#N/A	#N/A	#N/A		14226.3	15916.8	17857.8	20325.5	23173.9	26116.7	29430.1		20211.5	22625.7	25440	29085.2	33388.4	37942.9	43204.3		44.3	30143	44.3	44354.9		#N/A	#N/A	#N/A	#N/A	#N/A
						44.4	20325	-0.100645	0.193186		44.4	29088.6	-0.220441	0.20133		#N/A	#N/A	#N/A	#N/A	#N/A	#N/A	#N/A		14224.9	15915.8	17857	20325	23173.7	26116.5	29429.7		20219.8	22632.8	25445.6	29088.6	33388.6	37939.3	43195.9		44.4	30142.5	44.4	44345.4		#N/A	#N/A	#N/A	#N/A	#N/A
						44.5	20324.5	-0.100123	0.193208		44.5	29091.7	-0.220671	0.201168		#N/A	#N/A	#N/A	#N/A	#N/A	#N/A	#N/A		14223.5	15914.7	17856.2	20324.5	23173.3	26116.2	29429.2		20228	22639.9	25451.1	29091.7	33388.6	37935.4	43187.2		44.5	30142	44.5	44335.4		#N/A	#N/A	#N/A	#N/A	#N/A
						44.6	20324	-0.0996007	0.193231		44.6	29094.8	-0.220892	0.201005		#N/A	#N/A	#N/A	#N/A	#N/A	#N/A	#N/A		14222.1	15913.5	17855.4	20324	23173	26115.8	29428.6		20236.1	22646.9	25456.6	29094.8	33388.4	37931.3	43178		44.6	30141.3	44.6	44325.1		#N/A	#N/A	#N/A	#N/A	#N/A
						44.7	20323.4	-0.0990788	0.193252		44.7	29097.8	-0.221103	0.200839		#N/A	#N/A	#N/A	#N/A	#N/A	#N/A	#N/A		14220.7	15912.4	17854.6	20323.4	23172.5	26115.3	29427.9		20244.3	22653.9	25462	29097.8	33388	37926.9	43168.5		44.7	30140.5	44.7	44314.4		#N/A	#N/A	#N/A	#N/A	#N/A
						44.8	20322.7	-0.0985568	0.193273		44.8	29100.6	-0.221304	0.200672		#N/A	#N/A	#N/A	#N/A	#N/A	#N/A	#N/A		14219.2	15911.2	17853.7	20322.7	23172	26114.8	29427.1		20252.4	22660.8	25467.3	29100.6	33387.4	37922.3	43158.5		44.8	30139.6	44.8	44303.2		#N/A	#N/A	#N/A	#N/A	#N/A
						44.9	20322	-0.0980349	0.193293		44.9	29103.3	-0.221496	0.200503		#N/A	#N/A	#N/A	#N/A	#N/A	#N/A	#N/A		14217.7	15910.1	17852.8	20322	23171.5	26114.2	29426.3		20260.4	22667.7	25472.5	29103.3	33386.6	37917.3	43148.2		44.9	30138.7	44.9	44291.7		#N/A	#N/A	#N/A	#N/A	#N/A
						45	20321.3	-0.0975129	0.193313		45	29105.9	-0.221678	0.200333		#N/A	#N/A	#N/A	#N/A	#N/A	#N/A	#N/A		14216.3	15908.9	17851.8	20321.3	23170.8	26113.5	29425.3		20268.5	22674.5	25477.6	29105.9	33385.7	37912.1	43137.6		45	30137.6	45	44279.7		#N/A	#N/A	#N/A	#N/A	#N/A
						45.1	20320.6	-0.096991	0.193332		45.1	29108.3	-0.22185	0.20016		#N/A	#N/A	#N/A	#N/A	#N/A	#N/A	#N/A		14214.8	15907.6	17850.8	20320.6	23170.2	26112.7	29424.2		20276.4	22681.3	25482.7	29108.3	33384.5	37906.7	43126.5		45.1	30136.4	45.1	44267.4		#N/A	#N/A	#N/A	#N/A	#N/A
						45.2	20319.8	-0.096469	0.19335		45.2	29110.6	-0.222012	0.199986		#N/A	#N/A	#N/A	#N/A	#N/A	#N/A	#N/A		14213.3	15906.4	17849.8	20319.8	23169.4	26111.9	29423		20284.4	22688	25487.7	29110.6	33383.2	37900.9	43115.1		45.2	30135.1	45.2	44254.6		#N/A	#N/A	#N/A	#N/A	#N/A
						45.3	20318.9	-0.0959471	0.193368		45.3	29112.8	-0.222164	0.19981		#N/A	#N/A	#N/A	#N/A	#N/A	#N/A	#N/A		14211.7	15905.1	17848.8	20318.9	23168.6	26111	29421.7		20292.3	22694.6	25492.5	29112.8	33381.7	37894.9	43103.3		45.3	30133.7	45.3	44241.5		#N/A	#N/A	#N/A	#N/A	#N/A
						45.4	20318	-0.0954251	0.193385		45.4	29114.9	-0.222307	0.199633		#N/A	#N/A	#N/A	#N/A	#N/A	#N/A	#N/A		14210.2	15903.8	17847.7	20318	23167.8	26110	29420.4		20300.2	22701.2	25497.3	29114.9	33379.9	37888.7	43091.1		45.4	30132.3	45.4	44228		#N/A	#N/A	#N/A	#N/A	#N/A
						45.5	20317.1	-0.0949032	0.193402		45.5	29116.8	-0.22244	0.199454		#N/A	#N/A	#N/A	#N/A	#N/A	#N/A	#N/A		14208.7	15902.5	17846.6	20317.1	23166.9	26108.9	29418.9		20308	22707.8	25502	29116.8	33378	37882.1	43078.6		45.5	30130.7	45.5	44214.1		#N/A	#N/A	#N/A	#N/A	#N/A
						45.6	20316.1	-0.0943812	0.193418		45.6	29118.6	-0.222563	0.199274		#N/A	#N/A	#N/A	#N/A	#N/A	#N/A	#N/A		14207.1	15901.2	17845.5	20316.1	23165.9	26107.8	29417.4		20315.8	22714.2	25506.7	29118.6	33376	37875.4	43065.8		45.6	30129	45.6	44199.8		#N/A	#N/A	#N/A	#N/A	#N/A
						45.7	20315.1	-0.0938592	0.193433		45.7	29120.2	-0.222676	0.199091		#N/A	#N/A	#N/A	#N/A	#N/A	#N/A	#N/A		14205.5	15899.8	17844.4	20315.1	23164.9	26106.6	29415.7		20323.5	22720.6	25511.2	29120.2	33373.7	37868.3	43052.5		45.7	30127.2	45.7	44185.1		#N/A	#N/A	#N/A	#N/A	#N/A
						45.8	20314	-0.0933373	0.193448		45.8	29121.8	-0.222779	0.198908		#N/A	#N/A	#N/A	#N/A	#N/A	#N/A	#N/A		14203.9	15898.5	17843.2	20314	23163.8	26105.3	29414		20331.2	22726.9	25515.6	29121.8	33371.2	37861	43038.9		45.8	30125.4	45.8	44170		#N/A	#N/A	#N/A	#N/A	#N/A
						45.9	20312.9	-0.0928153	0.193463		45.9	29123.2	-0.222872	0.198723		#N/A	#N/A	#N/A	#N/A	#N/A	#N/A	#N/A		14202.3	15897.1	17842	20312.9	23162.7	26104	29412.1		20338.8	22733.2	25520	29123.2	33368.6	37853.4	43025		45.9	30123.4	45.9	44154.6		#N/A	#N/A	#N/A	#N/A	#N/A
						46	20311.8	-0.0922933	0.193476		46	29124.5	-0.222955	0.198536		#N/A	#N/A	#N/A	#N/A	#N/A	#N/A	#N/A		14200.7	15895.7	17840.7	20311.8	23161.5	26102.5	29410.2		20346.4	22739.4	25524.2	29124.5	33365.7	37845.6	43010.7		46	30121.3	46	44138.8		#N/A	#N/A	#N/A	#N/A	#N/A
						46.1	20310.6	-0.0917714	0.19349		46.1	29125.6	-0.223029	0.198348		#N/A	#N/A	#N/A	#N/A	#N/A	#N/A	#N/A		14199	15894.2	17839.4	20310.6	23160.3	26101	29408.2		20353.9	22745.5	25528.4	29125.6	33362.7	37837.5	42996		46.1	30119.2	46.1	44122.6		#N/A	#N/A	#N/A	#N/A	#N/A
						46.2	20309.4	-0.0912494	0.193502		46.2	29126.6	-0.223092	0.198159		#N/A	#N/A	#N/A	#N/A	#N/A	#N/A	#N/A		14197.4	15892.8	17838.1	20309.4	23159	26099.5	29406.1		20361.4	22751.6	25532.5	29126.6	33359.5	37829.2	42981		46.2	30116.9	46.2	44106		#N/A	#N/A	#N/A	#N/A	#N/A
						46.3	20308.1	-0.0907274	0.193515		46.3	29127.5	-0.223146	0.197968		#N/A	#N/A	#N/A	#N/A	#N/A	#N/A	#N/A		14195.7	15891.3	17836.8	20308.1	23157.6	26097.8	29403.9		20368.9	22757.6	25536.4	29127.5	33356.1	37820.6	42965.7		46.3	30114.5	46.3	44089.1		#N/A	#N/A	#N/A	#N/A	#N/A
						46.4	20306.8	-0.0902055	0.193526		46.4	29128.3	-0.22319	0.197776		#N/A	#N/A	#N/A	#N/A	#N/A	#N/A	#N/A		14194	15889.8	17835.4	20306.8	23156.2	26096.1	29401.6		20376.2	22763.5	25540.3	29128.3	33352.5	37811.7	42950		46.4	30112.1	46.4	44071.8		#N/A	#N/A	#N/A	#N/A	#N/A
						46.5	20305.4	-0.0896835	0.193538		46.5	29128.9	-0.223224	0.197582		#N/A	#N/A	#N/A	#N/A	#N/A	#N/A	#N/A		14192.3	15888.2	17834	20305.4	23154.7	26094.3	29399.2		20383.6	22769.3	25544.1	29128.9	33348.7	37802.7	42934		46.5	30109.5	46.5	44054.2		#N/A	#N/A	#N/A	#N/A	#N/A
						46.6	20304	-0.0891615	0.193548		46.6	29129.4	-0.223248	0.197388		#N/A	#N/A	#N/A	#N/A	#N/A	#N/A	#N/A		14190.6	15886.7	17832.6	20304	23153.2	26092.4	29396.7		20390.8	22775.1	25547.8	29129.4	33344.8	37793.3	42917.6		46.6	30106.9	46.6	44036.2		#N/A	#N/A	#N/A	#N/A	#N/A
						46.7	20302.6	-0.0886395	0.193558		46.7	29129.7	-0.223262	0.197192		#N/A	#N/A	#N/A	#N/A	#N/A	#N/A	#N/A		14188.8	15885.1	17831.1	20302.6	23151.6	26090.5	29394.1		20398	22780.8	25551.4	29129.7	33340.6	37783.7	42900.9		46.7	30104.2	46.7	44017.9		#N/A	#N/A	#N/A	#N/A	#N/A
						46.8	20301.1	-0.0881176	0.193568		46.8	29129.9	-0.223267	0.196995		#N/A	#N/A	#N/A	#N/A	#N/A	#N/A	#N/A		14187.1	15883.5	17829.6	20301.1	23149.9	26088.5	29391.5		20405.2	22786.4	25554.9	29129.9	33336.3	37773.9	42884		46.8	30101.3	46.8	43999.2		#N/A	#N/A	#N/A	#N/A	#N/A
						46.9	20299.6	-0.0875956	0.193577		46.9	29130	-0.223262	0.196796		#N/A	#N/A	#N/A	#N/A	#N/A	#N/A	#N/A		14185.3	15881.9	17828.1	20299.6	23148.2	26086.4	29388.7		20412.3	22792	25558.3	29130	33331.8	37763.9	42866.6		46.9	30098.4	46.9	43980.2		#N/A	#N/A	#N/A	#N/A	#N/A
						47	20298	-0.0870736	0.193585		47	29130	-0.223248	0.196597		#N/A	#N/A	#N/A	#N/A	#N/A	#N/A	#N/A		14183.5	15880.2	17826.6	20298	23146.5	26084.3	29385.9		20419.3	22797.5	25561.6	29130	33327.1	37753.6	42849		47	30095.4	47	43960.9		#N/A	#N/A	#N/A	#N/A	#N/A
						47.1	20296.4	-0.0865516	0.193593		47.1	29129.8	-0.223224	0.196397		#N/A	#N/A	#N/A	#N/A	#N/A	#N/A	#N/A		14181.7	15878.6	17825	20296.4	23144.7	26082	29382.9		20426.2	22802.8	25564.8	29129.8	33322.3	37743	42831.1		47.1	30092.2	47.1	43941.2		#N/A	#N/A	#N/A	#N/A	#N/A
						47.2	20294.8	-0.0860296	0.1936		47.2	29129.5	-0.22319	0.196195		#N/A	#N/A	#N/A	#N/A	#N/A	#N/A	#N/A		14179.9	15876.9	17823.3	20294.8	23142.8	26079.7	29379.9		20433.1	22808.1	25567.8	29129.5	33317.3	37732.3	42812.8		47.2	30089	47.2	43921.2		#N/A	#N/A	#N/A	#N/A	#N/A
						47.3	20293.1	-0.0855077	0.193607		47.3	29129	-0.223147	0.195993		#N/A	#N/A	#N/A	#N/A	#N/A	#N/A	#N/A		14178.1	15875.2	17821.7	20293.1	23140.9	26077.3	29376.8		20439.9	22813.4	25570.8	29129	33312.1	37721.3	42794.3		47.3	30085.7	47.3	43900.9		#N/A	#N/A	#N/A	#N/A	#N/A
						47.4	20291.3	-0.0849857	0.193613		47.4	29128.5	-0.223095	0.19579		#N/A	#N/A	#N/A	#N/A	#N/A	#N/A	#N/A		14176.2	15873.5	17820	20291.3	23138.9	26074.9	29373.5		20446.7	22818.5	25573.7	29128.5	33306.7	37710	42775.5		47.4	30082.3	47.4	43880.3		#N/A	#N/A	#N/A	#N/A	#N/A
						47.5	20289.6	-0.0844637	0.193619		47.5	29127.8	-0.223033	0.195585		#N/A	#N/A	#N/A	#N/A	#N/A	#N/A	#N/A		14174.4	15871.7	17818.3	20289.6	23136.8	26072.4	29370.2		20453.4	22823.6	25576.5	29127.8	33301.1	37698.6	42756.3		47.5	30078.7	47.5	43859.4		#N/A	#N/A	#N/A	#N/A	#N/A
						47.6	20287.7	-0.0839417	0.193624		47.6	29126.9	-0.222962	0.19538		#N/A	#N/A	#N/A	#N/A	#N/A	#N/A	#N/A		14172.5	15869.9	17816.6	20287.7	23134.7	26069.8	29366.8		20460	22828.6	25579.2	29126.9	33295.4	37686.9	42736.9		47.6	30075.1	47.6	43838.1		#N/A	#N/A	#N/A	#N/A	#N/A
						47.7	20285.9	-0.0834197	0.193629		47.7	29125.9	-0.222881	0.195175		#N/A	#N/A	#N/A	#N/A	#N/A	#N/A	#N/A		14170.6	15868.1	17814.8	20285.9	23132.6	26067.1	29363.3		20466.5	22833.4	25581.8	29125.9	33289.5	37675	42717.2		47.7	30071.4	47.7	43816.6		#N/A	#N/A	#N/A	#N/A	#N/A
						47.8	20284	-0.0828977	0.193633		47.8	29124.8	-0.222792	0.194968		#N/A	#N/A	#N/A	#N/A	#N/A	#N/A	#N/A		14168.7	15866.3	17813	20284	23130.4	26064.4	29359.7		20473	22838.2	25584.3	29124.8	33283.4	37662.9	42697.2		47.8	30067.6	47.8	43794.8		#N/A	#N/A	#N/A	#N/A	#N/A
						47.9	20282	-0.0823757	0.193636		47.9	29123.6	-0.222693	0.19476		#N/A	#N/A	#N/A	#N/A	#N/A	#N/A	#N/A		14166.8	15864.5	17811.2	20282	23128.1	26061.5	29356.1		20479.4	22843	25586.6	29123.6	33277.2	37650.6	42677		47.9	30063.7	47.9	43772.7		#N/A	#N/A	#N/A	#N/A	#N/A
						48	20280	-0.0818537	0.193639		48	29122.2	-0.222585	0.194552		#N/A	#N/A	#N/A	#N/A	#N/A	#N/A	#N/A		14164.9	15862.6	17809.3	20280	23125.8	26058.7	29352.3		20485.7	22847.6	25588.9	29122.2	33270.8	37638.1	42656.4		48	30059.7	48	43750.3		#N/A	#N/A	#N/A	#N/A	#N/A
						48.1	20278	-0.0813317	0.193641		48.1	29120.7	-0.222468	0.194344		#N/A	#N/A	#N/A	#N/A	#N/A	#N/A	#N/A		14162.9	15860.7	17807.4	20278	23123.4	26055.7	29348.4		20491.9	22852.1	25591	29120.7	33264.2	37625.3	42635.6		48.1	30055.6	48.1	43727.6		#N/A	#N/A	#N/A	#N/A	#N/A
						48.2	20275.9	-0.0808097	0.193643		48.2	29119.1	-0.222341	0.194134		#N/A	#N/A	#N/A	#N/A	#N/A	#N/A	#N/A		14160.9	15858.8	17805.5	20275.9	23120.9	26052.7	29344.5		20498.1	22856.6	25593.1	29119.1	33257.5	37612.4	42614.6		48.2	30051.4	48.2	43704.6		#N/A	#N/A	#N/A	#N/A	#N/A
						48.3	20273.8	-0.0802878	0.193644		48.3	29117.3	-0.222206	0.193924		#N/A	#N/A	#N/A	#N/A	#N/A	#N/A	#N/A		14159	15856.9	17803.6	20273.8	23118.4	26049.5	29340.4		20504.2	22860.9	25595	29117.3	33250.6	37599.2	42593.2		48.3	30047.1	48.3	43681.4		#N/A	#N/A	#N/A	#N/A	#N/A
						48.4	20271.6	-0.0797658	0.193645		48.4	29115.4	-0.222062	0.193714		#N/A	#N/A	#N/A	#N/A	#N/A	#N/A	#N/A		14157	15854.9	17801.6	20271.6	23115.9	26046.4	29336.3		20510.2	22865.2	25596.9	29115.4	33243.5	37585.9	42571.7		48.4	30042.7	48.4	43657.9		#N/A	#N/A	#N/A	#N/A	#N/A
						48.5	20269.4	-0.0792438	0.193645		48.5	29113.4	-0.221908	0.193503		#N/A	#N/A	#N/A	#N/A	#N/A	#N/A	#N/A		14155	15853	17799.6	20269.4	23113.3	26043.1	29332		20516.1	22869.4	25598.6	29113.4	33236.3	37572.3	42549.8		48.5	30038.3	48.5	43634.1		#N/A	#N/A	#N/A	#N/A	#N/A
						48.6	20267.2	-0.0787218	0.193644		48.6	29111.2	-0.221746	0.193291		#N/A	#N/A	#N/A	#N/A	#N/A	#N/A	#N/A		14152.9	15851	17797.5	20267.2	23110.6	26039.8	29327.7		20521.9	22873.4	25600.2	29111.2	33228.9	37558.5	42527.8		48.6	30033.7	48.6	43610.1		#N/A	#N/A	#N/A	#N/A	#N/A
						48.7	20264.9	-0.0781998	0.193643		48.7	29108.9	-0.221575	0.193079		#N/A	#N/A	#N/A	#N/A	#N/A	#N/A	#N/A		14150.9	15849	17795.5	20264.9	23107.9	26036.4	29323.3		20527.7	22877.4	25601.7	29108.9	33221.3	37544.6	42505.4		48.7	30029	48.7	43585.8		#N/A	#N/A	#N/A	#N/A	#N/A
						48.8	20262.6	-0.0776777	0.193641		48.8	29106.5	-0.221395	0.192867		#N/A	#N/A	#N/A	#N/A	#N/A	#N/A	#N/A		14148.9	15846.9	17793.4	20262.6	23105.1	26032.9	29318.7		20533.3	22881.3	25603.1	29106.5	33213.6	37530.4	42482.9		48.8	30024.2	48.8	43561.3		#N/A	#N/A	#N/A	#N/A	#N/A
						48.9	20260.2	-0.0771557	0.193639		48.9	29104	-0.221206	0.192654		#N/A	#N/A	#N/A	#N/A	#N/A	#N/A	#N/A		14146.8	15844.9	17791.2	20260.2	23102.2	26029.3	29314.1		20538.9	22885.1	25604.4	29104	33205.7	37516	42460.1		48.9	30019.3	48.9	43536.5		#N/A	#N/A	#N/A	#N/A	#N/A
						49	20257.8	-0.0766337	0.193636		49	29101.3	-0.221008	0.192441		#N/A	#N/A	#N/A	#N/A	#N/A	#N/A	#N/A		14144.7	15842.8	17789.1	20257.8	23099.3	26025.7	29309.4		20544.4	22888.7	25605.5	29101.3	33197.7	37501.5	42437		49	30014.4	49	43511.5		#N/A	#N/A	#N/A	#N/A	#N/A
						49.1	20255.4	-0.0761117	0.193632		49.1	29098.4	-0.220802	0.192228		#N/A	#N/A	#N/A	#N/A	#N/A	#N/A	#N/A		14142.6	15840.7	17786.9	20255.4	23096.4	26022	29304.6		20549.8	22892.3	25606.6	29098.4	33189.5	37486.8	42413.8		49.1	30009.3	49.1	43486.3		#N/A	#N/A	#N/A	#N/A	#N/A
						49.2	20252.9	-0.0755897	0.193628		49.2	29095.5	-0.220587	0.192014		#N/A	#N/A	#N/A	#N/A	#N/A	#N/A	#N/A		14140.5	15838.6	17784.7	20252.9	23093.4	26018.3	29299.7		20555.1	22895.8	25607.5	29095.5	33181.1	37471.9	42390.3		49.2	30004.1	49.2	43460.8		#N/A	#N/A	#N/A	#N/A	#N/A
						49.3	20250.3	-0.0750677	0.193624		49.3	29092.4	-0.220364	0.191801		#N/A	#N/A	#N/A	#N/A	#N/A	#N/A	#N/A		14138.4	15836.5	17782.4	20250.3	23090.3	26014.4	29294.7		20560.3	22899.2	25608.4	29092.4	33172.6	37456.7	42366.6		49.3	29998.9	49.3	43435.1		#N/A	#N/A	#N/A	#N/A	#N/A
						49.4	20247.8	-0.0745457	0.193618		49.4	29089.2	-0.220131	0.191587		#N/A	#N/A	#N/A	#N/A	#N/A	#N/A	#N/A		14136.3	15834.3	17780.1	20247.8	23087.2	26010.5	29289.7		20565.4	22902.4	25609.1	29089.2	33163.9	37441.5	42342.7		49.4	29993.5	49.4	43409.1		#N/A	#N/A	#N/A	#N/A	#N/A
						49.5	20245.2	-0.0740237	0.193612		49.5	29085.8	-0.21989	0.191373		#N/A	#N/A	#N/A	#N/A	#N/A	#N/A	#N/A		14134.1	15832.1	17777.8	20245.2	23084	26006.5	29284.5		20570.4	22905.6	25609.7	29085.8	33155.1	37426	42318.6		49.5	29988	49.5	43383		#N/A	#N/A	#N/A	#N/A	#N/A
						49.6	20242.5	-0.0735017	0.193606		49.6	29082.3	-0.219641	0.191158		#N/A	#N/A	#N/A	#N/A	#N/A	#N/A	#N/A		14132	15829.9	17775.5	20242.5	23080.8	26002.4	29279.2		20575.3	22908.7	25610.2	29082.3	33146.1	37410.4	42294.2		49.6	29982.5	49.6	43356.6		#N/A	#N/A	#N/A	#N/A	#N/A
						49.7	20239.8	-0.0729797	0.193598		49.7	29078.7	-0.219383	0.190944		#N/A	#N/A	#N/A	#N/A	#N/A	#N/A	#N/A		14129.8	15827.7	17773.1	20239.8	23077.5	25998.3	29273.9		20580.1	22911.6	25610.5	29078.7	33137	37394.6	42269.7		49.7	29976.8	49.7	43330		#N/A	#N/A	#N/A	#N/A	#N/A
						49.8	20237.1	-0.0724576	0.19359		49.8	29075	-0.219117	0.19073		#N/A	#N/A	#N/A	#N/A	#N/A	#N/A	#N/A		14127.6	15825.5	17770.8	20237.1	23074.1	25994.1	29268.4		20584.9	22914.5	25610.8	29075	33127.8	37378.6	42245		49.8	29971	49.8	43303.2		#N/A	#N/A	#N/A	#N/A	#N/A
						49.9	20234.3	-0.0719356	0.193582		49.9	29071.1	-0.218842	0.190515		#N/A	#N/A	#N/A	#N/A	#N/A	#N/A	#N/A		14125.4	15823.3	17768.3	20234.3	23070.7	25989.8	29262.8		20589.5	22917.2	25610.9	29071.1	33118.3	37362.4	42220		49.9	29965.2	49.9	43276.3		#N/A	#N/A	#N/A	#N/A	#N/A
						50	20231.5	-0.0714136	0.193572		50	29067.1	-0.218558	0.190301		#N/A	#N/A	#N/A	#N/A	#N/A	#N/A	#N/A		14123.2	15821	17765.9	20231.5	23067.2	25985.4	29257.2		20594	22919.9	25610.9	29067.1	33108.8	37346.1	42194.9		50	29959.2	50	43249.1		#N/A	#N/A	#N/A	#N/A	#N/A
						50.1	20228.6	-0.0708916	0.193562		50.1	29063	-0.218266	0.190087		#N/A	#N/A	#N/A	#N/A	#N/A	#N/A	#N/A		14121	15818.7	17763.4	20228.6	23063.7	25981	29251.4		20598.4	22922.4	25610.8	29063	33099.1	37329.6	42169.6		50.1	29953.1	50.1	43221.7		#N/A	#N/A	#N/A	#N/A	#N/A
						50.2	20225.7	-0.0703696	0.193551		50.2	29058.7	-0.217966	0.189873		#N/A	#N/A	#N/A	#N/A	#N/A	#N/A	#N/A		14118.8	15816.4	17760.9	20225.7	23060.1	25976.4	29245.6		20602.7	22924.8	25610.6	29058.7	33089.2	37313	42144.1		50.2	29946.9	50.2	43194.1		#N/A	#N/A	#N/A	#N/A	#N/A
						50.3	20222.8	-0.0698476	0.19354		50.3	29054.3	-0.217657	0.189659		#N/A	#N/A	#N/A	#N/A	#N/A	#N/A	#N/A		14116.6	15814.1	17758.4	20222.8	23056.5	25971.8	29239.6		20607	22927.1	25610.3	29054.3	33079.2	37296.2	42118.4		50.3	29940.6	50.3	43166.4		#N/A	#N/A	#N/A	#N/A	#N/A
						50.4	20219.8	-0.0693255	0.193527		50.4	29049.8	-0.21734	0.189445		#N/A	#N/A	#N/A	#N/A	#N/A	#N/A	#N/A		14114.4	15811.8	17755.9	20219.8	23052.8	25967.2	29233.5		20611.1	22929.3	25609.8	29049.8	33069.1	37279.2	42092.6		50.4	29934.2	50.4	43138.5		#N/A	#N/A	#N/A	#N/A	#N/A
						50.5	20216.8	-0.0688035	0.193514		50.5	29045.2	-0.217015	0.189231		#N/A	#N/A	#N/A	#N/A	#N/A	#N/A	#N/A		14112.1	15809.4	17753.3	20216.8	23049	25962.4	29227.4		20615.1	22931.4	25609.2	29045.2	33058.8	37262.1	42066.5		50.5	29927.7	50.5	43110.4		#N/A	#N/A	#N/A	#N/A	#N/A
						50.6	20213.7	-0.0682815	0.1935		50.6	29040.4	-0.216681	0.189018		#N/A	#N/A	#N/A	#N/A	#N/A	#N/A	#N/A		14109.9	15807.1	17750.7	20213.7	23045.2	25957.6	29221.1		20619	22933.4	25608.6	29040.4	33048.4	37244.8	42040.3		50.6	29921.1	50.6	43082.1		#N/A	#N/A	#N/A	#N/A	#N/A
						50.7	20210.6	-0.0677595	0.193485		50.7	29035.5	-0.216339	0.188805		#N/A	#N/A	#N/A	#N/A	#N/A	#N/A	#N/A		14107.6	15804.7	17748.1	20210.6	23041.4	25952.7	29214.7		20622.8	22935.3	25607.7	29035.5	33037.8	37227.4	42014		50.7	29914.4	50.7	43053.6		#N/A	#N/A	#N/A	#N/A	#N/A
						50.8	20207.5	-0.0672374	0.193469		50.8	29030.5	-0.215989	0.188592		#N/A	#N/A	#N/A	#N/A	#N/A	#N/A	#N/A		14105.4	15802.3	17745.4	20207.5	23037.4	25947.7	29208.3		20626.5	22937	25606.8	29030.5	33027.1	37209.8	41987.5		50.8	29907.6	50.8	43025		#N/A	#N/A	#N/A	#N/A	#N/A
						50.9	20204.3	-0.0667154	0.193452		50.9	29025.3	-0.21563	0.188379		#N/A	#N/A	#N/A	#N/A	#N/A	#N/A	#N/A		14103.1	15799.9	17742.8	20204.3	23033.4	25942.6	29201.7		20630	22938.7	25605.8	29025.3	33016.3	37192.1	41960.8		50.9	29900.6	50.9	42996.3		#N/A	#N/A	#N/A	#N/A	#N/A
						51	20201.1	-0.0661934	0.193434		51	29020	-0.215263	0.188167		#N/A	#N/A	#N/A	#N/A	#N/A	#N/A	#N/A		14100.9	15797.5	17740.1	20201.1	23029.4	25937.5	29195		20633.5	22940.2	25604.6	29020	33005.3	37174.3	41934		51	29893.6	51	42967.4		#N/A	#N/A	#N/A	#N/A	#N/A
						51.1	20197.8	-0.0656713	0.193415		51.1	29014.6	-0.214888	0.187955		#N/A	#N/A	#N/A	#N/A	#N/A	#N/A	#N/A		14098.6	15795.1	17737.4	20197.8	23025.3	25932.2	29188.2		20636.8	22941.6	25603.3	29014.6	32994.2	37156.3	41907		51.1	29886.4	51.1	42938.3		#N/A	#N/A	#N/A	#N/A	#N/A
						51.2	20194.5	-0.0651493	0.193396		51.2	29009.1	-0.214504	0.187744		#N/A	#N/A	#N/A	#N/A	#N/A	#N/A	#N/A		14096.4	15792.7	17734.6	20194.5	23021.1	25926.9	29181.3		20640.1	22942.9	25601.9	29009.1	32983	37138.1	41879.9		51.2	29879.1	51.2	42909.1		#N/A	#N/A	#N/A	#N/A	#N/A
						51.3	20191.2	-0.0646273	0.193375		51.3	29003.4	-0.214113	0.187533		#N/A	#N/A	#N/A	#N/A	#N/A	#N/A	#N/A		14094.1	15790.2	17731.9	20191.2	23016.9	25921.5	29174.3		20643.2	22944.1	25600.4	29003.4	32971.6	37119.9	41852.6		51.3	29871.7	51.3	42879.7		#N/A	#N/A	#N/A	#N/A	#N/A
						51.4	20187.8	-0.0641052	0.193354		51.4	28997.7	-0.213713	0.187323		#N/A	#N/A	#N/A	#N/A	#N/A	#N/A	#N/A		14091.8	15787.8	17729.1	20187.8	23012.6	25916	29167.2		20646.2	22945.1	25598.7	28997.7	32960.2	37101.5	41825.2		51.4	29864.2	51.4	42850.2		#N/A	#N/A	#N/A	#N/A	#N/A
						51.5	20184.4	-0.0635832	0.193331		51.5	28991.7	-0.213305	0.187113		#N/A	#N/A	#N/A	#N/A	#N/A	#N/A	#N/A		14089.6	15785.3	17726.3	20184.4	23008.3	25910.5	29160		20649.1	22946.1	25597	28991.7	32948.5	37082.9	41797.7		51.5	29856.6	51.5	42820.6		#N/A	#N/A	#N/A	#N/A	#N/A
						51.6	20181	-0.0630612	0.193307		51.6	28985.7	-0.21289	0.186904		#N/A	#N/A	#N/A	#N/A	#N/A	#N/A	#N/A		14087.3	15782.8	17723.5	20181	23003.9	25904.9	29152.6		20651.9	22946.9	25595.1	28985.7	32936.8	37064.3	41770.1		51.6	29848.9	51.6	42790.8		#N/A	#N/A	#N/A	#N/A	#N/A
						51.7	20177.5	-0.0625391	0.193283		51.7	28979.6	-0.212466	0.186695		#N/A	#N/A	#N/A	#N/A	#N/A	#N/A	#N/A		14085.1	15780.4	17720.6	20177.5	22999.5	25899.1	29145.2		20654.6	22947.6	25593.1	28979.6	32924.9	37045.5	41742.3		51.7	29841	51.7	42761		#N/A	#N/A	#N/A	#N/A	#N/A
						51.8	20174	-0.0620171	0.193257		51.8	28973.3	-0.212034	0.186487		#N/A	#N/A	#N/A	#N/A	#N/A	#N/A	#N/A		14082.8	15777.9	17717.8	20174	22994.9	25893.3	29137.6		20657.1	22948.2	25590.9	28973.3	32912.9	37026.6	41714.4		51.8	29833	51.8	42731		#N/A	#N/A	#N/A	#N/A	#N/A
						51.9	20170.5	-0.0614951	0.19323		51.9	28966.9	-0.211594	0.18628		#N/A	#N/A	#N/A	#N/A	#N/A	#N/A	#N/A		14080.6	15775.4	17714.9	20170.5	22990.4	25887.4	29130		20659.5	22948.7	25588.7	28966.9	32900.8	37007.5	41686.3		51.9	29825	51.9	42700.8		#N/A	#N/A	#N/A	#N/A	#N/A
						52	20166.9	-0.060973	0.193202		52	28960.4	-0.211145	0.186073		#N/A	#N/A	#N/A	#N/A	#N/A	#N/A	#N/A		14078.3	15772.9	17712	20166.9	22985.7	25881.5	29122.2		20661.8	22949	25586.3	28960.4	32888.6	36988.4	41658.2		52	29816.7	52	42670.6		#N/A	#N/A	#N/A	#N/A	#N/A
						52.1	20163.2	-0.060451	0.193173		52.1	28953.7	-0.210689	0.185867		#N/A	#N/A	#N/A	#N/A	#N/A	#N/A	#N/A		14076.1	15770.4	17709.1	20163.2	22981.1	25875.4	29114.3		20664	22949.2	25583.8	28953.7	32876.2	36969.1	41630		52.1	29808.4	52.1	42640.2		#N/A	#N/A	#N/A	#N/A	#N/A
						52.2	20159.6	-0.0599289	0.193143		52.2	28947	-0.210225	0.185662		#N/A	#N/A	#N/A	#N/A	#N/A	#N/A	#N/A		14073.8	15767.9	17706.2	20159.6	22976.3	25869.3	29106.3		20666.1	22949.3	25581.2	28947	32863.7	36949.7	41601.6		52.2	29799.9	52.2	42609.8		#N/A	#N/A	#N/A	#N/A	#N/A
						52.3	20155.9	-0.0594069	0.193111		52.3	28940.1	-0.209753	0.185458		#N/A	#N/A	#N/A	#N/A	#N/A	#N/A	#N/A		14071.6	15765.4	17703.2	20155.9	22971.5	25863.1	29098.2		20668	22949.3	25578.5	28940.1	32851.2	36930.2	41573.1		52.3	29791.4	52.3	42579.2		#N/A	#N/A	#N/A	#N/A	#N/A
						52.4	20152.2	-0.0588848	0.193079		52.4	28933.1	-0.209274	0.185254		#N/A	#N/A	#N/A	#N/A	#N/A	#N/A	#N/A		14069.3	15762.8	17700.2	20152.2	22966.6	25856.8	29089.9		20669.9	22949.2	25575.6	28933.1	32838.4	36910.6	41544.6		52.4	29782.7	52.4	42548.6		#N/A	#N/A	#N/A	#N/A	#N/A
						52.5	20148.4	-0.0583628	0.193045		52.5	28925.9	-0.208786	0.185052		#N/A	#N/A	#N/A	#N/A	#N/A	#N/A	#N/A		14067.1	15760.3	17697.3	20148.4	22961.7	25850.4	29081.6		20671.6	22948.9	25572.6	28925.9	32825.6	36890.9	41515.9		52.5	29773.9	52.5	42517.8		#N/A	#N/A	#N/A	#N/A	#N/A
						52.6	20144.6	-0.0578408	0.19301		52.6	28918.7	-0.20829	0.18485		#N/A	#N/A	#N/A	#N/A	#N/A	#N/A	#N/A		14064.9	15757.8	17694.2	20144.6	22956.7	25843.9	29073.1		20673.1	22948.5	25569.5	28918.7	32812.7	36871.1	41487.1		52.6	29764.9	52.6	42487		#N/A	#N/A	#N/A	#N/A	#N/A
						52.7	20140.7	-0.0573187	0.192974		52.7	28911.3	-0.207786	0.184649		#N/A	#N/A	#N/A	#N/A	#N/A	#N/A	#N/A		14062.7	15755.3	17691.2	20140.7	22951.7	25837.3	29064.5		20674.6	22948	25566.3	28911.3	32799.6	36851.1	41458.3		52.7	29755.8	52.7	42456.1		#N/A	#N/A	#N/A	#N/A	#N/A
						52.8	20136.9	-0.0567967	0.192936		52.8	28903.8	-0.207274	0.184449		#N/A	#N/A	#N/A	#N/A	#N/A	#N/A	#N/A		14060.5	15752.7	17688.2	20136.9	22946.6	25830.7	29055.8		20675.9	22947.3	25562.9	28903.8	32786.5	36831.1	41429.4		52.8	29746.6	52.8	42425.1		#N/A	#N/A	#N/A	#N/A	#N/A
						52.9	20133	-0.0562746	0.192897		52.9	28896.2	-0.206755	0.18425		#N/A	#N/A	#N/A	#N/A	#N/A	#N/A	#N/A		14058.3	15750.2	17685.1	20133	22941.4	25823.9	29046.9		20677.1	22946.6	25559.4	28896.2	32773.2	36811	41400.3		52.9	29737.3	52.9	42394		#N/A	#N/A	#N/A	#N/A	#N/A
						53	20129	-0.0557526	0.192857		53	28888.5	-0.206227	0.184052		#N/A	#N/A	#N/A	#N/A	#N/A	#N/A	#N/A		14056.1	15747.7	17682.1	20129	22936.2	25817.1	29037.9		20678.1	22945.7	25555.8	28888.5	32759.8	36790.8	41371.2		53	29727.8	53	42362.8		#N/A	#N/A	#N/A	#N/A	#N/A
						53.1	20125	-0.0552305	0.192815		53.1	28880.7	-0.205692	0.183855		#N/A	#N/A	#N/A	#N/A	#N/A	#N/A	#N/A		14054	15745.2	17679	20125	22930.9	25810.2	29028.8		20679.1	22944.6	25552.1	28880.7	32746.3	36770.4	41342.1		53.1	29718.2	53.1	42331.6		#N/A	#N/A	#N/A	#N/A	#N/A
						53.2	20121	-0.0547085	0.192771		53.2	28872.7	-0.205148	0.18366		#N/A	#N/A	#N/A	#N/A	#N/A	#N/A	#N/A		14051.8	15742.6	17675.9	20121	22925.5	25803.1	29019.6		20679.9	22943.5	25548.2	28872.7	32732.7	36750	41312.8		53.2	29708.5	53.2	42300.3		#N/A	#N/A	#N/A	#N/A	#N/A
						53.3	20117	-0.0541864	0.192727		53.3	28864.7	-0.204597	0.183465		#N/A	#N/A	#N/A	#N/A	#N/A	#N/A	#N/A		14049.7	15740.1	17672.8	20117	22920.1	25796	29010.3		20680.6	22942.2	25544.3	28864.7	32719	36729.5	41283.5		53.3	29698.6	53.3	42268.9		#N/A	#N/A	#N/A	#N/A	#N/A
						53.4	20112.9	-0.0536644	0.19268		53.4	28856.5	-0.204037	0.183272		#N/A	#N/A	#N/A	#N/A	#N/A	#N/A	#N/A		14047.6	15737.6	17669.7	20112.9	22914.7	25788.8	29000.8		20681.1	22940.8	25540.2	28856.5	32705.2	36709	41254.2		53.4	29688.6	53.4	42237.5		#N/A	#N/A	#N/A	#N/A	#N/A
						53.5	20108.8	-0.0531423	0.192632		53.5	28848.2	-0.20347	0.183079		#N/A	#N/A	#N/A	#N/A	#N/A	#N/A	#N/A		14045.5	15735.1	17666.6	20108.8	22909.1	25781.5	28991.2		20681.5	22939.3	25536	28848.2	32691.3	36688.3	41224.8		53.5	29678.4	53.5	42206.1		#N/A	#N/A	#N/A	#N/A	#N/A
						53.6	20104.6	-0.0526203	0.192582		53.6	28839.8	-0.202895	0.182888		#N/A	#N/A	#N/A	#N/A	#N/A	#N/A	#N/A		14043.4	15732.6	17663.4	20104.6	22903.5	25774.1	28981.4		20681.8	22937.6	25531.6	28839.8	32677.4	36667.6	41195.3		53.6	29668.1	53.6	42174.5		#N/A	#N/A	#N/A	#N/A	#N/A
						53.7	20100.4	-0.0520982	0.192531		53.7	28831.3	-0.202311	0.182698		#N/A	#N/A	#N/A	#N/A	#N/A	#N/A	#N/A		14041.3	15730.1	17660.3	20100.4	22897.9	25766.6	28971.5		20681.9	22935.8	25527.2	28831.3	32663.3	36646.8	41165.8		53.7	29657.6	53.7	42143		#N/A	#N/A	#N/A	#N/A	#N/A
						53.8	20096.2	-0.0515761	0.192478		53.8	28822.7	-0.20172	0.18251		#N/A	#N/A	#N/A	#N/A	#N/A	#N/A	#N/A		14039.3	15727.6	17657.1	20096.2	22892.1	25759	28961.5		20681.9	22933.9	25522.6	28822.7	32649.1	36625.9	41136.2		53.8	29647	53.8	42111.4		#N/A	#N/A	#N/A	#N/A	#N/A
						53.9	20092	-0.0510541	0.192423		53.9	28813.9	-0.20112	0.182323		#N/A	#N/A	#N/A	#N/A	#N/A	#N/A	#N/A		14037.2	15725.1	17654	20092	22886.3	25751.3	28951.3		20681.8	22931.8	25517.9	28813.9	32634.8	36604.9	41106.6		53.9	29636.2	53.9	42079.8		#N/A	#N/A	#N/A	#N/A	#N/A
						54	20087.7	-0.050532	0.192367		54	28805.1	-0.200513	0.182137		#N/A	#N/A	#N/A	#N/A	#N/A	#N/A	#N/A		14035.3	15722.6	17650.8	20087.7	22880.5	25743.5	28941		20681.6	22929.7	25513.1	28805.1	32620.4	36583.9	41076.9		54	29625.3	54	42048.1		#N/A	#N/A	#N/A	#N/A	#N/A
						54.1	20083.4	-0.05001	0.192308		54.1	28796.1	-0.199897	0.181952		#N/A	#N/A	#N/A	#N/A	#N/A	#N/A	#N/A		14033.3	15720.2	17647.6	20083.4	22874.5	25735.6	28930.5		20681.2	22927.3	25508.1	28796.1	32606	36562.8	41047.2		54.1	29614.3	54.1	42016.4		#N/A	#N/A	#N/A	#N/A	#N/A
						54.2	20079	-0.0494879	0.192248		54.2	28787.1	-0.199274	0.181769		#N/A	#N/A	#N/A	#N/A	#N/A	#N/A	#N/A		14031.3	15717.7	17644.4	20079	22868.6	25727.6	28919.9		20680.6	22924.9	25503	28787.1	32591.4	36541.6	41017.5		54.2	29603	54.2	41984.7		#N/A	#N/A	#N/A	#N/A	#N/A
						54.3	20074.6	-0.0489659	0.192186		54.3	28777.9	-0.198642	0.181588		#N/A	#N/A	#N/A	#N/A	#N/A	#N/A	#N/A		14029.4	15715.3	17641.2	20074.6	22862.5	25719.5	28909.1		20679.9	22922.3	25497.9	28777.9	32576.8	36520.4	40987.8		54.3	29591.7	54.3	41953		#N/A	#N/A	#N/A	#N/A	#N/A
						54.4	20070.2	-0.0484438	0.192122		54.4	28768.6	-0.198002	0.181408		#N/A	#N/A	#N/A	#N/A	#N/A	#N/A	#N/A		14027.5	15712.9	17638	20070.2	22856.4	25711.3	28898.2		20679.1	22919.6	25492.5	28768.6	32562.1	36499.1	40958		54.4	29580.1	54.4	41921.2		#N/A	#N/A	#N/A	#N/A	#N/A
						54.5	20065.8	-0.0479217	0.192056		54.5	28759.2	-0.197354	0.181229		#N/A	#N/A	#N/A	#N/A	#N/A	#N/A	#N/A		14025.7	15710.5	17634.8	20065.8	22850.2	25703	28887.1		20678.2	22916.8	25487.1	28759.2	32547.3	36477.8	40928.2		54.5	29568.4	54.5	41889.4		#N/A	#N/A	#N/A	#N/A	#N/A
						54.6	20061.3	-0.0473997	0.191988		54.6	28749.7	-0.196699	0.181052		#N/A	#N/A	#N/A	#N/A	#N/A	#N/A	#N/A		14023.8	15708.1	17631.6	20061.3	22843.9	25694.6	28875.9		20677.1	22913.8	25481.5	28749.7	32532.4	36456.4	40898.4		54.6	29556.6	54.6	41857.7		#N/A	#N/A	#N/A	#N/A	#N/A
						54.7	20056.8	-0.0468776	0.191918		54.7	28740.1	-0.196035	0.180877		#N/A	#N/A	#N/A	#N/A	#N/A	#N/A	#N/A		14022	15705.7	17628.4	20056.8	22837.6	25686.1	28864.5		20675.9	22910.7	25475.9	28740.1	32517.4	36435	40868.6		54.7	29544.5	54.7	41825.9		#N/A	#N/A	#N/A	#N/A	#N/A
						54.8	20052.2	-0.0463555	0.191846		54.8	28730.4	-0.195363	0.180703		#N/A	#N/A	#N/A	#N/A	#N/A	#N/A	#N/A		14020.3	15703.3	17625.2	20052.2	22831.2	25677.4	28853		20674.5	22907.5	25470.1	28730.4	32502.4	36413.5	40838.7		54.8	29532.3	54.8	41794.1		#N/A	#N/A	#N/A	#N/A	#N/A
						54.9	20047.7	-0.0458335	0.191771		54.9	28720.7	-0.194682	0.18053		#N/A	#N/A	#N/A	#N/A	#N/A	#N/A	#N/A		14018.5	15701	17622	20047.7	22824.8	25668.7	28841.3		20673	22904.1	25464.1	28720.7	32487.3	36392	40808.9		54.9	29520	54.9	41762.3		#N/A	#N/A	#N/A	#N/A	#N/A
						55	20043.1	-0.0453114	0.191695		55	28710.8	-0.193994	0.18036		#N/A	#N/A	#N/A	#N/A	#N/A	#N/A	#N/A		14016.8	15698.6	17618.8	20043.1	22818.2	25659.8	28829.5		20671.3	22900.6	25458.1	28710.8	32472.1	36370.4	40779		55	29507.4	55	41730.6		#N/A	#N/A	#N/A	#N/A	#N/A
						55.1	20038.4	-0.0447894	0.191616		55.1	28700.8	-0.193298	0.180191		#N/A	#N/A	#N/A	#N/A	#N/A	#N/A	#N/A		14015.1	15696.3	17615.5	20038.4	22811.6	25650.9	28817.5		20669.5	22897	25451.9	28700.8	32456.8	36348.8	40749.2		55.1	29494.7	55.1	41698.8		#N/A	#N/A	#N/A	#N/A	#N/A
						55.2	20033.8	-0.0442673	0.191535		55.2	28690.6	-0.192593	0.180024		#N/A	#N/A	#N/A	#N/A	#N/A	#N/A	#N/A		14013.5	15694	17612.3	20033.8	22805	25641.8	28805.3		20667.6	22893.2	25445.7	28690.6	32441.5	36327.1	40719.4		55.2	29481.8	55.2	41667.1		#N/A	#N/A	#N/A	#N/A	#N/A
						55.3	20029.1	-0.0437452	0.191452		55.3	28680.4	-0.191881	0.179859		#N/A	#N/A	#N/A	#N/A	#N/A	#N/A	#N/A		14011.9	15691.7	17609.1	20029.1	22798.2	25632.6	28793		20665.5	22889.3	25439.2	28680.4	32426.1	36305.4	40689.5		55.3	29468.8	55.3	41635.4		#N/A	#N/A	#N/A	#N/A	#N/A
						55.4	20024.3	-0.0432232	0.191367		55.4	28670.1	-0.19116	0.179695		#N/A	#N/A	#N/A	#N/A	#N/A	#N/A	#N/A		14010.4	15689.5	17605.8	20024.3	22791.4	25623.3	28780.5		20663.2	22885.3	25432.7	28670.1	32410.6	36283.7	40659.7		55.4	29455.6	55.4	41603.6		#N/A	#N/A	#N/A	#N/A	#N/A
						55.5	20019.6	-0.0427011	0.191279		55.5	28659.7	-0.190431	0.179533		#N/A	#N/A	#N/A	#N/A	#N/A	#N/A	#N/A		14008.8	15687.3	17602.6	20019.6	22784.5	25613.9	28767.8		20660.9	22881.1	25426.1	28659.7	32395	36261.9	40629.9		55.5	29442.1	55.5	41572		#N/A	#N/A	#N/A	#N/A	#N/A
						55.6	20014.8	-0.042179	0.191189		55.6	28649.2	-0.189694	0.179373		#N/A	#N/A	#N/A	#N/A	#N/A	#N/A	#N/A		14007.4	15685.1	17599.4	20014.8	22777.6	25604.4	28755		20658.3	22876.8	25419.3	28649.2	32379.4	36240.1	40600.1		55.6	29428.6	55.6	41540.3		#N/A	#N/A	#N/A	#N/A	#N/A
						55.7	20009.9	-0.041657	0.191097		55.7	28638.7	-0.188949	0.179215		#N/A	#N/A	#N/A	#N/A	#N/A	#N/A	#N/A		14005.9	15682.9	17596.2	20009.9	22770.6	25594.7	28742		20655.6	22872.3	25412.4	28638.7	32363.7	36218.3	40570.3		55.7	29414.8	55.7	41508.7		#N/A	#N/A	#N/A	#N/A	#N/A
						55.8	20005.1	-0.0411349	0.191002		55.8	28628	-0.188196	0.179059		#N/A	#N/A	#N/A	#N/A	#N/A	#N/A	#N/A		14004.5	15680.7	17592.9	20005.1	22763.5	25585	28728.9		20652.8	22867.7	25405.4	28628	32348	36196.4	40540.6		55.8	29400.8	55.8	41477.1		#N/A	#N/A	#N/A	#N/A	#N/A
						55.9	20000.2	-0.0406128	0.190904		55.9	28617.2	-0.187435	0.178905		#N/A	#N/A	#N/A	#N/A	#N/A	#N/A	#N/A		14003.2	15678.6	17589.7	20000.2	22756.3	25575.1	28715.5		20649.9	22863	25398.3	28617.2	32332.2	36174.5	40510.9		55.9	29386.7	55.9	41445.6		#N/A	#N/A	#N/A	#N/A	#N/A
						56	19995.3	-0.0400907	0.190805		56	28606.3	-0.186665	0.178753		#N/A	#N/A	#N/A	#N/A	#N/A	#N/A	#N/A		14001.9	15676.5	17586.5	19995.3	22749.1	25565.1	28702		20646.7	22858.2	25391	28606.3	32316.3	36152.6	40481.2		56	29372.4	56	41414.1		#N/A	#N/A	#N/A	#N/A	#N/A
						56.1	19990.4	-0.0395687	0.190703		56.1	28595.3	-0.185888	0.178603		#N/A	#N/A	#N/A	#N/A	#N/A	#N/A	#N/A		14000.6	15674.4	17583.3	19990.4	22741.8	25555	28688.4		20643.5	22853.2	25383.7	28595.3	32300.3	36130.7	40451.5		56.1	29357.9	56.1	41382.6		#N/A	#N/A	#N/A	#N/A	#N/A
						56.2	19985.4	-0.0390466	0.190598		56.2	28584.3	-0.185102	0.178454		#N/A	#N/A	#N/A	#N/A	#N/A	#N/A	#N/A		13999.4	15672.3	17580.1	19985.4	22734.5	25544.8	28674.6		20640.1	22848.1	25376.2	28584.3	32284.4	36108.8	40421.9		56.2	29343.3	56.2	41351.2		#N/A	#N/A	#N/A	#N/A	#N/A
						56.3	19980.4	-0.0385245	0.190492		56.3	28573.1	-0.184308	0.178308		#N/A	#N/A	#N/A	#N/A	#N/A	#N/A	#N/A		13998.2	15670.3	17576.9	19980.4	22727	25534.5	28660.6		20636.5	22842.8	25368.6	28573.1	32268.3	36086.8	40392.3		56.3	29328.4	56.3	41319.8		#N/A	#N/A	#N/A	#N/A	#N/A
						56.4	19975.4	-0.0380025	0.190382		56.4	28561.8	-0.183507	0.178164		#N/A	#N/A	#N/A	#N/A	#N/A	#N/A	#N/A		13997	15668.3	17573.7	19975.4	22719.5	25524.1	28646.4		20632.8	22837.4	25360.9	28561.8	32252.2	36064.9	40362.7		56.4	29313.4	56.4	41288.5		#N/A	#N/A	#N/A	#N/A	#N/A
						56.5	19970.3	-0.0374804	0.190271		56.5	28550.5	-0.182697	0.178021		#N/A	#N/A	#N/A	#N/A	#N/A	#N/A	#N/A		13995.9	15666.3	17570.5	19970.3	22712	25513.6	28632.1		20628.9	22831.9	25353	28550.5	32236	36042.9	40333.2		56.5	29298.3	56.5	41257.2		#N/A	#N/A	#N/A	#N/A	#N/A
						56.6	19965.2	-0.0369583	0.190157		56.6	28539.1	-0.181879	0.177881		#N/A	#N/A	#N/A	#N/A	#N/A	#N/A	#N/A		13994.9	15664.4	17567.3	19965.2	22704.4	25502.9	28617.6		20624.9	22826.2	25345.1	28539.1	32219.8	36020.9	40303.7		56.6	29282.9	56.6	41226		#N/A	#N/A	#N/A	#N/A	#N/A
						56.7	19960.1	-0.0364362	0.19004		56.7	28527.5	-0.181053	0.177743		#N/A	#N/A	#N/A	#N/A	#N/A	#N/A	#N/A		13993.9	15662.4	17564.1	19960.1	22696.7	25492.1	28603		20620.7	22820.4	25337	28527.5	32203.5	35998.9	40274.3		56.7	29267.4	56.7	41194.8		#N/A	#N/A	#N/A	#N/A	#N/A
						56.8	19955	-0.0359142	0.189921		56.8	28515.9	-0.18022	0.177607		#N/A	#N/A	#N/A	#N/A	#N/A	#N/A	#N/A		13992.9	15660.5	17560.9	19955	22688.9	25481.3	28588.2		20616.4	22814.5	25328.8	28515.9	32187.2	35976.8	40244.9		56.8	29251.7	56.8	41163.7		#N/A	#N/A	#N/A	#N/A	#N/A
						56.9	19949.9	-0.0353921	0.1898		56.9	28504.2	-0.179378	0.177473		#N/A	#N/A	#N/A	#N/A	#N/A	#N/A	#N/A		13992	15658.7	17557.7	19949.9	22681.1	25470.3	28573.2		20612	22808.4	25320.5	28504.2	32170.8	35954.8	40215.5		56.9	29235.8	56.9	41132.6		#N/A	#N/A	#N/A	#N/A	#N/A
						57	19944.7	-0.03487	0.189676		57	28492.4	-0.178528	0.177342		#N/A	#N/A	#N/A	#N/A	#N/A	#N/A	#N/A		13991.1	15656.8	17554.5	19944.7	22673.2	25459.2	28558.1		20607.4	22802.2	25312.1	28492.4	32154.4	35932.8	40186.2		57	29219.8	57	41101.7		#N/A	#N/A	#N/A	#N/A	#N/A
						57.1	19939.5	-0.0343479	0.18955		57.1	28480.5	-0.17767	0.177212		#N/A	#N/A	#N/A	#N/A	#N/A	#N/A	#N/A		13990.3	15655	17551.4	19939.5	22665.2	25448	28542.8		20602.6	22795.8	25303.6	28480.5	32137.9	35910.7	40157		57.1	29203.6	57.1	41070.8		#N/A	#N/A	#N/A	#N/A	#N/A
						57.2	19934.3	-0.0338259	0.189421		57.2	28468.6	-0.176805	0.177085		#N/A	#N/A	#N/A	#N/A	#N/A	#N/A	#N/A		13989.5	15653.2	17548.2	19934.3	22657.2	25436.7	28527.4		20597.7	22789.3	25294.9	28468.6	32121.4	35888.7	40127.8		57.2	29187.2	57.2	41039.9		#N/A	#N/A	#N/A	#N/A	#N/A
						57.3	19929	-0.0333038	0.18929		57.3	28456.5	-0.175931	0.17696		#N/A	#N/A	#N/A	#N/A	#N/A	#N/A	#N/A		13988.8	15651.5	17545.1	19929	22649.1	25425.3	28511.8		20592.6	22782.7	25286.1	28456.5	32104.8	35866.7	40098.7		57.3	29170.6	57.3	41009.1		#N/A	#N/A	#N/A	#N/A	#N/A
						57.4	19923.7	-0.0327817	0.189156		57.4	28444.4	-0.17505	0.176837		#N/A	#N/A	#N/A	#N/A	#N/A	#N/A	#N/A		13988.1	15649.8	17541.9	19923.7	22641	25413.8	28496.1		20587.4	22776	25277.3	28444.4	32088.2	35844.6	40069.6		57.4	29153.9	57.4	40978.4		#N/A	#N/A	#N/A	#N/A	#N/A
						57.5	19918.4	-0.0322596	0.18902		57.5	28432.2	-0.17416	0.176716		#N/A	#N/A	#N/A	#N/A	#N/A	#N/A	#N/A		13987.5	15648.1	17538.8	19918.4	22632.8	25402.2	28480.1		20582	22769.1	25268.3	28432.2	32071.5	35822.6	40040.7		57.5	29137	57.5	40947.8		#N/A	#N/A	#N/A	#N/A	#N/A
						57.6	19913.1	-0.0317376	0.188882		57.6	28419.9	-0.173263	0.176597		#N/A	#N/A	#N/A	#N/A	#N/A	#N/A	#N/A		13986.9	15646.4	17535.7	19913.1	22624.5	25390.5	28464.1		20576.5	22762	25259.1	28419.9	32054.8	35800.6	40011.7		57.6	29120	57.6	40917.3		#N/A	#N/A	#N/A	#N/A	#N/A
						57.7	19907.8	-0.0312155	0.188741		57.7	28407.5	-0.172358	0.176481		#N/A	#N/A	#N/A	#N/A	#N/A	#N/A	#N/A		13986.3	15644.8	17532.5	19907.8	22616.2	25378.7	28447.9		20570.9	22754.9	25249.9	28407.5	32038.1	35778.6	39982.9		57.7	29102.7	57.7	40886.8		#N/A	#N/A	#N/A	#N/A	#N/A
						57.8	19902.4	-0.0306934	0.188597		57.8	28395	-0.171444	0.176368		#N/A	#N/A	#N/A	#N/A	#N/A	#N/A	#N/A		13985.8	15643.2	17529.4	19902.4	22607.8	25366.7	28431.5		20565	22747.6	25240.6	28395	32021.3	35756.6	39954.1		57.8	29085.4	57.8	40856.5		#N/A	#N/A	#N/A	#N/A	#N/A
						57.9	19897	-0.0301713	0.188451		57.9	28382.5	-0.170523	0.176256		#N/A	#N/A	#N/A	#N/A	#N/A	#N/A	#N/A		13985.4	15641.6	17526.3	19897	22599.4	25354.7	28415		20559.1	22740.2	25231.1	28382.5	32004.5	35734.6	39925.4		57.9	29067.8	57.9	40826.2		#N/A	#N/A	#N/A	#N/A	#N/A
						58	19891.6	-0.0296492	0.188303		58	28369.8	-0.169595	0.176147		#N/A	#N/A	#N/A	#N/A	#N/A	#N/A	#N/A		13985	15640.1	17523.2	19891.6	22590.9	25342.6	28398.3		20552.9	22732.6	25221.5	28369.8	31987.6	35712.6	39896.7		58	29050.1	58	40796		#N/A	#N/A	#N/A	#N/A	#N/A
						58.1	19886.2	-0.0291272	0.188152		58.1	28357.1	-0.168658	0.17604		#N/A	#N/A	#N/A	#N/A	#N/A	#N/A	#N/A		13984.7	15638.6	17520.2	19886.2	22582.3	25330.3	28381.5		20546.6	22724.9	25211.9	28357.1	31970.7	35690.6	39868.1		58.1	29032.2	58.1	40765.9		#N/A	#N/A	#N/A	#N/A	#N/A
						58.2	19880.7	-0.0286051	0.187998		58.2	28344.3	-0.167713	0.175936		#N/A	#N/A	#N/A	#N/A	#N/A	#N/A	#N/A		13984.4	15637.1	17517.1	19880.7	22573.7	25318	28364.5		20540.2	22717	25202.1	28344.3	31953.8	35668.6	39839.7		58.2	29014.2	58.2	40735.9		#N/A	#N/A	#N/A	#N/A	#N/A
						58.3	19875.3	-0.028083	0.187842		58.3	28331.5	-0.166761	0.175834		#N/A	#N/A	#N/A	#N/A	#N/A	#N/A	#N/A		13984.1	15635.7	17514	19875.3	22565	25305.5	28347.3		20533.6	22709.1	25192.2	28331.5	31936.8	35646.7	39811.3		58.3	28996	58.3	40706		#N/A	#N/A	#N/A	#N/A	#N/A
						58.4	19869.8	-0.0275609	0.187684		58.4	28318.5	-0.165801	0.175734		#N/A	#N/A	#N/A	#N/A	#N/A	#N/A	#N/A		13984	15634.3	17511	19869.8	22556.2	25293	28330.1		20526.9	22701	25182.1	28318.5	31919.8	35624.8	39782.9		58.4	28977.6	58.4	40676.2		#N/A	#N/A	#N/A	#N/A	#N/A
						58.5	19864.3	-0.0270388	0.187523		58.5	28305.5	-0.164833	0.175637		#N/A	#N/A	#N/A	#N/A	#N/A	#N/A	#N/A		13983.8	15632.9	17508	19864.3	22547.4	25280.4	28312.6		20520	22692.7	25172	28305.5	31902.8	35602.9	39754.7		58.5	28959.1	58.5	40646.4		#N/A	#N/A	#N/A	#N/A	#N/A
						58.6	19858.7	-0.0265168	0.18736		58.6	28292.4	-0.163857	0.175543		#N/A	#N/A	#N/A	#N/A	#N/A	#N/A	#N/A		13983.7	15631.6	17504.9	19858.7	22538.6	25267.6	28295		20512.9	22684.3	25161.8	28292.4	31885.7	35581	39726.6		58.6	28940.4	58.6	40616.8		#N/A	#N/A	#N/A	#N/A	#N/A
						58.7	19853.2	-0.0259947	0.187194		58.7	28279.2	-0.162873	0.175451		#N/A	#N/A	#N/A	#N/A	#N/A	#N/A	#N/A		13983.7	15630.3	17501.9	19853.2	22529.7	25254.8	28277.3		20505.7	22675.8	25151.4	28279.2	31868.7	35559.2	39698.5		58.7	28921.5	58.7	40587.3		#N/A	#N/A	#N/A	#N/A	#N/A
						58.8	19847.6	-0.0254726	0.187026		58.8	28266	-0.161882	0.175361		#N/A	#N/A	#N/A	#N/A	#N/A	#N/A	#N/A		13983.7	15629	17498.9	19847.6	22520.7	25241.8	28259.4		20498.4	22667.1	25141	28266	31851.5	35537.3	39670.5		58.8	28902.5	58.8	40557.9		#N/A	#N/A	#N/A	#N/A	#N/A
						58.9	19842.1	-0.0249505	0.186855		58.9	28252.7	-0.160883	0.175274		#N/A	#N/A	#N/A	#N/A	#N/A	#N/A	#N/A		13983.8	15627.8	17496	19842.1	22511.7	25228.8	28241.4		20490.8	22658.4	25130.4	28252.7	31834.4	35515.5	39642.7		58.9	28883.4	58.9	40528.7		#N/A	#N/A	#N/A	#N/A	#N/A
						59	19836.5	-0.0244284	0.186682		59	28239.3	-0.159877	0.17519		#N/A	#N/A	#N/A	#N/A	#N/A	#N/A	#N/A		13983.9	15626.6	17493	19836.5	22502.6	25215.7	28223.2		20483.2	22649.4	25119.7	28239.3	31817.2	35493.8	39614.9		59	28864.1	59	40499.5		#N/A	#N/A	#N/A	#N/A	#N/A
						59.1	19830.8	-0.0239063	0.186506		59.1	28225.8	-0.158863	0.175108		#N/A	#N/A	#N/A	#N/A	#N/A	#N/A	#N/A		13984.1	15625.5	17490	19830.8	22493.5	25202.5	28204.9		20475.4	22640.4	25108.9	28225.8	31800	35472	39587.2		59.1	28844.6	59.1	40470.4		#N/A	#N/A	#N/A	#N/A	#N/A
						59.2	19825.2	-0.0233843	0.186328		59.2	28212.3	-0.157841	0.175028		#N/A	#N/A	#N/A	#N/A	#N/A	#N/A	#N/A		13984.3	15624.3	17487.1	19825.2	22484.3	25189.1	28186.5		20467.4	22631.2	25098	28212.3	31782.8	35450.3	39559.7		59.2	28825	59.2	40441.5		#N/A	#N/A	#N/A	#N/A	#N/A
						59.3	19819.6	-0.0228622	0.186148		59.3	28198.7	-0.156813	0.174952		#N/A	#N/A	#N/A	#N/A	#N/A	#N/A	#N/A		13984.6	15623.2	17484.1	19819.6	22475	25175.7	28167.9		20459.3	22621.9	25087	28198.7	31765.6	35428.7	39532.2		59.3	28805.3	59.3	40412.7		#N/A	#N/A	#N/A	#N/A	#N/A
						59.4	19813.9	-0.0223401	0.185966		59.4	28185	-0.155776	0.174878		#N/A	#N/A	#N/A	#N/A	#N/A	#N/A	#N/A		13984.9	15622.2	17481.2	19813.9	22465.7	25162.2	28149.2		20451	22612.4	25075.9	28185	31748.3	35407	39504.9		59.4	28785.4	59.4	40384		#N/A	#N/A	#N/A	#N/A	#N/A
						59.5	19808.2	-0.021818	0.185781		59.5	28171.3	-0.154733	0.174806		#N/A	#N/A	#N/A	#N/A	#N/A	#N/A	#N/A		13985.3	15621.1	17478.3	19808.2	22456.4	25148.7	28130.4		20442.5	22602.8	25064.7	28171.3	31731.1	35385.4	39477.6		59.5	28765.4	59.5	40355.5		#N/A	#N/A	#N/A	#N/A	#N/A
						59.6	19802.5	-0.0212959	0.185595		59.6	28157.5	-0.153683	0.174737		#N/A	#N/A	#N/A	#N/A	#N/A	#N/A	#N/A		13985.7	15620.1	17475.4	19802.5	22447	25135	28111.4		20434	22593.1	25053.4	28157.5	31713.8	35363.9	39450.5		59.6	28745.2	59.6	40327		#N/A	#N/A	#N/A	#N/A	#N/A
						59.7	19796.8	-0.0207738	0.185406		59.7	28143.6	-0.152625	0.174671		#N/A	#N/A	#N/A	#N/A	#N/A	#N/A	#N/A		13986.1	15619.1	17472.5	19796.8	22437.5	25121.2	28092.4		20425.2	22583.3	25042	28143.6	31696.5	35342.4	39423.5		59.7	28724.9	59.7	40298.7		#N/A	#N/A	#N/A	#N/A	#N/A
						59.8	19791	-0.0202517	0.185215		59.8	28129.7	-0.151561	0.174608		#N/A	#N/A	#N/A	#N/A	#N/A	#N/A	#N/A		13986.6	15618.2	17469.6	19791	22428	25107.4	28073.1		20416.3	22573.3	25030.4	28129.7	31679.2	35321	39396.6		59.8	28704.5	59.8	40270.6		#N/A	#N/A	#N/A	#N/A	#N/A
						59.9	19785.2	-0.0197297	0.185022		59.9	28115.7	-0.150489	0.174547		#N/A	#N/A	#N/A	#N/A	#N/A	#N/A	#N/A		13987.1	15617.2	17466.7	19785.2	22418.5	25093.5	28053.8		20407.3	22563.2	25018.8	28115.7	31661.9	35299.6	39369.9		59.9	28683.9	59.9	40242.6		#N/A	#N/A	#N/A	#N/A	#N/A
						60	19779.5	-0.0192076	0.184827		60	28101.6	-0.149411	0.174489		#N/A	#N/A	#N/A	#N/A	#N/A	#N/A	#N/A		13987.7	15616.3	17463.8	19779.5	22408.9	25079.5	28034.4		20398.1	22553	25007.1	28101.6	31644.5	35278.2	39343.2		60	28663.3	60	40214.7		#N/A	#N/A	#N/A	#N/A	#N/A
						60.1	19773.7	-0.0186855	0.18463		60.1	28087.5	-0.148326	0.174433		#N/A	#N/A	#N/A	#N/A	#N/A	#N/A	#N/A		13988.3	15615.4	17460.9	19773.7	22399.2	25065.4	28014.8		20388.8	22542.6	24995.3	28087.5	31627.2	35256.9	39316.7		60.1	28642.5	60.1	40187		#N/A	#N/A	#N/A	#N/A	#N/A
						60.2	19767.8	-0.0181634	0.184431		60.2	28073.4	-0.147234	0.174381		#N/A	#N/A	#N/A	#N/A	#N/A	#N/A	#N/A		13989	15614.6	17458	19767.8	22389.5	25051.2	27995.1		20379.3	22532.1	24983.4	28073.4	31609.9	35235.7	39290.4		60.2	28621.5	60.2	40159.4		#N/A	#N/A	#N/A	#N/A	#N/A
						60.3	19762	-0.0176413	0.18423		60.3	28059.1	-0.146135	0.174331		#N/A	#N/A	#N/A	#N/A	#N/A	#N/A	#N/A		13989.6	15613.7	17455.2	19762	22379.8	25037	27975.3		20369.7	22521.5	24971.3	28059.1	31592.5	35214.5	39264.1		60.3	28600.5	60.3	40132		#N/A	#N/A	#N/A	#N/A	#N/A
						60.4	19756.1	-0.0171192	0.184027		60.4	28044.9	-0.14503	0.174284		#N/A	#N/A	#N/A	#N/A	#N/A	#N/A	#N/A		13990.4	15612.9	17452.3	19756.1	22370	25022.7	27955.4		20359.9	22510.8	24959.2	28044.9	31575.2	35193.4	39238		60.4	28579.3	60.4	40104.7		#N/A	#N/A	#N/A	#N/A	#N/A
						60.5	19750.3	-0.0165971	0.183823		60.5	28030.5	-0.143918	0.17424		#N/A	#N/A	#N/A	#N/A	#N/A	#N/A	#N/A		13991.1	15612.1	17449.5	19750.3	22360.2	25008.3	27935.4		20350	22499.9	24947	28030.5	31557.9	35172.3	39212		60.5	28558	60.5	40077.6		#N/A	#N/A	#N/A	#N/A	#N/A
						60.6	19744.4	-0.016075	0.183616		60.6	28016.2	-0.1428	0.174199		#N/A	#N/A	#N/A	#N/A	#N/A	#N/A	#N/A		13991.9	15611.4	17446.6	19744.4	22350.3	24993.8	27915.3		20339.9	22488.9	24934.7	28016.2	31540.5	35151.3	39186.2		60.6	28536.7	60.6	40050.6		#N/A	#N/A	#N/A	#N/A	#N/A
						60.7	19738.5	-0.0155529	0.183408		60.7	28001.7	-0.141676	0.17416		#N/A	#N/A	#N/A	#N/A	#N/A	#N/A	#N/A		13992.7	15610.6	17443.8	19738.5	22340.4	24979.3	27895.1		20329.7	22477.8	24922.3	28001.7	31523.2	35130.4	39160.5		60.7	28515.2	60.7	40023.8		#N/A	#N/A	#N/A	#N/A	#N/A
						60.8	19732.5	-0.0150309	0.183198		60.8	27987.2	-0.140545	0.174124		#N/A	#N/A	#N/A	#N/A	#N/A	#N/A	#N/A		13993.6	15609.9	17440.9	19732.5	22330.4	24964.7	27874.8		20319.3	22466.5	24909.8	27987.2	31505.9	35109.5	39135		60.8	28493.6	60.8	39997.2		#N/A	#N/A	#N/A	#N/A	#N/A
						60.9	19726.6	-0.0145088	0.182986		60.9	27972.7	-0.139408	0.174092		#N/A	#N/A	#N/A	#N/A	#N/A	#N/A	#N/A		13994.5	15609.2	17438.1	19726.6	22320.4	24950	27854.4		20308.8	22455.2	24897.2	27972.7	31488.6	35088.7	39109.6		60.9	28471.8	60.9	39970.7		#N/A	#N/A	#N/A	#N/A	#N/A
						61	19720.6	-0.0139867	0.182773		61	27958.1	-0.138265	0.174062		#N/A	#N/A	#N/A	#N/A	#N/A	#N/A	#N/A		13995.4	15608.5	17435.2	19720.6	22310.3	24935.3	27833.8		20298.1	22443.7	24884.6	27958.1	31471.2	35068	39084.4		61	28450	61	39944.4		#N/A	#N/A	#N/A	#N/A	#N/A
						61.1	19714.6	-0.0134646	0.182558		61.1	27943.5	-0.137115	0.174035		#N/A	#N/A	#N/A	#N/A	#N/A	#N/A	#N/A		13996.4	15607.8	17432.4	19714.6	22300.2	24920.4	27813.2		20287.3	22432.1	24871.8	27943.5	31453.9	35047.4	39059.3		61.1	28428.1	61.1	39918.3		#N/A	#N/A	#N/A	#N/A	#N/A
						61.2	19708.6	-0.0129425	0.182342		61.2	27928.8	-0.13596	0.174011		#N/A	#N/A	#N/A	#N/A	#N/A	#N/A	#N/A		13997.4	15607.2	17429.6	19708.6	22290.1	24905.6	27792.5		20276.3	22420.4	24858.9	27928.8	31436.6	35026.8	39034.4		61.2	28406.1	61.2	39892.3		#N/A	#N/A	#N/A	#N/A	#N/A
						61.3	19702.6	-0.0124204	0.182124		61.3	27914.1	-0.134799	0.17399		#N/A	#N/A	#N/A	#N/A	#N/A	#N/A	#N/A		13998.4	15606.5	17426.7	19702.6	22279.9	24890.6	27771.7		20265.2	22408.5	24846	27914.1	31419.4	35006.3	39009.6		61.3	28384	61.3	39866.5		#N/A	#N/A	#N/A	#N/A	#N/A
						61.4	19696.6	-0.0118983	0.181904		61.4	27899.3	-0.133632	0.173972		#N/A	#N/A	#N/A	#N/A	#N/A	#N/A	#N/A		13999.4	15605.9	17423.9	19696.6	22269.7	24875.6	27750.9		20254	22396.5	24833	27899.3	31402.1	34985.9	38985		61.4	28361.8	61.4	39840.9		#N/A	#N/A	#N/A	#N/A	#N/A
						61.5	19690.5	-0.0113762	0.181683		61.5	27884.5	-0.132459	0.173956		#N/A	#N/A	#N/A	#N/A	#N/A	#N/A	#N/A		14000.5	15605.3	17421.1	19690.5	22259.4	24860.5	27729.9		20242.6	22384.4	24819.8	27884.5	31384.9	34965.6	38960.6		61.5	28339.5	61.5	39815.5		#N/A	#N/A	#N/A	#N/A	#N/A
						61.6	19684.4	-0.0108541	0.18146		61.6	27869.7	-0.13128	0.173944		#N/A	#N/A	#N/A	#N/A	#N/A	#N/A	#N/A		14001.6	15604.7	17418.2	19684.4	22249.1	24845.4	27708.8		20231	22372.2	24806.6	27869.7	31367.6	34945.3	38936.3		61.6	28317.1	61.6	39790.3		#N/A	#N/A	#N/A	#N/A	#N/A
						61.7	19678.3	-0.010332	0.181236		61.7	27854.8	-0.130095	0.173935		#N/A	#N/A	#N/A	#N/A	#N/A	#N/A	#N/A		14002.7	15604.1	17415.4	19678.3	22238.8	24830.2	27687.7		20219.3	22359.9	24793.3	27854.8	31350.4	34925.2	38912.2		61.7	28294.6	61.7	39765.3		#N/A	#N/A	#N/A	#N/A	#N/A
						61.8	19672.2	-0.00980992	0.181011		61.8	27839.9	-0.128905	0.173929		#N/A	#N/A	#N/A	#N/A	#N/A	#N/A	#N/A		14003.8	15603.5	17412.6	19672.2	22228.4	24815	27666.5		20207.5	22347.5	24779.9	27839.9	31333.2	34905.1	38888.2		61.8	28272.1	61.8	39740.4		#N/A	#N/A	#N/A	#N/A	#N/A
						61.9	19666.1	-0.00928782	0.180784		61.9	27824.9	-0.12771	0.173926		#N/A	#N/A	#N/A	#N/A	#N/A	#N/A	#N/A		14005	15603	17409.7	19666.1	22218	24799.7	27645.2		20195.5	22334.9	24766.5	27824.9	31316.1	34885.2	38864.5		61.9	28249.4	61.9	39715.8		#N/A	#N/A	#N/A	#N/A	#N/A
						62	19660	-0.00876572	0.180556		62	27809.9	-0.126509	0.173926		#N/A	#N/A	#N/A	#N/A	#N/A	#N/A	#N/A		14006.2	15602.4	17406.9	19660	22207.5	24784.3	27623.8		20183.4	22322.2	24752.9	27809.9	31298.9	34865.3	38840.9		62	28226.7	62	39691.3		#N/A	#N/A	#N/A	#N/A	#N/A
						62.1	19653.8	-0.00824363	0.180327		62.1	27794.9	-0.125302	0.17393		#N/A	#N/A	#N/A	#N/A	#N/A	#N/A	#N/A		14007.4	15601.9	17404	19653.8	22197.1	24768.9	27602.4		20171.1	22309.4	24739.3	27794.9	31281.8	34845.5	38817.5		62.1	28203.9	62.1	39667		#N/A	#N/A	#N/A	#N/A	#N/A
						62.2	19647.6	-0.00772153	0.180097		62.2	27779.8	-0.12409	0.173936		#N/A	#N/A	#N/A	#N/A	#N/A	#N/A	#N/A		14008.6	15601.3	17401.2	19647.6	22186.5	24753.4	27580.9		20158.7	22296.5	24725.6	27779.8	31264.7	34825.8	38794.3		62.2	28181.1	62.2	39643		#N/A	#N/A	#N/A	#N/A	#N/A
						62.3	19641.4	-0.00719943	0.179865		62.3	27764.7	-0.122873	0.173946		#N/A	#N/A	#N/A	#N/A	#N/A	#N/A	#N/A		14009.9	15600.8	17398.3	19641.4	22176	24737.9	27559.3		20146.2	22283.4	24711.7	27764.7	31247.6	34806.2	38771.2		62.3	28158.1	62.3	39619.1		#N/A	#N/A	#N/A	#N/A	#N/A
						62.4	19635.2	-0.00667733	0.179632		62.4	27749.6	-0.121651	0.173958		#N/A	#N/A	#N/A	#N/A	#N/A	#N/A	#N/A		14011.1	15600.3	17395.5	19635.2	22165.4	24722.3	27537.7		20133.5	22270.3	24697.9	27749.6	31230.6	34786.7	38748.4		62.4	28135.1	62.4	39595.4		#N/A	#N/A	#N/A	#N/A	#N/A
						62.5	19628.9	-0.00615523	0.179398		62.5	27734.4	-0.120424	0.173974		#N/A	#N/A	#N/A	#N/A	#N/A	#N/A	#N/A		14012.4	15599.8	17392.6	19628.9	22154.7	24706.7	27515.9		20120.6	22257	24683.9	27734.4	31213.6	34767.3	38725.7		62.5	28112	62.5	39572		#N/A	#N/A	#N/A	#N/A	#N/A
						62.6	19622.7	-0.00563313	0.179163		62.6	27719.2	-0.119191	0.173993		#N/A	#N/A	#N/A	#N/A	#N/A	#N/A	#N/A		14013.7	15599.3	17389.8	19622.7	22144.1	24691	27494.2		20107.7	22243.6	24669.8	27719.2	31196.6	34748	38703.2		62.6	28088.9	62.6	39548.7		#N/A	#N/A	#N/A	#N/A	#N/A
						62.7	19616.4	-0.00511103	0.178927		62.7	27703.9	-0.117954	0.174015		#N/A	#N/A	#N/A	#N/A	#N/A	#N/A	#N/A		14015	15598.8	17386.9	19616.4	22133.4	24675.3	27472.3		20094.5	22230.1	24655.7	27703.9	31179.7	34728.8	38680.9		62.7	28065.6	62.7	39525.6		#N/A	#N/A	#N/A	#N/A	#N/A
						62.8	19610.1	-0.00458893	0.17869		62.8	27688.7	-0.116711	0.17404		#N/A	#N/A	#N/A	#N/A	#N/A	#N/A	#N/A		14016.3	15598.3	17384	19610.1	22122.6	24659.5	27450.4		20081.2	22216.5	24641.5	27688.7	31162.7	34709.7	38658.8		62.8	28042.4	62.8	39502.8		#N/A	#N/A	#N/A	#N/A	#N/A
						62.9	19603.8	-0.00406683	0.178452		62.9	27673.3	-0.115464	0.174069		#N/A	#N/A	#N/A	#N/A	#N/A	#N/A	#N/A		14017.7	15597.8	17381.2	19603.8	22111.9	24643.7	27428.5		20067.8	22202.7	24627.2	27673.3	31145.8	34690.7	38636.8		62.9	28019	62.9	39480.2		#N/A	#N/A	#N/A	#N/A	#N/A
						63	19597.4	-0.00354473	0.178213		63	27658	-0.114212	0.174101		#N/A	#N/A	#N/A	#N/A	#N/A	#N/A	#N/A		14019	15597.4	17378.3	19597.4	22101.1	24627.9	27406.4		20054.3	22188.9	24612.8	27658	31129	34671.8	38615.1		63	27995.6	63	39457.7		#N/A	#N/A	#N/A	#N/A	#N/A
						63.1	19591.1	-0.00302263	0.177973		63.1	27642.6	-0.112955	0.174136		#N/A	#N/A	#N/A	#N/A	#N/A	#N/A	#N/A		14020.4	15596.9	17375.4	19591.1	22090.2	24612	27384.4		20040.6	22174.9	24598.3	27642.6	31112.1	34653	38593.5		63.1	27972.2	63.1	39435.5		#N/A	#N/A	#N/A	#N/A	#N/A
						63.2	19584.7	-0.00250052	0.177732		63.2	27627.2	-0.111694	0.174174		#N/A	#N/A	#N/A	#N/A	#N/A	#N/A	#N/A		14021.8	15596.4	17372.5	19584.7	22079.4	24596	27362.3		20026.7	22160.8	24583.8	27627.2	31095.3	34634.3	38572.2		63.2	27948.7	63.2	39413.5		#N/A	#N/A	#N/A	#N/A	#N/A
						63.3	19578.3	-0.00197842	0.17749		63.3	27611.8	-0.110428	0.174216		#N/A	#N/A	#N/A	#N/A	#N/A	#N/A	#N/A		14023.1	15595.9	17369.6	19578.3	22068.5	24580.1	27340.1		20012.7	22146.6	24569.1	27611.8	31078.6	34615.7	38551		63.3	27925.1	63.3	39391.7		#N/A	#N/A	#N/A	#N/A	#N/A
						63.4	19571.9	-0.00145632	0.177248		63.4	27596.3	-0.109157	0.174261		#N/A	#N/A	#N/A	#N/A	#N/A	#N/A	#N/A		14024.5	15595.4	17366.7	19571.9	22057.6	24564	27317.9		19998.6	22132.3	24554.4	27596.3	31061.8	34597.2	38530		63.4	27901.5	63.4	39370.1		#N/A	#N/A	#N/A	#N/A	#N/A
						63.5	19565.4	-0.000934211	0.177005		63.5	27580.8	-0.107882	0.174309		#N/A	#N/A	#N/A	#N/A	#N/A	#N/A	#N/A		14025.9	15595	17363.7	19565.4	22046.6	24548	27295.6		19984.3	22117.8	24539.7	27580.8	31045.2	34578.9	38509.3		63.5	27877.9	63.5	39348.8		#N/A	#N/A	#N/A	#N/A	#N/A
						63.6	19559	-0.000412106	0.176761		63.6	27565.3	-0.106602	0.174361		#N/A	#N/A	#N/A	#N/A	#N/A	#N/A	#N/A		14027.3	15594.5	17360.8	19559	22035.6	24531.9	27273.3		19969.8	22103.3	24524.8	27565.3	31028.5	34560.6	38488.7		63.6	27854.2	63.6	39327.6		#N/A	#N/A	#N/A	#N/A	#N/A
						63.7	19552.5	0.00011	0.176516		63.7	27549.7	-0.105319	0.174416		#N/A	#N/A	#N/A	#N/A	#N/A	#N/A	#N/A		14028.7	15594	17357.8	19552.5	22024.6	24515.8	27251		19955.2	22088.6	24509.8	27549.7	31011.9	34542.5	38468.3		63.7	27830.4	63.7	39306.7		#N/A	#N/A	#N/A	#N/A	#N/A
						63.8	19546	0.000632106	0.176271		63.8	27534.2	-0.104031	0.174475		#N/A	#N/A	#N/A	#N/A	#N/A	#N/A	#N/A		14030.1	15593.5	17354.9	19546	22013.6	24499.6	27228.6		19940.5	22073.8	24494.8	27534.2	30995.3	34524.4	38448.1		63.8	27806.6	63.8	39286		#N/A	#N/A	#N/A	#N/A	#N/A
						63.9	19539.5	0.00115421	0.176025		63.9	27518.6	-0.102738	0.174536		#N/A	#N/A	#N/A	#N/A	#N/A	#N/A	#N/A		14031.6	15593	17351.9	19539.5	22002.5	24483.4	27206.1		19925.7	22058.9	24479.7	27518.6	30978.7	34506.5	38428.2		63.9	27782.8	63.9	39265.5		#N/A	#N/A	#N/A	#N/A	#N/A
						64	19533	0.00167632	0.175779		64	27502.9	-0.101442	0.174602		#N/A	#N/A	#N/A	#N/A	#N/A	#N/A	#N/A		14033	15592.5	17349	19533	21991.5	24467.2	27183.7		19910.6	22043.8	24464.5	27502.9	30962.2	34488.7	38408.4		64	27759	64	39245.3		#N/A	#N/A	#N/A	#N/A	#N/A
						64.1	19526.4	0.00219843	0.175532		64.1	27487.3	-0.100142	0.17467		#N/A	#N/A	#N/A	#N/A	#N/A	#N/A	#N/A		14034.4	15592	17346	19526.4	21980.3	24450.9	27161.2		19895.5	22028.7	24449.2	27487.3	30945.8	34471	38388.8		64.1	27735.1	64.1	39225.2		#N/A	#N/A	#N/A	#N/A	#N/A
						64.2	19519.9	0.00272054	0.175284		64.2	27471.6	-0.0988371	0.174742		#N/A	#N/A	#N/A	#N/A	#N/A	#N/A	#N/A		14035.8	15591.5	17343	19519.9	21969.2	24434.6	27138.6		19880.2	22013.4	24433.9	27471.6	30929.4	34453.4	38369.5		64.2	27711.1	64.2	39205.4		#N/A	#N/A	#N/A	#N/A	#N/A
						64.3	19513.3	0.00324265	0.175036		64.3	27455.9	-0.0975287	0.174818		#N/A	#N/A	#N/A	#N/A	#N/A	#N/A	#N/A		14037.2	15591	17339.9	19513.3	21958	24418.3	27116.1		19864.7	21998.1	24418.5	27455.9	30913	34436	38350.4		64.3	27687.2	64.3	39185.9		#N/A	#N/A	#N/A	#N/A	#N/A
						64.4	19506.7	0.00376476	0.174788		64.4	27440.1	-0.0962166	0.174897		#N/A	#N/A	#N/A	#N/A	#N/A	#N/A	#N/A		14038.6	15590.5	17336.9	19506.7	21946.8	24401.9	27093.5		19849.1	21982.6	24403	27440.1	30896.6	34418.6	38331.4		64.4	27663.2	64.4	39166.5		#N/A	#N/A	#N/A	#N/A	#N/A
						64.5	19500.1	0.00428687	0.174539		64.5	27424.4	-0.0949006	0.17498		#N/A	#N/A	#N/A	#N/A	#N/A	#N/A	#N/A		14040.1	15590	17333.9	19500.1	21935.6	24385.5	27070.9		19833.4	21967	24387.4	27424.4	30880.3	34401.4	38312.7		64.5	27639.2	64.5	39147.4		#N/A	#N/A	#N/A	#N/A	#N/A
						64.6	19493.4	0.00480898	0.17429		64.6	27408.6	-0.0935809	0.175066		#N/A	#N/A	#N/A	#N/A	#N/A	#N/A	#N/A		14041.5	15589.5	17330.8	19493.4	21924.4	24369.1	27048.2		19817.5	21951.2	24371.7	27408.6	30864.1	34384.3	38294.2		64.6	27615.1	64.6	39128.6		#N/A	#N/A	#N/A	#N/A	#N/A
						64.7	19486.7	0.00533109	0.17404		64.7	27392.8	-0.0922575	0.175156		#N/A	#N/A	#N/A	#N/A	#N/A	#N/A	#N/A		14042.9	15588.9	17327.8	19486.7	21913.1	24352.7	27025.5		19801.4	21935.4	24356	27392.8	30847.9	34367.4	38275.9		64.7	27591.1	64.7	39109.9		#N/A	#N/A	#N/A	#N/A	#N/A
						64.8	19480.1	0.0058532	0.17379		64.8	27376.9	-0.0909306	0.175249		#N/A	#N/A	#N/A	#N/A	#N/A	#N/A	#N/A		14044.3	15588.4	17324.7	19480.1	21901.8	24336.3	27002.8		19785.3	21919.4	24340.2	27376.9	30831.7	34350.5	38257.8		64.8	27567	64.8	39091.5		#N/A	#N/A	#N/A	#N/A	#N/A
						64.9	19473.4	0.00637531	0.17354		64.9	27361.1	-0.0896001	0.175346		#N/A	#N/A	#N/A	#N/A	#N/A	#N/A	#N/A		14045.7	15587.8	17321.6	19473.4	21890.5	24319.8	26980.1		19768.9	21903.3	24324.3	27361.1	30815.6	34333.8	38240		64.9	27542.9	64.9	39073.4		#N/A	#N/A	#N/A	#N/A	#N/A
						65	19466.6	0.00689743	0.173289		65	27345.2	-0.0882662	0.175446		#N/A	#N/A	#N/A	#N/A	#N/A	#N/A	#N/A		14047.1	15587.2	17318.5	19466.6	21879.2	24303.3	26957.4		19752.4	21887.2	24308.3	27345.2	30799.6	34317.2	38222.4		65	27518.7	65	39055.5		#N/A	#N/A	#N/A	#N/A	#N/A
						65.1	19459.9	0.00741954	0.173039		65.1	27329.3	-0.0869289	0.175551		#N/A	#N/A	#N/A	#N/A	#N/A	#N/A	#N/A		14048.4	15586.6	17315.3	19459.9	21867.8	24286.7	26934.6		19735.8	21870.8	24292.3	27329.3	30783.6	34300.7	38205		65.1	27494.6	65.1	39037.8		#N/A	#N/A	#N/A	#N/A	#N/A
						65.2	19453.1	0.00794165	0.172788		65.2	27313.4	-0.0855883	0.175658		#N/A	#N/A	#N/A	#N/A	#N/A	#N/A	#N/A		14049.8	15586.1	17312.2	19453.1	21856.5	24270.2	26911.9		19719.1	21854.4	24276.1	27313.4	30767.6	34284.4	38187.8		65.2	27470.4	65.2	39020.4		#N/A	#N/A	#N/A	#N/A	#N/A
						65.3	19446.3	0.00846377	0.172536		65.3	27297.5	-0.0842445	0.175769		#N/A	#N/A	#N/A	#N/A	#N/A	#N/A	#N/A		14051.2	15585.4	17309	19446.3	21845.1	24253.6	26889.1		19702.1	21837.9	24260	27297.5	30751.7	34268.1	38170.8		65.3	27446.2	65.3	39003.2		#N/A	#N/A	#N/A	#N/A	#N/A
						65.4	19439.5	0.00898588	0.172285		65.4	27281.5	-0.0828975	0.175884		#N/A	#N/A	#N/A	#N/A	#N/A	#N/A	#N/A		14052.6	15584.8	17305.8	19439.5	21833.7	24237.1	26866.3		19685.1	21821.2	24243.7	27281.5	30735.8	34252	38154		65.4	27422	65.4	38986.2		#N/A	#N/A	#N/A	#N/A	#N/A
						65.5	19432.7	0.009508	0.172033		65.5	27265.5	-0.0815474	0.176002		#N/A	#N/A	#N/A	#N/A	#N/A	#N/A	#N/A		14053.9	15584.2	17302.7	19432.7	21822.2	24220.4	26843.4		19667.9	21804.5	24227.3	27265.5	30720	34236	38137.4		65.5	27397.8	65.5	38969.5		#N/A	#N/A	#N/A	#N/A	#N/A
						65.6	19425.9	0.0100301	0.171781		65.6	27249.5	-0.0801942	0.176124		#N/A	#N/A	#N/A	#N/A	#N/A	#N/A	#N/A		14055.3	15583.6	17299.4	19425.9	21810.8	24203.8	26820.6		19650.6	21787.6	24210.9	27249.5	30704.2	34220.2	38121.1		65.6	27373.6	65.6	38952.9		#N/A	#N/A	#N/A	#N/A	#N/A
						65.7	19419	0.0105522	0.171529		65.7	27233.5	-0.0788382	0.176249		#N/A	#N/A	#N/A	#N/A	#N/A	#N/A	#N/A		14056.6	15582.9	17296.2	19419	21799.3	24187.2	26797.7		19633.1	21770.7	24194.4	27233.5	30688.4	34204.4	38104.9		65.7	27349.3	65.7	38936.6		#N/A	#N/A	#N/A	#N/A	#N/A
						65.8	19412.2	0.0110744	0.171277		65.8	27217.4	-0.0774792	0.176377		#N/A	#N/A	#N/A	#N/A	#N/A	#N/A	#N/A		14057.9	15582.2	17293	19412.2	21787.8	24170.5	26774.8		19615.5	21753.6	24177.9	27217.4	30672.7	34188.8	38089		65.8	27325.1	65.8	38920.6		#N/A	#N/A	#N/A	#N/A	#N/A
						65.9	19405.3	0.0115965	0.171024		65.9	27201.4	-0.0761174	0.176509		#N/A	#N/A	#N/A	#N/A	#N/A	#N/A	#N/A		14059.3	15581.6	17289.7	19405.3	21776.3	24153.8	26752		19597.8	21736.4	24161.3	27201.4	30657.1	34173.2	38073.2		65.9	27300.8	65.9	38904.7		#N/A	#N/A	#N/A	#N/A	#N/A
						66	19398.4	0.0121186	0.170772		66	27185.3	-0.0747528	0.176644		#N/A	#N/A	#N/A	#N/A	#N/A	#N/A	#N/A		14060.6	15580.9	17286.5	19398.4	21764.7	24137.1	26729.1		19579.9	21719.1	24144.6	27185.3	30641.5	34157.8	38057.6		66	27276.5	66	38889		#N/A	#N/A	#N/A	#N/A	#N/A
						66.1	19391.4	0.0126407	0.170519		66.1	27169.2	-0.0733856	0.176782		#N/A	#N/A	#N/A	#N/A	#N/A	#N/A	#N/A		14061.9	15580.2	17283.2	19391.4	21753.2	24120.4	26706.1		19561.9	21701.7	24127.8	27169.2	30625.9	34142.5	38042.2		66.1	27252.2	66.1	38873.6		#N/A	#N/A	#N/A	#N/A	#N/A
						66.2	19384.5	0.0131628	0.170266		66.2	27153	-0.0720158	0.176923		#N/A	#N/A	#N/A	#N/A	#N/A	#N/A	#N/A		14063.2	15579.5	17279.9	19384.5	21741.6	24103.7	26683.2		19543.8	21684.2	24111	27153	30610.3	34127.3	38027.1		66.2	27227.9	66.2	38858.3		#N/A	#N/A	#N/A	#N/A	#N/A
						66.3	19377.5	0.0136849	0.170012		66.3	27136.9	-0.0706434	0.177068		#N/A	#N/A	#N/A	#N/A	#N/A	#N/A	#N/A		14064.5	15578.8	17276.6	19377.5	21730	24086.9	26660.3		19525.5	21666.6	24094	27136.9	30594.9	34112.2	38012		66.3	27203.6	66.3	38843.3		#N/A	#N/A	#N/A	#N/A	#N/A
						66.4	19370.5	0.0142071	0.169759		66.4	27120.7	-0.0692686	0.177216		#N/A	#N/A	#N/A	#N/A	#N/A	#N/A	#N/A		14065.8	15578	17273.2	19370.5	21718.4	24070.1	26637.3		19507.2	21648.9	24077.1	27120.7	30579.4	34097.2	37997.2		66.4	27179.3	66.4	38828.5		#N/A	#N/A	#N/A	#N/A	#N/A
						66.5	19363.5	0.0147292	0.169505		66.5	27104.5	-0.0678914	0.177367		#N/A	#N/A	#N/A	#N/A	#N/A	#N/A	#N/A		14067.1	15577.3	17269.9	19363.5	21706.8	24053.4	26614.3		19488.6	21631.1	24060	27104.5	30564	34082.3	37982.6		66.5	27154.9	66.5	38813.8		#N/A	#N/A	#N/A	#N/A	#N/A
						66.6	19356.5	0.0152513	0.169252		66.6	27088.3	-0.0665118	0.177521		#N/A	#N/A	#N/A	#N/A	#N/A	#N/A	#N/A		14068.3	15576.5	17266.6	19356.5	21695.1	24036.6	26591.4		19470	21613.2	24042.9	27088.3	30548.6	34067.5	37968.1		66.6	27130.6	66.6	38799.4		#N/A	#N/A	#N/A	#N/A	#N/A
						66.7	19349.5	0.0157734	0.168998		66.7	27072.1	-0.06513	0.177678		#N/A	#N/A	#N/A	#N/A	#N/A	#N/A	#N/A		14069.6	15575.8	17263.2	19349.5	21683.5	24019.7	26568.4		19451.3	21595.2	24025.8	27072.1	30533.3	34052.8	37953.8		66.7	27106.2	66.7	38785.2		#N/A	#N/A	#N/A	#N/A	#N/A
						66.8	19342.4	0.0162956	0.168743		66.8	27055.9	-0.0637461	0.177839		#N/A	#N/A	#N/A	#N/A	#N/A	#N/A	#N/A		14070.9	15575	17259.8	19342.4	21671.8	24002.9	26545.4		19432.4	21577.1	24008.5	27055.9	30517.9	34038.2	37939.7		66.8	27081.8	66.8	38771.1		#N/A	#N/A	#N/A	#N/A	#N/A
						66.9	19335.4	0.0168177	0.168489		66.9	27039.6	-0.06236	0.178002		#N/A	#N/A	#N/A	#N/A	#N/A	#N/A	#N/A		14072.1	15574.2	17256.4	19335.4	21660.1	23986	26522.4		19413.4	21558.9	23991.2	27039.6	30502.7	34023.8	37925.8		66.9	27057.5	66.9	38757.2		#N/A	#N/A	#N/A	#N/A	#N/A
						67	19328.3	0.0173398	0.168235		67	27023.3	-0.0609718	0.178168		#N/A	#N/A	#N/A	#N/A	#N/A	#N/A	#N/A		14073.4	15573.4	17253	19328.3	21648.4	23969.2	26499.3		19394.3	21540.7	23973.9	27023.3	30487.4	34009.4	37912		67	27033.1	67	38743.5		#N/A	#N/A	#N/A	#N/A	#N/A
						67.1	19321.2	0.0178619	0.16798		67.1	27007	-0.0595817	0.178337		#N/A	#N/A	#N/A	#N/A	#N/A	#N/A	#N/A		14074.6	15572.6	17249.6	19321.2	21636.6	23952.3	26476.3		19375.1	21522.3	23956.5	27007	30472.2	33995.1	37898.4		67.1	27008.7	67.1	38730		#N/A	#N/A	#N/A	#N/A	#N/A
						67.2	19314.1	0.0183841	0.167726		67.2	26990.7	-0.0581897	0.17851		#N/A	#N/A	#N/A	#N/A	#N/A	#N/A	#N/A		14075.8	15571.8	17246.1	19314.1	21624.9	23935.4	26453.3		19355.7	21503.8	23939	26990.7	30457.1	33980.8	37885		67.2	26984.3	67.2	38716.7		#N/A	#N/A	#N/A	#N/A	#N/A
						67.3	19306.9	0.0189062	0.167471		67.3	26974.3	-0.0567959	0.178685		#N/A	#N/A	#N/A	#N/A	#N/A	#N/A	#N/A		14077	15570.9	17242.7	19306.9	21613.1	23918.5	26430.2		19336.3	21485.3	23921.4	26974.3	30441.9	33966.7	37871.7		67.3	26959.9	67.3	38703.6		#N/A	#N/A	#N/A	#N/A	#N/A
						67.4	19299.8	0.0194283	0.167216		67.4	26958	-0.0554003	0.178863		#N/A	#N/A	#N/A	#N/A	#N/A	#N/A	#N/A		14078.2	15570.1	17239.2	19299.8	21601.4	23901.6	26407.2		19316.7	21466.6	23903.8	26958	30426.8	33952.7	37858.5		67.4	26935.5	67.4	38690.6		#N/A	#N/A	#N/A	#N/A	#N/A
						67.5	19292.6	0.0199504	0.166961		67.5	26941.6	-0.054003	0.179043		#N/A	#N/A	#N/A	#N/A	#N/A	#N/A	#N/A		14079.4	15569.2	17235.7	19292.6	21589.6	23884.7	26384.1		19297	21447.9	23886.2	26941.6	30411.8	33938.8	37845.6		67.5	26911.1	67.5	38677.8		#N/A	#N/A	#N/A	#N/A	#N/A
						67.6	19285.4	0.0204726	0.166706		67.6	26925.2	-0.052604	0.179227		#N/A	#N/A	#N/A	#N/A	#N/A	#N/A	#N/A		14080.6	15568.4	17232.2	19285.4	21577.8	23867.7	26361.1		19277.3	21429.1	23868.5	26925.2	30396.7	33924.9	37832.8		67.6	26886.6	67.6	38665.1		#N/A	#N/A	#N/A	#N/A	#N/A
						67.7	19278.3	0.0209947	0.16645		67.7	26908.8	-0.0512036	0.179413		#N/A	#N/A	#N/A	#N/A	#N/A	#N/A	#N/A		14081.8	15567.5	17228.7	19278.3	21565.9	23850.8	26338		19257.4	21410.2	23850.7	26908.8	30381.7	33911.1	37820.1		67.7	26862.2	67.7	38652.7		#N/A	#N/A	#N/A	#N/A	#N/A
						67.8	19271	0.0215168	0.166195		67.8	26892.3	-0.0498016	0.179603		#N/A	#N/A	#N/A	#N/A	#N/A	#N/A	#N/A		14083	15566.6	17225.2	19271	21554.1	23833.8	26314.9		19237.4	21391.2	23832.8	26892.3	30366.7	33897.5	37807.6		67.8	26837.8	67.8	38640.4		#N/A	#N/A	#N/A	#N/A	#N/A
						67.9	19263.8	0.0220389	0.16594		67.9	26875.9	-0.0483983	0.179794		#N/A	#N/A	#N/A	#N/A	#N/A	#N/A	#N/A		14084.2	15565.7	17221.6	19263.8	21542.2	23816.8	26291.8		19217.3	21372.1	23814.9	26875.9	30351.8	33883.9	37795.2		67.9	26813.3	67.9	38628.2		#N/A	#N/A	#N/A	#N/A	#N/A
						68	19256.6	0.0225611	0.165684		68	26859.4	-0.0469936	0.179989		#N/A	#N/A	#N/A	#N/A	#N/A	#N/A	#N/A		14085.3	15564.8	17218.1	19256.6	21530.4	23799.8	26268.7		19197.1	21353	23797	26859.4	30336.9	33870.3	37783		68	26788.9	68	38616.2		#N/A	#N/A	#N/A	#N/A	#N/A
						68.1	19249.3	0.0230832	0.165428		68.1	26842.9	-0.0455876	0.180186		#N/A	#N/A	#N/A	#N/A	#N/A	#N/A	#N/A		14086.5	15563.8	17214.5	19249.3	21518.5	23782.8	26245.7		19176.8	21333.7	23779	26842.9	30322	33856.9	37770.9		68.1	26764.5	68.1	38604.4		#N/A	#N/A	#N/A	#N/A	#N/A
						68.2	19242	0.0236053	0.165173		68.2	26826.4	-0.0441805	0.180386		#N/A	#N/A	#N/A	#N/A	#N/A	#N/A	#N/A		14087.6	15562.9	17210.9	19242	21506.6	23765.8	26222.6		19156.4	21314.4	23760.9	26826.4	30307.1	33843.5	37759		68.2	26740	68.2	38592.7		#N/A	#N/A	#N/A	#N/A	#N/A
						68.3	19234.8	0.0241275	0.164917		68.3	26809.8	-0.0427721	0.180588		#N/A	#N/A	#N/A	#N/A	#N/A	#N/A	#N/A		14088.8	15562	17207.3	19234.8	21494.7	23748.8	26199.5		19135.9	21295	23742.8	26809.8	30292.3	33830.3	37747.1		68.3	26715.6	68.3	38581.2		#N/A	#N/A	#N/A	#N/A	#N/A
						68.4	19227.5	0.0246496	0.164661		68.4	26793.3	-0.0413626	0.180793		#N/A	#N/A	#N/A	#N/A	#N/A	#N/A	#N/A		14089.9	15561	17203.7	19227.5	21482.7	23731.8	26176.4		19115.2	21275.6	23724.7	26793.3	30277.5	33817	37735.5		68.4	26691.2	68.4	38569.8		#N/A	#N/A	#N/A	#N/A	#N/A
						68.5	19220.2	0.0251717	0.164405		68.5	26776.7	-0.039952	0.181001		#N/A	#N/A	#N/A	#N/A	#N/A	#N/A	#N/A		14091	15560	17200.1	19220.2	21470.8	23714.7	26153.3		19094.5	21256	23706.4	26776.7	30262.7	33803.9	37723.9		68.5	26666.7	68.5	38558.5		#N/A	#N/A	#N/A	#N/A	#N/A
						68.6	19212.8	0.0256939	0.164149		68.6	26760.1	-0.0385403	0.18121		#N/A	#N/A	#N/A	#N/A	#N/A	#N/A	#N/A		14092.1	15559	17196.5	19212.8	21458.9	23697.7	26130.2		19073.8	21236.4	23688.2	26760.1	30247.9	33790.8	37712.5		68.6	26642.3	68.6	38547.4		#N/A	#N/A	#N/A	#N/A	#N/A
						68.7	19205.5	0.026216	0.163893		68.7	26743.5	-0.0371276	0.181423		#N/A	#N/A	#N/A	#N/A	#N/A	#N/A	#N/A		14093.2	15558	17192.8	19205.5	21446.9	23680.6	26107.1		19052.9	21216.7	23669.9	26743.5	30233.2	33777.8	37701.2		68.7	26617.8	68.7	38536.4		#N/A	#N/A	#N/A	#N/A	#N/A
						68.8	19198.1	0.0267381	0.163637		68.8	26726.9	-0.0357139	0.181637		#N/A	#N/A	#N/A	#N/A	#N/A	#N/A	#N/A		14094.3	15557	17189.1	19198.1	21434.9	23663.6	26084		19031.9	21196.9	23651.5	26726.9	30218.4	33764.9	37690		68.8	26593.4	68.8	38525.6		#N/A	#N/A	#N/A	#N/A	#N/A
						68.9	19190.8	0.0272603	0.163381		68.9	26710.3	-0.0342992	0.181854		#N/A	#N/A	#N/A	#N/A	#N/A	#N/A	#N/A		14095.4	15556	17185.5	19190.8	21422.9	23646.5	26060.9		19010.8	21177.1	23633.1	26710.3	30203.7	33752	37678.9		68.9	26569	68.9	38514.8		#N/A	#N/A	#N/A	#N/A	#N/A
						69	19183.4	0.0277824	0.163125		69	26693.6	-0.0328836	0.182073		#N/A	#N/A	#N/A	#N/A	#N/A	#N/A	#N/A		14096.5	15555	17181.8	19183.4	21410.9	23629.4	26037.8		18989.7	21157.1	23614.6	26693.6	30189	33739.2	37667.9		69	26544.5	69	38504.2		#N/A	#N/A	#N/A	#N/A	#N/A
						69.1	19176	0.0283045	0.162869		69.1	26676.9	-0.0314672	0.182295		#N/A	#N/A	#N/A	#N/A	#N/A	#N/A	#N/A		14097.5	15554	17178.1	19176	21398.9	23612.3	26014.7		18968.4	21137.2	23596.1	26676.9	30174.4	33726.4	37657		69.1	26520.1	69.1	38493.7		#N/A	#N/A	#N/A	#N/A	#N/A
						69.2	19168.6	0.0288267	0.162612		69.2	26660.2	-0.0300499	0.182518		#N/A	#N/A	#N/A	#N/A	#N/A	#N/A	#N/A		14098.6	15552.9	17174.4	19168.6	21386.9	23595.2	25991.6		18947.1	21117.1	23577.5	26660.2	30159.7	33713.7	37646.3		69.2	26495.7	69.2	38483.3		#N/A	#N/A	#N/A	#N/A	#N/A
						69.3	19161.2	0.0293488	0.162356		69.3	26643.5	-0.0286317	0.182744		#N/A	#N/A	#N/A	#N/A	#N/A	#N/A	#N/A		14099.7	15551.9	17170.6	19161.2	21374.9	23578.1	25968.5		18925.7	21097	23558.9	26643.5	30145.1	33701	37635.6		69.3	26471.3	69.3	38473		#N/A	#N/A	#N/A	#N/A	#N/A
						69.4	19153.7	0.0298709	0.1621		69.4	26626.7	-0.0272129	0.182972		#N/A	#N/A	#N/A	#N/A	#N/A	#N/A	#N/A		14100.7	15550.8	17166.9	19153.7	21362.9	23561	25945.4		18904.2	21076.8	23540.2	26626.7	30130.4	33688.4	37625		69.4	26446.8	69.4	38462.9		#N/A	#N/A	#N/A	#N/A	#N/A
						69.5	19146.3	0.0303931	0.161843		69.5	26609.9	-0.0257932	0.183202		#N/A	#N/A	#N/A	#N/A	#N/A	#N/A	#N/A		14101.7	15549.7	17163.2	19146.3	21350.8	23543.9	25922.3		18882.6	21056.5	23521.5	26609.9	30115.8	33675.9	37614.5		69.5	26422.4	69.5	38452.8		#N/A	#N/A	#N/A	#N/A	#N/A
						69.6	19138.8	0.0309152	0.161587		69.6	26593.1	-0.0243729	0.183434		#N/A	#N/A	#N/A	#N/A	#N/A	#N/A	#N/A		14102.8	15548.6	17159.4	19138.8	21338.7	23526.8	25899.2		18861	21036.2	23502.7	26593.1	30101.2	33663.3	37604.1		69.6	26398	69.6	38442.8		#N/A	#N/A	#N/A	#N/A	#N/A
						69.7	19131.4	0.0314373	0.16133		69.7	26576.3	-0.022952	0.183668		#N/A	#N/A	#N/A	#N/A	#N/A	#N/A	#N/A		14103.8	15547.5	17155.6	19131.4	21326.7	23509.7	25876.1		18839.2	21015.8	23483.9	26576.3	30086.6	33650.9	37593.8		69.7	26373.6	69.7	38432.9		#N/A	#N/A	#N/A	#N/A	#N/A
						69.8	19123.9	0.0319595	0.161074		69.8	26559.5	-0.0215304	0.183904		#N/A	#N/A	#N/A	#N/A	#N/A	#N/A	#N/A		14104.8	15546.4	17151.8	19123.9	21314.6	23492.6	25853		18817.4	20995.3	23465	26559.5	30072	33638.4	37583.5		69.8	26349.2	69.8	38423.1		#N/A	#N/A	#N/A	#N/A	#N/A
						69.9	19116.4	0.0324816	0.160818		69.9	26542.6	-0.0201082	0.184141		#N/A	#N/A	#N/A	#N/A	#N/A	#N/A	#N/A		14105.8	15545.3	17148	19116.4	21302.5	23475.4	25829.9		18795.6	20974.8	23446.1	26542.6	30057.4	33626	37573.4		69.9	26324.8	69.9	38413.4		#N/A	#N/A	#N/A	#N/A	#N/A
						70	19108.9	0.0330038	0.160561		70	26525.7	-0.0186855	0.184381		#N/A	#N/A	#N/A	#N/A	#N/A	#N/A	#N/A		14106.8	15544.1	17144.2	19108.9	21290.4	23458.3	25806.9		18773.6	20954.3	23427.2	26525.7	30042.8	33613.7	37563.3		70	26300.4	70	38403.7		#N/A	#N/A	#N/A	#N/A	#N/A
						70.1	19101.4	0.0335259	0.160305		70.1	26508.8	-0.0172623	0.184622		#N/A	#N/A	#N/A	#N/A	#N/A	#N/A	#N/A		14107.8	15543	17140.4	19101.4	21278.3	23441.2	25783.8		18751.6	20933.6	23408.2	26508.8	30028.2	33601.3	37553.2		70.1	26276.1	70.1	38394.1		#N/A	#N/A	#N/A	#N/A	#N/A
						70.2	19093.8	0.034048	0.160048		70.2	26491.9	-0.0158386	0.184866		#N/A	#N/A	#N/A	#N/A	#N/A	#N/A	#N/A		14108.7	15541.8	17136.6	19093.8	21266.2	23424	25760.7		18729.5	20912.9	23389.1	26491.9	30013.6	33589	37543.3		70.2	26251.7	70.2	38384.6		#N/A	#N/A	#N/A	#N/A	#N/A
						70.3	19086.3	0.0345702	0.159792		70.3	26474.9	-0.0144145	0.18511		#N/A	#N/A	#N/A	#N/A	#N/A	#N/A	#N/A		14109.7	15540.7	17132.7	19086.3	21254.1	23406.9	25737.7		18707.3	20892.2	23370.1	26474.9	29999.1	33576.7	37533.3		70.3	26227.3	70.3	38375.2		#N/A	#N/A	#N/A	#N/A	#N/A
						70.4	19078.8	0.0350923	0.159535		70.4	26458	-0.01299	0.185357		#N/A	#N/A	#N/A	#N/A	#N/A	#N/A	#N/A		14110.7	15539.5	17128.9	19078.8	21241.9	23389.8	25714.6		18685.1	20871.4	23350.9	26458	29984.5	33564.5	37523.5		70.4	26203	70.4	38365.8		#N/A	#N/A	#N/A	#N/A	#N/A
						70.5	19071.2	0.0356144	0.159279		70.5	26441	-0.0115651	0.185605		#N/A	#N/A	#N/A	#N/A	#N/A	#N/A	#N/A		14111.6	15538.3	17125	19071.2	21229.8	23372.6	25691.6		18662.8	20850.5	23331.8	26441	29969.9	33552.3	37513.7		70.5	26178.6	70.5	38356.5		#N/A	#N/A	#N/A	#N/A	#N/A
						70.6	19063.6	0.0361366	0.159022		70.6	26423.9	-0.0101399	0.185855		#N/A	#N/A	#N/A	#N/A	#N/A	#N/A	#N/A		14112.6	15537.1	17121.2	19063.6	21217.7	23355.5	25668.5		18640.4	20829.6	23312.6	26423.9	29955.3	33540.1	37503.9		70.6	26154.3	70.6	38347.2		#N/A	#N/A	#N/A	#N/A	#N/A
						70.7	19056	0.0366587	0.158766		70.7	26406.9	-0.00871445	0.186106		#N/A	#N/A	#N/A	#N/A	#N/A	#N/A	#N/A		14113.5	15535.9	17117.3	19056	21205.5	23338.3	25645.5		18618	20808.6	23293.3	26406.9	29940.7	33527.9	37494.2		70.7	26130	70.7	38338		#N/A	#N/A	#N/A	#N/A	#N/A
						70.8	19048.5	0.0371809	0.15851		70.8	26389.8	-0.00728873	0.186359		#N/A	#N/A	#N/A	#N/A	#N/A	#N/A	#N/A		14114.4	15534.7	17113.4	19048.5	21193.3	23321.2	25622.5		18595.6	20787.6	23274	26389.8	29926.1	33515.7	37484.5		70.8	26105.7	70.8	38328.8		#N/A	#N/A	#N/A	#N/A	#N/A
						70.9	19040.9	0.037703	0.158253		70.9	26372.7	-0.00586281	0.186613		#N/A	#N/A	#N/A	#N/A	#N/A	#N/A	#N/A		14115.3	15533.5	17109.5	19040.9	21181.2	23304	25599.5		18573	20766.5	23254.7	26372.7	29911.5	33503.5	37474.9		70.9	26081.3	70.9	38319.7		#N/A	#N/A	#N/A	#N/A	#N/A
						71	19033.3	0.0382251	0.157997		71	26355.6	-0.00443672	0.186868		#N/A	#N/A	#N/A	#N/A	#N/A	#N/A	#N/A		14116.3	15532.3	17105.5	19033.3	21169	23286.9	25576.5		18550.4	20745.4	23235.3	26355.6	29896.9	33491.4	37465.3		71	26057.1	71	38310.6		#N/A	#N/A	#N/A	#N/A	#N/A
						71.1	19025.6	0.0387473	0.157741		71.1	26338.4	-0.0030105	0.187125		#N/A	#N/A	#N/A	#N/A	#N/A	#N/A	#N/A		14117.2	15531	17101.6	19025.6	21156.8	23269.7	25553.5		18527.8	20724.2	23215.9	26338.4	29882.3	33479.2	37455.7		71.1	26032.8	71.1	38301.5		#N/A	#N/A	#N/A	#N/A	#N/A
						71.2	19018	0.0392694	0.157484		71.2	26321.2	-0.00158419	0.187383		#N/A	#N/A	#N/A	#N/A	#N/A	#N/A	#N/A		14118.1	15529.8	17097.7	19018	21144.7	23252.6	25530.5		18505.1	20703	23196.5	26321.2	29867.7	33467.1	37446.1		71.2	26008.5	71.2	38292.5		#N/A	#N/A	#N/A	#N/A	#N/A
						71.3	19010.4	0.0397916	0.157228		71.3	26304	-0.000157812	0.187642		#N/A	#N/A	#N/A	#N/A	#N/A	#N/A	#N/A		14118.9	15528.5	17093.7	19010.4	21132.5	23235.4	25507.5		18482.3	20681.8	23177	26304	29853	33455	37436.6		71.3	25984.2	71.3	38283.5		#N/A	#N/A	#N/A	#N/A	#N/A
						71.4	19002.7	0.0403137	0.156972		71.4	26286.8	0.00126858	0.187903		#N/A	#N/A	#N/A	#N/A	#N/A	#N/A	#N/A		14119.8	15527.2	17089.8	19002.7	21120.3	23218.3	25484.5		18459.5	20660.5	23157.5	26286.8	29838.4	33442.8	37427.1		71.4	25960	71.4	38274.5		#N/A	#N/A	#N/A	#N/A	#N/A
						71.5	18995.1	0.0408359	0.156716		71.5	26269.5	0.00269497	0.188165		#N/A	#N/A	#N/A	#N/A	#N/A	#N/A	#N/A		14120.7	15525.9	17085.8	18995.1	21108.1	23201.1	25461.6		18436.7	20639.1	23137.9	26269.5	29823.7	33430.7	37417.6		71.5	25935.8	71.5	38265.5		#N/A	#N/A	#N/A	#N/A	#N/A
						71.6	18987.4	0.041358	0.15646		71.6	26252.3	0.0041213	0.188428		#N/A	#N/A	#N/A	#N/A	#N/A	#N/A	#N/A		14121.6	15524.6	17081.8	18987.4	21095.9	23184	25438.6		18413.8	20617.7	23118.3	26252.3	29809	33418.6	37408.1		71.6	25911.6	71.6	38256.6		#N/A	#N/A	#N/A	#N/A	#N/A
						71.7	18979.7	0.0418801	0.156204		71.7	26235	0.00554755	0.188692		#N/A	#N/A	#N/A	#N/A	#N/A	#N/A	#N/A		14122.4	15523.3	17077.8	18979.7	21083.7	23166.8	25415.7		18390.8	20596.3	23098.7	26235	29794.4	33406.5	37398.7		71.7	25887.3	71.7	38247.7		#N/A	#N/A	#N/A	#N/A	#N/A
						71.8	18972.1	0.0424023	0.155948		71.8	26217.6	0.00697368	0.188958		#N/A	#N/A	#N/A	#N/A	#N/A	#N/A	#N/A		14123.3	15522	17073.8	18972.1	21071.5	23149.7	25392.8		18367.8	20574.8	23079.1	26217.6	29779.7	33394.4	37389.3		71.8	25863.2	71.8	38238.8		#N/A	#N/A	#N/A	#N/A	#N/A
						71.9	18964.4	0.0429244	0.155692		71.9	26200.3	0.00839965	0.189225		#N/A	#N/A	#N/A	#N/A	#N/A	#N/A	#N/A		14124.1	15520.7	17069.8	18964.4	21059.2	23132.6	25369.9		18344.8	20553.3	23059.4	26200.3	29765	33382.3	37379.9		71.9	25839	71.9	38230		#N/A	#N/A	#N/A	#N/A	#N/A
						72	18956.7	0.0434466	0.155437		72	26182.9	0.00982544	0.189493		#N/A	#N/A	#N/A	#N/A	#N/A	#N/A	#N/A		14124.9	15519.4	17065.8	18956.7	21047	23115.4	25347		18321.7	20531.8	23039.7	26182.9	29750.3	33370.2	37370.5		72	25814.8	72	38221.2		#N/A	#N/A	#N/A	#N/A	#N/A
						72.1	18949	0.0439687	0.155181		72.1	26165.6	0.011251	0.189762		#N/A	#N/A	#N/A	#N/A	#N/A	#N/A	#N/A		14125.7	15518	17061.8	18949	21034.8	23098.3	25324.1		18298.6	20510.2	23019.9	26165.6	29735.6	33358.2	37361.2		72.1	25790.7	72.1	38212.4		#N/A	#N/A	#N/A	#N/A	#N/A
						72.2	18941.3	0.0444909	0.154926		72.2	26148.2	0.0126763	0.190033		#N/A	#N/A	#N/A	#N/A	#N/A	#N/A	#N/A		14126.5	15516.7	17057.7	18941.3	21022.6	23081.2	25301.3		18275.4	20488.5	23000.1	26148.2	29720.9	33346.1	37351.9		72.2	25766.6	72.2	38203.7		#N/A	#N/A	#N/A	#N/A	#N/A
						72.3	18933.6	0.045013	0.154671		72.3	26130.8	0.0141013	0.190304		#N/A	#N/A	#N/A	#N/A	#N/A	#N/A	#N/A		14127.3	15515.3	17053.7	18933.6	21010.4	23064.1	25278.4		18252.2	20466.9	22980.3	26130.8	29706.2	33334.1	37342.7		72.3	25742.5	72.3	38195		#N/A	#N/A	#N/A	#N/A	#N/A
						72.4	18925.8	0.0455351	0.154416		72.4	26113.4	0.015526	0.190577		#N/A	#N/A	#N/A	#N/A	#N/A	#N/A	#N/A		14128.1	15514	17049.6	18925.8	20998.1	23047	25255.6		18228.9	20445.2	22960.5	26113.4	29691.5	33322.1	37333.5		72.4	25718.4	72.4	38186.4		#N/A	#N/A	#N/A	#N/A	#N/A
						72.5	18918.1	0.0460573	0.154161		72.5	26095.9	0.0169503	0.190852		#N/A	#N/A	#N/A	#N/A	#N/A	#N/A	#N/A		14128.9	15512.6	17045.6	18918.1	20985.9	23029.9	25232.8		18205.6	20423.5	22940.7	26095.9	29676.8	33310.1	37324.3		72.5	25694.4	72.5	38177.7		#N/A	#N/A	#N/A	#N/A	#N/A
						72.6	18910.4	0.0465794	0.153906		72.6	26078.5	0.0183742	0.191127		#N/A	#N/A	#N/A	#N/A	#N/A	#N/A	#N/A		14129.7	15511.2	17041.5	18910.4	20973.7	23012.8	25210		18182.3	20401.7	22920.8	26078.5	29662.1	33298.1	37315.1		72.6	25670.4	72.6	38169.2		#N/A	#N/A	#N/A	#N/A	#N/A
						72.7	18902.6	0.0471016	0.153651		72.7	26061	0.0197977	0.191404		#N/A	#N/A	#N/A	#N/A	#N/A	#N/A	#N/A		14130.4	15509.8	17037.4	18902.6	20961.5	22995.7	25187.3		18158.9	20379.9	22900.9	26061	29647.4	33286.1	37306		72.7	25646.4	72.7	38160.6		#N/A	#N/A	#N/A	#N/A	#N/A
						72.8	18894.9	0.0476237	0.153397		72.8	26043.6	0.0212207	0.191681		#N/A	#N/A	#N/A	#N/A	#N/A	#N/A	#N/A		14131.2	15508.4	17033.3	18894.9	20949.2	22978.6	25164.5		18135.5	20358.1	22881	26043.6	29632.8	33274.2	37296.9		72.8	25622.4	72.8	38152.1		#N/A	#N/A	#N/A	#N/A	#N/A
						72.9	18887.1	0.0481459	0.153143		72.9	26026.1	0.0226431	0.19196		#N/A	#N/A	#N/A	#N/A	#N/A	#N/A	#N/A		14131.9	15506.9	17029.2	18887.1	20937	22961.5	25141.8		18112.1	20336.2	22861	26026.1	29618.1	33262.3	37287.9		72.9	25598.4	72.9	38143.7		#N/A	#N/A	#N/A	#N/A	#N/A
						73	18879.4	0.048668	0.152889		73	26008.6	0.0240651	0.19224		#N/A	#N/A	#N/A	#N/A	#N/A	#N/A	#N/A		14132.6	15505.5	17025.1	18879.4	20924.8	22944.5	25119.1		18088.6	20314.4	22841.1	26008.6	29603.4	33250.4	37278.9		73	25574.5	73	38135.3		#N/A	#N/A	#N/A	#N/A	#N/A
						73.1	18871.6	0.0491902	0.152635		73.1	25991.1	0.0254865	0.192522		#N/A	#N/A	#N/A	#N/A	#N/A	#N/A	#N/A		14133.4	15504.1	17021	18871.6	20912.6	22927.4	25096.4		18065.1	20292.4	22821.1	25991.1	29588.7	33238.5	37270		73.1	25550.6	73.1	38126.9		#N/A	#N/A	#N/A	#N/A	#N/A
						73.2	18863.8	0.0497123	0.152381		73.2	25973.6	0.0269072	0.192804		#N/A	#N/A	#N/A	#N/A	#N/A	#N/A	#N/A		14134.1	15502.6	17016.9	18863.8	20900.3	22910.4	25073.8		18041.5	20270.5	22801.1	25973.6	29574.1	33226.6	37261.1		73.2	25526.7	73.2	38118.6		#N/A	#N/A	#N/A	#N/A	#N/A
						73.3	18856.1	0.0502345	0.152128		73.3	25956.1	0.0283273	0.193088		#N/A	#N/A	#N/A	#N/A	#N/A	#N/A	#N/A		14134.8	15501.2	17012.7	18856.1	20888.1	22893.3	25051.1		18017.9	20248.6	22781.1	25956.1	29559.5	33214.8	37252.2		73.3	25502.8	73.3	38110.4		#N/A	#N/A	#N/A	#N/A	#N/A
						73.4	18848.3	0.0507566	0.151875		73.4	25938.6	0.0297467	0.193373		#N/A	#N/A	#N/A	#N/A	#N/A	#N/A	#N/A		14135.5	15499.7	17008.6	18848.3	20875.9	22876.3	25028.5		17994.3	20226.6	22761	25938.6	29544.8	33203	37243.4		73.4	25479	73.4	38102.2		#N/A	#N/A	#N/A	#N/A	#N/A
						73.5	18840.5	0.0512788	0.151622		73.5	25921.1	0.0311654	0.193659		#N/A	#N/A	#N/A	#N/A	#N/A	#N/A	#N/A		14136.1	15498.2	17004.4	18840.5	20863.7	22859.3	25006		17970.7	20204.6	22741	25921.1	29530.2	33191.3	37234.6		73.5	25455.2	73.5	38094		#N/A	#N/A	#N/A	#N/A	#N/A
						73.6	18832.7	0.0518009	0.151369		73.6	25903.6	0.0325834	0.193947		#N/A	#N/A	#N/A	#N/A	#N/A	#N/A	#N/A		14136.8	15496.7	17000.2	18832.7	20851.5	22842.3	24983.4		17947	20182.5	22720.9	25903.6	29515.6	33179.5	37225.9		73.6	25431.4	73.6	38085.9		#N/A	#N/A	#N/A	#N/A	#N/A
						73.7	18824.9	0.052323	0.151117		73.7	25886.1	0.0340005	0.194235		#N/A	#N/A	#N/A	#N/A	#N/A	#N/A	#N/A		14137.4	15495.2	16996.1	18824.9	20839.2	22825.3	24960.9		17923.3	20160.5	22700.9	25886.1	29501	33167.8	37217.2		73.7	25407.7	73.7	38077.8		#N/A	#N/A	#N/A	#N/A	#N/A
						73.8	18817.1	0.0528452	0.150865		73.8	25868.6	0.0354169	0.194525		#N/A	#N/A	#N/A	#N/A	#N/A	#N/A	#N/A		14138.1	15493.7	16991.9	18817.1	20827	22808.4	24938.4		17899.6	20138.4	22680.8	25868.6	29486.4	33156.2	37208.6		73.8	25384	73.8	38069.8		#N/A	#N/A	#N/A	#N/A	#N/A
						73.9	18809.3	0.0533673	0.150613		73.9	25851.1	0.0368323	0.194816		#N/A	#N/A	#N/A	#N/A	#N/A	#N/A	#N/A		14138.7	15492.1	16987.7	18809.3	20814.8	22791.4	24915.9		17875.8	20116.3	22660.7	25851.1	29471.9	33144.5	37200		73.9	25360.3	73.9	38061.9		#N/A	#N/A	#N/A	#N/A	#N/A
						74	18801.5	0.0538895	0.150362		74	25833.6	0.0382469	0.195108		#N/A	#N/A	#N/A	#N/A	#N/A	#N/A	#N/A		14139.3	15490.6	16983.5	18801.5	20802.6	22774.5	24893.4		17852.1	20094.2	22640.6	25833.6	29457.3	33132.9	37191.5		74	25336.6	74	38054		#N/A	#N/A	#N/A	#N/A	#N/A
						74.1	18793.7	0.0544116	0.150111		74.1	25816.1	0.0396606	0.195401		#N/A	#N/A	#N/A	#N/A	#N/A	#N/A	#N/A		14139.9	15489.1	16979.3	18793.7	20790.4	22757.5	24871		17828.2	20072.1	22620.5	25816.1	29442.8	33121.3	37183		74.1	25313	74.1	38046.2		#N/A	#N/A	#N/A	#N/A	#N/A
						74.2	18785.9	0.0549338	0.14986		74.2	25798.6	0.0410732	0.195695		#N/A	#N/A	#N/A	#N/A	#N/A	#N/A	#N/A		14140.5	15487.5	16975.1	18785.9	20778.2	22740.6	24848.6		17804.4	20049.9	22600.4	25798.6	29428.3	33109.8	37174.6		74.2	25289.4	74.2	38038.4		#N/A	#N/A	#N/A	#N/A	#N/A
						74.3	18778.1	0.0554559	0.149609		74.3	25781.1	0.0424849	0.19599		#N/A	#N/A	#N/A	#N/A	#N/A	#N/A	#N/A		14141.1	15485.9	16970.8	18778.1	20766	22723.7	24826.2		17780.6	20027.8	22580.2	25781.1	29413.8	33098.3	37166.3		74.3	25265.8	74.3	38030.7		#N/A	#N/A	#N/A	#N/A	#N/A
						74.4	18770.3	0.0559781	0.149359		74.4	25763.6	0.0438956	0.196287		#N/A	#N/A	#N/A	#N/A	#N/A	#N/A	#N/A		14141.7	15484.3	16966.6	18770.3	20753.9	22706.9	24803.9		17756.7	20005.6	22560.1	25763.6	29399.4	33086.8	37158		74.4	25242.3	74.4	38023		#N/A	#N/A	#N/A	#N/A	#N/A
						74.5	18762.4	0.0565002	0.149109		74.5	25746.1	0.0453052	0.196585		#N/A	#N/A	#N/A	#N/A	#N/A	#N/A	#N/A		14142.3	15482.8	16962.4	18762.4	20741.7	22690	24781.6		17732.8	19983.4	22540	25746.1	29384.9	33075.4	37149.7		74.5	25218.8	74.5	38015.5		#N/A	#N/A	#N/A	#N/A	#N/A
						74.6	18754.6	0.0570224	0.14886		74.6	25728.7	0.0467138	0.196884		#N/A	#N/A	#N/A	#N/A	#N/A	#N/A	#N/A		14142.8	15481.2	16958.1	18754.6	20729.5	22673.1	24759.3		17708.9	19961.2	22519.8	25728.7	29370.5	33064	37141.6		74.6	25195.4	74.6	38007.9		#N/A	#N/A	#N/A	#N/A	#N/A
						74.7	18746.8	0.0575445	0.14861		74.7	25711.2	0.0481213	0.197184		#N/A	#N/A	#N/A	#N/A	#N/A	#N/A	#N/A		14143.4	15479.5	16953.9	18746.8	20717.3	22656.3	24737.1		17685	19939	22499.7	25711.2	29356.1	33052.7	37133.4		74.7	25171.9	74.7	38000.5		#N/A	#N/A	#N/A	#N/A	#N/A
						74.8	18739	0.0580667	0.148361		74.8	25693.7	0.0495279	0.197485		#N/A	#N/A	#N/A	#N/A	#N/A	#N/A	#N/A		14143.9	15477.9	16949.6	18739	20705.2	22639.5	24714.9		17661	19916.7	22479.5	25693.7	29341.7	33041.4	37125.4		74.8	25148.5	74.8	37993.1		#N/A	#N/A	#N/A	#N/A	#N/A
						74.9	18731.1	0.0585888	0.148113		74.9	25676.3	0.0509335	0.197787		#N/A	#N/A	#N/A	#N/A	#N/A	#N/A	#N/A		14144.4	15476.3	16945.3	18731.1	20693	22622.7	24692.7		17637	19894.5	22459.4	25676.3	29327.4	33030.1	37117.4		74.9	25125.2	74.9	37985.7		#N/A	#N/A	#N/A	#N/A	#N/A
						75	18723.3	0.059111	0.147865		75	25658.8	0.052338	0.198091		#N/A	#N/A	#N/A	#N/A	#N/A	#N/A	#N/A		14144.9	15474.6	16941.1	18723.3	20680.9	22605.9	24670.5		17613.1	19872.2	22439.2	25658.8	29313.1	33018.9	37109.4		75	25101.9	75	37978.4		#N/A	#N/A	#N/A	#N/A	#N/A
						75.1	18715.5	0.0596331	0.147617		75.1	25641.4	0.0537416	0.198396		#N/A	#N/A	#N/A	#N/A	#N/A	#N/A	#N/A		14145.4	15473	16936.8	18715.5	20668.7	22589.1	24648.4		17589	19850	22419	25641.4	29298.8	33007.7	37101.5		75.1	25078.6	75.1	37971.2		#N/A	#N/A	#N/A	#N/A	#N/A
						75.2	18707.6	0.0601553	0.147369		75.2	25624	0.0551443	0.198701		#N/A	#N/A	#N/A	#N/A	#N/A	#N/A	#N/A		14145.9	15471.3	16932.5	18707.6	20656.6	22572.4	24626.3		17565	19827.7	22398.9	25624	29284.5	32996.6	37093.7		75.2	25055.3	75.2	37964.1		#N/A	#N/A	#N/A	#N/A	#N/A
						75.3	18699.8	0.0606774	0.147122		75.3	25606.6	0.0565459	0.199008		#N/A	#N/A	#N/A	#N/A	#N/A	#N/A	#N/A		14146.3	15469.7	16928.2	18699.8	20644.5	22555.7	24604.3		17541	19805.4	22378.7	25606.6	29270.3	32985.5	37085.9		75.3	25032.1	75.3	37957		#N/A	#N/A	#N/A	#N/A	#N/A
						75.4	18691.9	0.0611996	0.146875		75.4	25589.2	0.0579467	0.199317		#N/A	#N/A	#N/A	#N/A	#N/A	#N/A	#N/A		14146.8	15468	16923.9	18691.9	20632.3	22539	24582.3		17516.9	19783.1	22358.5	25589.2	29256	32974.4	37078.2		75.4	25009	75.4	37950		#N/A	#N/A	#N/A	#N/A	#N/A
						75.5	18684.1	0.0617217	0.146629		75.5	25571.8	0.0593465	0.199626		#N/A	#N/A	#N/A	#N/A	#N/A	#N/A	#N/A		14147.3	15466.3	16919.6	18684.1	20620.2	22522.3	24560.3		17492.8	19760.7	22338.3	25571.8	29241.8	32963.4	37070.6		75.5	24985.8	75.5	37943		#N/A	#N/A	#N/A	#N/A	#N/A
						75.6	18676.3	0.0622439	0.146383		75.6	25554.4	0.0607453	0.199936		#N/A	#N/A	#N/A	#N/A	#N/A	#N/A	#N/A		14147.7	15464.6	16915.2	18676.3	20608.1	22505.6	24538.4		17468.7	19738.4	22318.1	25554.4	29227.7	32952.4	37063		75.6	24962.7	75.6	37936.1		#N/A	#N/A	#N/A	#N/A	#N/A
						75.7	18668.4	0.062766	0.146137		75.7	25537	0.0621433	0.200248		#N/A	#N/A	#N/A	#N/A	#N/A	#N/A	#N/A		14148.1	15462.9	16910.9	18668.4	20596	22488.9	24516.4		17444.6	19716.1	22298	25537	29213.5	32941.5	37055.5		75.7	24939.7	75.7	37929.3		#N/A	#N/A	#N/A	#N/A	#N/A
						75.8	18660.6	0.0632882	0.145892		75.8	25519.7	0.0635403	0.200561		#N/A	#N/A	#N/A	#N/A	#N/A	#N/A	#N/A		14148.5	15461.2	16906.6	18660.6	20583.9	22472.3	24494.6		17420.4	19693.7	22277.8	25519.7	29199.4	32930.6	37048		75.8	24916.7	75.8	37922.5		#N/A	#N/A	#N/A	#N/A	#N/A
						75.9	18652.8	0.0638103	0.145647		75.9	25502.3	0.0649365	0.200875		#N/A	#N/A	#N/A	#N/A	#N/A	#N/A	#N/A		14148.9	15459.4	16902.3	18652.8	20571.9	22455.7	24472.7		17396.2	19671.3	22257.6	25502.3	29185.3	32919.8	37040.6		75.9	24893.7	75.9	37915.8		#N/A	#N/A	#N/A	#N/A	#N/A
						76	18644.9	0.0643325	0.145402		76	25485	0.0663317	0.20119		#N/A	#N/A	#N/A	#N/A	#N/A	#N/A	#N/A		14149.3	15457.7	16897.9	18644.9	20559.8	22439.1	24450.9		17372.1	19649	22237.4	25485	29171.3	32909	37033.3		76	24870.7	76	37909.2		#N/A	#N/A	#N/A	#N/A	#N/A
						76.1	18637.1	0.0648546	0.145158		76.1	25467.7	0.0677261	0.201506		#N/A	#N/A	#N/A	#N/A	#N/A	#N/A	#N/A		14149.7	15455.9	16893.6	18637.1	20547.7	22422.6	24429.1		17347.9	19626.6	22217.2	25467.7	29157.2	32898.2	37026		76.1	24847.8	76.1	37902.7		#N/A	#N/A	#N/A	#N/A	#N/A
						76.2	18629.2	0.0653768	0.144914		76.2	25450.4	0.0691196	0.201824		#N/A	#N/A	#N/A	#N/A	#N/A	#N/A	#N/A		14150.1	15454.2	16889.2	18629.2	20535.7	22406	24407.4		17323.6	19604.2	22197	25450.4	29143.2	32887.5	37018.8		76.2	24825	76.2	37896.2		#N/A	#N/A	#N/A	#N/A	#N/A
						76.3	18621.4	0.0658989	0.144671		76.3	25433.1	0.0705123	0.202143		#N/A	#N/A	#N/A	#N/A	#N/A	#N/A	#N/A		14150.4	15452.4	16884.9	18621.4	20523.7	22389.5	24385.7		17299.4	19581.8	22176.8	25433.1	29129.2	32876.9	37011.6		76.3	24802.1	76.3	37889.7		#N/A	#N/A	#N/A	#N/A	#N/A
						76.4	18613.6	0.0664211	0.144428		76.4	25415.8	0.0719041	0.202463		#N/A	#N/A	#N/A	#N/A	#N/A	#N/A	#N/A		14150.8	15450.7	16880.5	18613.6	20511.6	22373	24364.1		17275.2	19559.3	22156.6	25415.8	29115.3	32866.2	37004.5		76.4	24779.4	76.4	37883.4		#N/A	#N/A	#N/A	#N/A	#N/A
						76.5	18605.7	0.0669432	0.144185		76.5	25398.5	0.0732951	0.202784		#N/A	#N/A	#N/A	#N/A	#N/A	#N/A	#N/A		14151.1	15448.9	16876.1	18605.7	20499.6	22356.5	24342.4		17250.9	19536.9	22136.4	25398.5	29101.4	32855.7	36997.5		76.5	24756.6	76.5	37877.1		#N/A	#N/A	#N/A	#N/A	#N/A
						76.6	18597.9	0.0674654	0.143943		76.6	25381.2	0.0746852	0.203106		#N/A	#N/A	#N/A	#N/A	#N/A	#N/A	#N/A		14151.5	15447.1	16871.8	18597.9	20487.6	22340.1	24320.9		17226.6	19514.5	22116.2	25381.2	29087.5	32845.1	36990.6		76.6	24733.9	76.6	37870.9		#N/A	#N/A	#N/A	#N/A	#N/A
						76.7	18590.1	0.0679875	0.143701		76.7	25364	0.0760745	0.203429		#N/A	#N/A	#N/A	#N/A	#N/A	#N/A	#N/A		14151.8	15445.3	16867.4	18590.1	20475.6	22323.6	24299.3		17202.3	19492	22096	25364	29073.6	32834.6	36983.7		76.7	24711.3	76.7	37864.7		#N/A	#N/A	#N/A	#N/A	#N/A
						76.8	18582.3	0.0685097	0.14346		76.8	25346.8	0.077463	0.203754		#N/A	#N/A	#N/A	#N/A	#N/A	#N/A	#N/A		14152.1	15443.5	16863	18582.3	20463.7	22307.2	24277.8		17178	19469.6	22075.9	25346.8	29059.8	32824.2	36976.9		76.8	24688.7	76.8	37858.6		#N/A	#N/A	#N/A	#N/A	#N/A
						76.9	18574.4	0.0690318	0.143219		76.9	25329.5	0.0788507	0.20408		#N/A	#N/A	#N/A	#N/A	#N/A	#N/A	#N/A		14152.4	15441.7	16858.6	18574.4	20451.7	22290.8	24256.3		17153.7	19447.1	22055.7	25329.5	29046	32813.8	36970.1		76.9	24666.1	76.9	37852.6		#N/A	#N/A	#N/A	#N/A	#N/A
						77	18566.6	0.069554	0.142978		77	25312.3	0.0802377	0.204407		#N/A	#N/A	#N/A	#N/A	#N/A	#N/A	#N/A		14152.7	15439.9	16854.3	18566.6	20439.7	22274.5	24234.9		17129.3	19424.6	22035.5	25312.3	29032.2	32803.5	36963.4		77	24643.6	77	37846.7		#N/A	#N/A	#N/A	#N/A	#N/A
						77.1	18558.8	0.0700761	0.142738		77.1	25295.2	0.0816238	0.204735		#N/A	#N/A	#N/A	#N/A	#N/A	#N/A	#N/A		14153	15438.1	16849.9	18558.8	20427.8	22258.1	24213.5		17104.9	19402.2	22015.3	25295.2	29018.5	32793.2	36956.8		77.1	24621.1	77.1	37840.8		#N/A	#N/A	#N/A	#N/A	#N/A
						77.2	18551	0.0705983	0.142498		77.2	25278	0.0830092	0.205064		#N/A	#N/A	#N/A	#N/A	#N/A	#N/A	#N/A		14153.3	15436.2	16845.5	18551	20415.9	22241.8	24192.2		17080.6	19379.7	21995.1	25278	29004.7	32783	36950.2		77.2	24598.6	77.2	37835		#N/A	#N/A	#N/A	#N/A	#N/A
						77.3	18543.2	0.0711204	0.142259		77.3	25260.8	0.0843938	0.205395		#N/A	#N/A	#N/A	#N/A	#N/A	#N/A	#N/A		14153.5	15434.4	16841.1	18543.2	20403.9	22225.6	24170.9		17056.2	19357.2	21974.9	25260.8	28991.1	32772.8	36943.8		77.3	24576.2	77.3	37829.3		#N/A	#N/A	#N/A	#N/A	#N/A
						77.4	18535.4	0.0716426	0.14202		77.4	25243.7	0.0857777	0.205727		#N/A	#N/A	#N/A	#N/A	#N/A	#N/A	#N/A		14153.8	15432.5	16836.7	18535.4	20392	22209.3	24149.6		17031.8	19334.7	21954.7	25243.7	28977.4	32762.6	36937.3		77.4	24553.9	77.4	37823.7		#N/A	#N/A	#N/A	#N/A	#N/A
						77.5	18527.6	0.0721647	0.141782		77.5	25226.6	0.0871608	0.20606		#N/A	#N/A	#N/A	#N/A	#N/A	#N/A	#N/A		14154	15430.7	16832.3	18527.6	20380.2	22193.1	24128.4		17007.3	19312.1	21934.6	25226.6	28963.8	32752.5	36931		77.5	24531.6	77.5	37818.1		#N/A	#N/A	#N/A	#N/A	#N/A
						77.6	18519.8	0.0726869	0.141544		77.6	25209.4	0.0885432	0.206394		#N/A	#N/A	#N/A	#N/A	#N/A	#N/A	#N/A		14154.3	15428.8	16827.9	18519.8	20368.3	22176.9	24107.2		16982.9	19289.6	21914.4	25209.4	28950.2	32742.5	36924.7		77.6	24509.3	77.6	37812.6		#N/A	#N/A	#N/A	#N/A	#N/A
						77.7	18512	0.073209	0.141306		77.7	25192.3	0.0899249	0.206729		#N/A	#N/A	#N/A	#N/A	#N/A	#N/A	#N/A		14154.5	15427	16823.5	18512	20356.4	22160.7	24086.1		16958.4	19267.1	21894.2	25192.3	28936.7	32732.5	36918.5		77.7	24487.1	77.7	37807.1		#N/A	#N/A	#N/A	#N/A	#N/A
						77.8	18504.2	0.0737312	0.141069		77.8	25175.3	0.0913059	0.207066		#N/A	#N/A	#N/A	#N/A	#N/A	#N/A	#N/A		14154.7	15425.1	16819.1	18504.2	20344.6	22144.5	24065		16934	19244.6	21874	25175.3	28923.2	32722.5	36912.3		77.8	24464.9	77.8	37801.8		#N/A	#N/A	#N/A	#N/A	#N/A
						77.9	18496.4	0.0742533	0.140832		77.9	25158.2	0.0926863	0.207403		#N/A	#N/A	#N/A	#N/A	#N/A	#N/A	#N/A		14154.9	15423.2	16814.6	18496.4	20332.7	22128.4	24043.9		16909.5	19222	21853.9	25158.2	28909.7	32712.6	36906.2		77.9	24442.8	77.9	37796.5		#N/A	#N/A	#N/A	#N/A	#N/A
						78	18488.6	0.0747755	0.140596		78	25141.2	0.094066	0.207742		#N/A	#N/A	#N/A	#N/A	#N/A	#N/A	#N/A		14155.1	15421.3	16810.2	18488.6	20320.9	22112.3	24022.9		16885	19199.5	21833.7	25141.2	28896.2	32702.8	36900.2		78	24420.7	78	37791.2		#N/A	#N/A	#N/A	#N/A	#N/A
						78.1	18480.8	0.0752976	0.14036		78.1	25124.1	0.0954451	0.208082		#N/A	#N/A	#N/A	#N/A	#N/A	#N/A	#N/A		14155.3	15419.4	16805.8	18480.8	20309.1	22096.2	24001.9		16860.5	19176.9	21813.5	25124.1	28882.8	32692.9	36894.2		78.1	24398.7	78.1	37786		#N/A	#N/A	#N/A	#N/A	#N/A
						78.2	18473.1	0.0758198	0.140124		78.2	25107.1	0.0968236	0.208423		#N/A	#N/A	#N/A	#N/A	#N/A	#N/A	#N/A		14155.5	15417.5	16801.4	18473.1	20297.3	22080.1	23981		16836	19154.4	21793.4	25107.1	28869.4	32683.2	36888.3		78.2	24376.7	78.2	37780.9		#N/A	#N/A	#N/A	#N/A	#N/A
						78.3	18465.3	0.0763419	0.139889		78.3	25090.1	0.0982015	0.208765		#N/A	#N/A	#N/A	#N/A	#N/A	#N/A	#N/A		14155.6	15415.6	16797	18465.3	20285.5	22064.1	23960.1		16811.4	19131.8	21773.2	25090.1	28856	32673.4	36882.5		78.3	24354.7	78.3	37775.9		#N/A	#N/A	#N/A	#N/A	#N/A
						78.4	18457.5	0.0768641	0.139654		78.4	25073.1	0.0995789	0.209108		#N/A	#N/A	#N/A	#N/A	#N/A	#N/A	#N/A		14155.8	15413.7	16792.5	18457.5	20273.8	22048.1	23939.2		16786.9	19109.3	21753.1	25073.1	28842.7	32663.8	36876.7		78.4	24332.8	78.4	37770.9		#N/A	#N/A	#N/A	#N/A	#N/A
						78.5	18449.8	0.0773862	0.13942		78.5	25056.2	0.100956	0.209452		#N/A	#N/A	#N/A	#N/A	#N/A	#N/A	#N/A		14155.9	15411.8	16788.1	18449.8	20262	22032.1	23918.4		16762.3	19086.7	21732.9	25056.2	28829.4	32654.1	36871		78.5	24310.9	78.5	37766		#N/A	#N/A	#N/A	#N/A	#N/A
						78.6	18442	0.0779084	0.139186		78.6	25039.2	0.102332	0.209798		#N/A	#N/A	#N/A	#N/A	#N/A	#N/A	#N/A		14156.1	15409.8	16783.7	18442	20250.3	22016.2	23897.6		16737.8	19064.1	21712.8	25039.2	28816.1	32644.5	36865.3		78.6	24289.1	78.6	37761.1		#N/A	#N/A	#N/A	#N/A	#N/A
						78.7	18434.3	0.0784305	0.138952		78.7	25022.3	0.103708	0.210144		#N/A	#N/A	#N/A	#N/A	#N/A	#N/A	#N/A		14156.2	15407.9	16779.2	18434.3	20238.6	22000.2	23876.8		16713.2	19041.5	21692.7	25022.3	28802.8	32634.9	36859.7		78.7	24267.3	78.7	37756.3		#N/A	#N/A	#N/A	#N/A	#N/A
						78.8	18426.5	0.0789527	0.138719		78.8	25005.3	0.105083	0.210491		#N/A	#N/A	#N/A	#N/A	#N/A	#N/A	#N/A		14156.3	15406	16774.8	18426.5	20226.8	21984.3	23856.1		16688.6	19019	21672.5	25005.3	28789.6	32625.4	36854.1		78.8	24245.6	78.8	37751.5		#N/A	#N/A	#N/A	#N/A	#N/A
						78.9	18418.8	0.0794748	0.138487		78.9	24988.4	0.106458	0.210839		#N/A	#N/A	#N/A	#N/A	#N/A	#N/A	#N/A		14156.5	15404	16770.4	18418.8	20215.1	21968.4	23835.5		16664.1	18996.4	21652.4	24988.4	28776.4	32615.9	36848.5		78.9	24223.9	78.9	37746.8		#N/A	#N/A	#N/A	#N/A	#N/A
						79	18411	0.079997	0.138254		79	24971.5	0.107833	0.211189		#N/A	#N/A	#N/A	#N/A	#N/A	#N/A	#N/A		14156.6	15402.1	16765.9	18411	20203.5	21952.6	23814.8		16639.5	18973.8	21632.3	24971.5	28763.2	32606.5	36843.1		79	24202.2	79	37742.1		#N/A	#N/A	#N/A	#N/A	#N/A
						79.1	18403.3	0.0805192	0.138022		79.1	24954.6	0.109207	0.211539		#N/A	#N/A	#N/A	#N/A	#N/A	#N/A	#N/A		14156.7	15400.1	16761.5	18403.3	20191.8	21936.8	23794.3		16614.8	18951.2	21612.2	24954.6	28750.1	32597.1	36837.6		79.1	24180.6	79.1	37737.5		#N/A	#N/A	#N/A	#N/A	#N/A
						79.2	18395.5	0.0810413	0.137791		79.2	24937.8	0.11058	0.21189		#N/A	#N/A	#N/A	#N/A	#N/A	#N/A	#N/A		14156.7	15398.1	16757	18395.5	20180.1	21920.9	23773.7		16590.2	18928.6	21592	24937.8	28736.9	32587.7	36832.2		79.2	24159	79.2	37733		#N/A	#N/A	#N/A	#N/A	#N/A
						79.3	18387.8	0.0815635	0.13756		79.3	24920.9	0.111954	0.212242		#N/A	#N/A	#N/A	#N/A	#N/A	#N/A	#N/A		14156.8	15396.2	16752.6	18387.8	20168.5	21905.2	23753.2		16565.6	18906	21571.9	24920.9	28723.8	32578.3	36826.9		79.3	24137.5	79.3	37728.4		#N/A	#N/A	#N/A	#N/A	#N/A
						79.4	18380.1	0.0820856	0.137329		79.4	24904.1	0.113327	0.212595		#N/A	#N/A	#N/A	#N/A	#N/A	#N/A	#N/A		14156.9	15394.2	16748.1	18380.1	20156.8	21889.4	23732.7		16541	18883.4	21551.8	24904.1	28710.8	32569	36821.6		79.4	24116	79.4	37723.9		#N/A	#N/A	#N/A	#N/A	#N/A
						79.5	18372.3	0.0826078	0.137099		79.5	24887.3	0.114699	0.212949		#N/A	#N/A	#N/A	#N/A	#N/A	#N/A	#N/A		14157	15392.2	16743.7	18372.3	20145.2	21873.7	23712.3		16516.4	18860.9	21531.7	24887.3	28697.7	32559.7	36816.3		79.5	24094.5	79.5	37719.5		#N/A	#N/A	#N/A	#N/A	#N/A
						79.6	18364.6	0.0831299	0.136869		79.6	24870.4	0.116072	0.213304		#N/A	#N/A	#N/A	#N/A	#N/A	#N/A	#N/A		14157	15390.2	16739.2	18364.6	20133.6	21857.9	23691.9		16491.7	18838.3	21511.6	24870.4	28684.7	32550.5	36811.1		79.6	24073.1	79.6	37715.1		#N/A	#N/A	#N/A	#N/A	#N/A
						79.7	18356.9	0.0836521	0.136639		79.7	24853.6	0.117444	0.213659		#N/A	#N/A	#N/A	#N/A	#N/A	#N/A	#N/A		14157	15388.2	16734.7	18356.9	20122	21842.3	23671.5		16467.1	18815.7	21491.6	24853.6	28671.7	32541.3	36805.9		79.7	24051.8	79.7	37710.8		#N/A	#N/A	#N/A	#N/A	#N/A
						79.8	18349.2	0.0841742	0.13641		79.8	24836.9	0.118816	0.214016		#N/A	#N/A	#N/A	#N/A	#N/A	#N/A	#N/A		14157.1	15386.2	16730.3	18349.2	20110.4	21826.6	23651.2		16442.4	18793.1	21471.5	24836.9	28658.7	32532.1	36800.8		79.8	24030.4	79.8	37706.4		#N/A	#N/A	#N/A	#N/A	#N/A
						79.9	18341.5	0.0846964	0.136182		79.9	24820.1	0.120187	0.214373		#N/A	#N/A	#N/A	#N/A	#N/A	#N/A	#N/A		14157.1	15384.2	16725.8	18341.5	20098.9	21810.9	23630.9		16417.8	18770.5	21451.4	24820.1	28645.7	32522.9	36795.7			24009.1	79.9	37702.2		#N/A	#N/A	#N/A	#N/A	#N/A
											80	24803.3	0.121559	0.214731		#N/A	#N/A	#N/A	#N/A	#N/A	#N/A	#N/A										16393.1	18747.9	21431.3	24803.3	28632.8	32513.8	36790.6				80	37697.9		#N/A	#N/A	#N/A	#N/A	#N/A
[truncated: 2 more columns]

## Sheet: ArmTV3
						FEMALE					MALE					Graph centiles								Female centiles								Male centiles								Female		Male			Graph centiles in cm3
	ArmTV					Age	fBGS_mu	fBGS_nu	fBGS_sigma		Age	mBGS_mu	mBGS_nu	mBGS_sigma		3	10	25	50	75	90	97		3	10	25	50	75	90	97		3	10	25	50	75	90	97		Age	z=+2	Age	z=+2		3	10	25	50	75
	Rounded age		#N/A	cm3																																									#N/A	#N/A	#N/A	#N/A	#N/A
	ArmTV		#N/A	#N/A																																									#N/A	#N/A	#N/A	#N/A	#N/A
	Sex																																												#N/A	#N/A	#N/A	#N/A	#N/A
	mu		#N/A																																										#N/A	#N/A	#N/A	#N/A	#N/A
	nu		#N/A								18.4	26800.6	0.0263934	0.166504		#N/A	#N/A	#N/A	#N/A	#N/A	#N/A	#N/A										19569.3	21637.7	23949.6	26800.6	29980.9	33155.5	36609				18.4	37336.6		#N/A	#N/A	#N/A	#N/A	#N/A
	sigma		#N/A			18.5	19565.5	-0.235792	0.187306		18.5	26810.5	0.0252704	0.166817		#N/A	#N/A	#N/A	#N/A	#N/A	#N/A	#N/A		13948.2	15491.2	17275.3	19565.5	22243	25050	28262.9		19566	21637.6	23953.6	26810.5	29998.6	33181.9	36646.1		18.5	28961.6	18.5	37376.1		#N/A	#N/A	#N/A	#N/A	#N/A
	Z		#N/A			18.6	19570.1	-0.23527	0.187263		18.6	26820.5	0.0241472	0.167131		#N/A	#N/A	#N/A	#N/A	#N/A	#N/A	#N/A		13952.1	15495.4	17279.7	19570.1	22247.3	25053.9	28265.9		19562.8	21637.4	23957.6	26820.5	30016.3	33208.4	36683.2		18.6	28964.3	18.6	37415.6		#N/A	#N/A	#N/A	#N/A	#N/A
	Phi(Z)		#N/A			18.7	19574.6	-0.234749	0.18722		18.7	26830.5	0.023024	0.167446		#N/A	#N/A	#N/A	#N/A	#N/A	#N/A	#N/A		13956	15499.6	17284.1	19574.6	22251.7	25057.8	28268.9		19559.5	21637.2	23961.6	26830.5	30034.1	33234.9	36720.4		18.7	28967.1	18.7	37455.2		#N/A	#N/A	#N/A	#N/A	#N/A
	CDF(Z)		#N/A			18.8	19579.1	-0.234227	0.187177		18.8	26840.4	0.0219007	0.167761		#N/A	#N/A	#N/A	#N/A	#N/A	#N/A	#N/A		13959.8	15503.8	17288.6	19579.1	22256.1	25061.7	28271.9		19556.2	21637.1	23965.5	26840.4	30051.8	33261.5	36757.7		18.8	28969.9	18.8	37494.9		#N/A	#N/A	#N/A	#N/A	#N/A
	Unmodified z-score		#N/A			18.9	19583.6	-0.233705	0.187134		18.9	26850.4	0.0207771	0.168076		#N/A	#N/A	#N/A	#N/A	#N/A	#N/A	#N/A		13963.7	15507.9	17293	19583.6	22260.5	25065.6	28274.9		19552.9	21636.9	23969.5	26850.4	30069.6	33288.1	36795.1		18.9	28972.6	18.9	37534.7		#N/A	#N/A	#N/A	#N/A	#N/A
	Unmodified percentile		#N/A			19	19588.1	-0.233183	0.187091		19	26860.4	0.0196535	0.168392		#N/A	#N/A	#N/A	#N/A	#N/A	#N/A	#N/A		13967.6	15512.1	17297.4	19588.1	22264.8	25069.6	28277.9		19549.5	21636.7	23973.4	26860.4	30087.3	33314.7	36832.5		19	28975.4	19	37574.6		#N/A	#N/A	#N/A	#N/A	#N/A
	ArmTV		#N/A			19.1	19592.7	-0.232662	0.187048		19.1	26870.3	0.0185297	0.168709		#N/A	#N/A	#N/A	#N/A	#N/A	#N/A	#N/A		13971.4	15516.3	17301.8	19592.7	22269.2	25073.5	28280.9		19546.2	21636.5	23977.4	26870.3	30105.1	33341.4	36870.1		19.1	28978.1	19.1	37614.5		#N/A	#N/A	#N/A	#N/A	#N/A
	+1SD		#N/A			19.2	19597.2	-0.23214	0.187005		19.2	26880.3	0.0174057	0.169026		#N/A	#N/A	#N/A	#N/A	#N/A	#N/A	#N/A		13975.3	15520.5	17306.2	19597.2	22273.6	25077.4	28284		19542.8	21636.2	23981.3	26880.3	30122.9	33368.1	36907.7		19.2	28980.9	19.2	37654.6		#N/A	#N/A	#N/A	#N/A	#N/A
	Modified z-score		#N/A			19.3	19601.7	-0.231618	0.186962		19.3	26890.2	0.0162814	0.169343		#N/A	#N/A	#N/A	#N/A	#N/A	#N/A	#N/A		13979.1	15524.6	17310.6	19601.7	22278	25081.3	28287		19539.5	21636	23985.2	26890.2	30140.7	33394.9	36945.4		19.3	28983.7	19.3	37694.7		#N/A	#N/A	#N/A	#N/A	#N/A
	Unmod or mod z-score		#N/A			19.4	19606.2	-0.231096	0.186919		19.4	26900.2	0.015157	0.169661		#N/A	#N/A	#N/A	#N/A	#N/A	#N/A	#N/A		13983	15528.8	17315	19606.2	22282.4	25085.2	28290		19536.1	21635.7	23989.1	26900.2	30158.6	33421.7	36983.1		19.4	28986.5	19.4	37734.9		#N/A	#N/A	#N/A	#N/A	#N/A
	z-score		#N/A			19.5	19610.7	-0.230575	0.186877		19.5	26910.2	0.0140324	0.169979		#N/A	#N/A	#N/A	#N/A	#N/A	#N/A	#N/A		13986.8	15533	17319.4	19610.7	22286.7	25089.2	28293		19532.7	21635.5	23993	26910.2	30176.4	33448.5	37020.9		19.5	28989.2	19.5	37775.2		#N/A	#N/A	#N/A	#N/A	#N/A
			#N/A			19.6	19615.3	-0.230053	0.186834		19.6	26920.1	0.0129075	0.170297		#N/A	#N/A	#N/A	#N/A	#N/A	#N/A	#N/A		13990.7	15537.1	17323.8	19615.3	22291.1	25093.1	28296.1		19529.3	21635.2	23996.9	26920.1	30194.3	33475.4	37058.8		19.6	28992	19.6	37815.6		#N/A	#N/A	#N/A	#N/A	#N/A
	Final z-score		#N/A			19.7	19619.8	-0.229531	0.186792		19.7	26930	0.0117824	0.170616		#N/A	#N/A	#N/A	#N/A	#N/A	#N/A	#N/A		13994.5	15541.3	17328.2	19619.8	22295.5	25097	28299.1		19525.9	21634.9	24000.8	26930	30212.1	33502.3	37096.8		19.7	28994.8	19.7	37856		#N/A	#N/A	#N/A	#N/A	#N/A
	Percentile		#N/A			19.8	19624.3	-0.22901	0.18675		19.8	26940	0.0106571	0.170935		#N/A	#N/A	#N/A	#N/A	#N/A	#N/A	#N/A		13998.4	15545.4	17332.6	19624.3	22299.9	25100.9	28302.2		19522.5	21634.6	24004.6	26940	30230	33529.3	37134.8		19.8	28997.6	19.8	37896.6		#N/A	#N/A	#N/A	#N/A	#N/A
						19.9	19628.8	-0.228488	0.186708		19.9	26949.9	0.00953143	0.171255		#N/A	#N/A	#N/A	#N/A	#N/A	#N/A	#N/A		14002.2	15549.6	17337	19628.8	22304.2	25104.9	28305.2		19519	21634.3	24008.5	26949.9	30247.9	33556.2	37172.9		19.9	29000.4	19.9	37937.2		#N/A	#N/A	#N/A	#N/A	#N/A
	T-score					20	19633.3	-0.227966	0.186666		20	26959.8	0.00840551	0.171575		#N/A	#N/A	#N/A	#N/A	#N/A	#N/A	#N/A		14006	15553.7	17341.4	19633.3	22308.6	25108.8	28308.3		19515.6	21633.9	24012.3	26959.8	30265.8	33583.2	37211.1		20	29003.3	20	37977.9		#N/A	#N/A	#N/A	#N/A	#N/A
	Max median		29130			20.1	19637.8	-0.227444	0.186624		20.1	26969.8	0.00727929	0.171895		#N/A	#N/A	#N/A	#N/A	#N/A	#N/A	#N/A		14009.9	15557.9	17345.8	19637.8	22313	25112.7	28311.3		19512.1	21633.6	24016.1	26969.8	30283.7	33610.3	37249.4		20.1	29006.1	20.1	38018.6		#N/A	#N/A	#N/A	#N/A	#N/A
	Age at max		#N/A			20.2	19642.3	-0.226923	0.186582		20.2	26979.7	0.00615276	0.172215		#N/A	#N/A	#N/A	#N/A	#N/A	#N/A	#N/A		14013.7	15562	17350.1	19642.3	22317.4	25116.7	28314.4		19508.7	21633.2	24019.9	26979.7	30301.6	33637.3	37287.7		20.2	29008.9	20.2	38059.5		#N/A	#N/A	#N/A	#N/A	#N/A
	nu at max mu		#N/A			20.3	19646.8	-0.226401	0.186541		20.3	26989.6	0.00502591	0.172536		#N/A	#N/A	#N/A	#N/A	#N/A	#N/A	#N/A		14017.5	15566.1	17354.5	19646.8	22321.7	25120.6	28317.4		19505.2	21632.9	24023.8	26989.6	30319.5	33664.4	37326		20.3	29011.7	20.3	38100.4		#N/A	#N/A	#N/A	#N/A	#N/A
	sigma at max mu		#N/A			20.4	19651.3	-0.225879	0.186499		20.4	26999.5	0.00389872	0.172857		#N/A	#N/A	#N/A	#N/A	#N/A	#N/A	#N/A		14021.3	15570.3	17358.9	19651.3	22326.1	25124.6	28320.5		19501.7	21632.5	24027.5	26999.5	30337.4	33691.6	37364.5		20.4	29014.6	20.4	38141.4		#N/A	#N/A	#N/A	#N/A	#N/A
	T		#N/A			20.5	19655.8	-0.225357	0.186458		20.5	27009.4	0.00277119	0.173179		#N/A	#N/A	#N/A	#N/A	#N/A	#N/A	#N/A		14025.1	15574.4	17363.3	19655.8	22330.5	25128.5	28323.6		19498.2	21632.1	24031.3	27009.4	30355.3	33718.7	37403		20.5	29017.4	20.5	38182.4		#N/A	#N/A	#N/A	#N/A	#N/A
	Phi(T)		#N/A			20.6	19660.3	-0.224836	0.186417		20.6	27019.3	0.00164329	0.1735		#N/A	#N/A	#N/A	#N/A	#N/A	#N/A	#N/A		14028.9	15578.5	17367.6	19660.3	22334.9	25132.4	28326.7		19494.7	21631.7	24035.1	27019.3	30373.3	33745.9	37441.5		20.6	29020.3	20.6	38223.5		#N/A	#N/A	#N/A	#N/A	#N/A
	CDF(T)		#N/A			20.7	19664.8	-0.224314	0.186377		20.7	27029.1	0.000515021	0.173822		#N/A	#N/A	#N/A	#N/A	#N/A	#N/A	#N/A		14032.7	15582.6	17372	19664.8	22339.2	25136.4	28329.8		19491.2	21631.3	24038.8	27029.1	30391.2	33773.1	37480.2		20.7	29023.1	20.7	38264.7		#N/A	#N/A	#N/A	#N/A	#N/A
	Unmodified t-score		#N/A			20.8	19669.3	-0.223792	0.186336		20.8	27039	-0.000613635	0.174144		#N/A	#N/A	#N/A	#N/A	#N/A	#N/A	#N/A		14036.5	15586.7	17376.3	19669.3	22343.6	25140.3	28332.9		19487.7	21630.9	24042.6	27039	30409.1	33800.3	37518.8		20.8	29026	20.8	38306		#N/A	#N/A	#N/A	#N/A	#N/A
	ArmTV at z=+2 at max		#N/A			20.9	19673.7	-0.22327	0.186295		20.9	27048.9	-0.00174269	0.174467		#N/A	#N/A	#N/A	#N/A	#N/A	#N/A	#N/A		14040.3	15590.8	17380.7	19673.7	22348	25144.3	28336		19484.2	21630.4	24046.3	27048.9	30427.1	33827.6	37557.6		20.9	29028.8	20.9	38347.3		#N/A	#N/A	#N/A	#N/A	#N/A
	+1SD		#N/A			21	19678.2	-0.222749	0.186255		21	27058.7	-0.00287216	0.174789		#N/A	#N/A	#N/A	#N/A	#N/A	#N/A	#N/A		14044.1	15594.9	17385	19678.2	22352.3	25148.2	28339.1		19480.6	21630	24050	27058.7	30445	33854.9	37596.4		21	29031.7	21	38388.7		#N/A	#N/A	#N/A	#N/A	#N/A
	Modified t-score		#N/A			21.1	19682.7	-0.222227	0.186215		21.1	27068.6	-0.00400205	0.175112		#N/A	#N/A	#N/A	#N/A	#N/A	#N/A	#N/A		14047.8	15599	17389.4	19682.7	22356.7	25152.2	28342.2		19477.1	21629.5	24053.7	27068.6	30463	33882.2	37635.2		21.1	29034.6	21.1	38430.2		#N/A	#N/A	#N/A	#N/A	#N/A
	Unmod or mod t-score		#N/A			21.2	19687.1	-0.221705	0.186175		21.2	27078.4	-0.00513238	0.175435		#N/A	#N/A	#N/A	#N/A	#N/A	#N/A	#N/A		14051.6	15603.1	17393.7	19687.1	22361.1	25156.1	28345.3		19473.6	21629	24057.4	27078.4	30480.9	33909.5	37674.1		21.2	29037.5	21.2	38471.7		#N/A	#N/A	#N/A	#N/A	#N/A
	t-score		#N/A			21.3	19691.6	-0.221183	0.186136		21.3	27088.2	-0.00626315	0.175758		#N/A	#N/A	#N/A	#N/A	#N/A	#N/A	#N/A		14055.3	15607.2	17398	19691.6	22365.4	25160.1	28348.5		19470	21628.6	24061.1	27088.2	30498.9	33936.8	37713		21.3	29040.4	21.3	38513.2		#N/A	#N/A	#N/A	#N/A	#N/A
			#N/A			21.4	19696.1	-0.220662	0.186097		21.4	27098	-0.00739439	0.176081		#N/A	#N/A	#N/A	#N/A	#N/A	#N/A	#N/A		14059.1	15611.2	17402.4	19696.1	22369.8	25164	28351.6		19466.5	21628.1	24064.8	27098	30516.8	33964.2	37752		21.4	29043.3	21.4	38554.9		#N/A	#N/A	#N/A	#N/A	#N/A
	Final t-score		#N/A			21.5	19700.5	-0.22014	0.186057		21.5	27107.8	-0.00852611	0.176404		#N/A	#N/A	#N/A	#N/A	#N/A	#N/A	#N/A		14062.8	15615.3	17406.7	19700.5	22374.1	25168	28354.7		19462.9	21627.6	24068.4	27107.8	30534.8	33991.5	37791		21.5	29046.2	21.5	38596.5		#N/A	#N/A	#N/A	#N/A	#N/A
						21.6	19705	-0.219618	0.186019		21.6	27117.6	-0.0096583	0.176727		#N/A	#N/A	#N/A	#N/A	#N/A	#N/A	#N/A		14066.5	15619.3	17411	19705	22378.5	25172	28357.9		19459.4	21627.1	24072.1	27117.6	30552.7	34018.9	37830.1		21.6	29049.2	21.6	38638.2		#N/A	#N/A	#N/A	#N/A	#N/A
						21.7	19709.4	-0.219097	0.18598		21.7	27127.4	-0.010791	0.17705		#N/A	#N/A	#N/A	#N/A	#N/A	#N/A	#N/A		14070.2	15623.4	17415.3	19709.4	22382.8	25175.9	28361.1		19455.8	21626.6	24075.7	27127.4	30570.6	34046.3	37869.2		21.7	29052.1	21.7	38680		#N/A	#N/A	#N/A	#N/A	#N/A
	3rd	#N/A	#N/A			21.8	19713.9	-0.218575	0.185942		21.8	27137.2	-0.0119242	0.177373		#N/A	#N/A	#N/A	#N/A	#N/A	#N/A	#N/A		14073.9	15627.4	17419.6	19713.9	22387.2	25179.9	28364.2		19452.3	21626.1	24079.3	27137.2	30588.5	34073.7	37908.3		21.8	29055.1	21.8	38721.8		#N/A	#N/A	#N/A	#N/A	#N/A
	10th	#N/A	#N/A			21.9	19718.3	-0.218053	0.185904		21.9	27146.9	-0.0130579	0.177695		#N/A	#N/A	#N/A	#N/A	#N/A	#N/A	#N/A		14077.6	15631.4	17423.9	19718.3	22391.5	25183.9	28367.4		19448.7	21625.6	24082.9	27146.9	30606.5	34101.1	37947.5		21.9	29058	21.9	38763.6		#N/A	#N/A	#N/A	#N/A	#N/A
	25th	#N/A	#N/A			22	19722.7	-0.217531	0.185866		22	27156.7	-0.0141922	0.178018		#N/A	#N/A	#N/A	#N/A	#N/A	#N/A	#N/A		14081.3	15635.4	17428.1	19722.7	22395.9	25187.8	28370.6		19445.2	21625.1	24086.6	27156.7	30624.4	34128.5	37986.7		22	29061	22	38805.5		#N/A	#N/A	#N/A	#N/A	#N/A
	50th	#N/A	#N/A			22.1	19727.1	-0.21701	0.185829		22.1	27166.4	-0.015327	0.17834		#N/A	#N/A	#N/A	#N/A	#N/A	#N/A	#N/A		14085	15639.4	17432.4	19727.1	22400.2	25191.8	28373.8		19441.7	21624.5	24090.2	27166.4	30642.3	34155.9	38025.9		22.1	29064	22.1	38847.3		#N/A	#N/A	#N/A	#N/A	#N/A
	75th	#N/A	#N/A			22.2	19731.6	-0.216488	0.185792		22.2	27176.1	-0.0164624	0.178662		#N/A	#N/A	#N/A	#N/A	#N/A	#N/A	#N/A		14088.6	15643.4	17436.6	19731.6	22404.6	25195.8	28377		19438.2	21624	24093.8	27176.1	30660.2	34183.3	38065.1		22.2	29067	22.2	38889.3		#N/A	#N/A	#N/A	#N/A	#N/A
	90th	#N/A	#N/A			22.3	19736	-0.215966	0.185756		22.3	27185.8	-0.0175983	0.178983		#N/A	#N/A	#N/A	#N/A	#N/A	#N/A	#N/A		14092.3	15647.4	17440.9	19736	22408.9	25199.8	28380.3		19434.7	21623.5	24097.4	27185.8	30678.1	34210.7	38104.3		22.3	29070	22.3	38931.2		#N/A	#N/A	#N/A	#N/A	#N/A
	97th	#N/A	#N/A			22.4	19740.4	-0.215444	0.18572		22.4	27195.6	-0.0187348	0.179305		#N/A	#N/A	#N/A	#N/A	#N/A	#N/A	#N/A		14095.9	15651.4	17445.1	19740.4	22413.3	25203.8	28383.5		19431.2	21623	24100.9	27195.6	30695.9	34238	38143.6		22.4	29073	22.4	38973.1		#N/A	#N/A	#N/A	#N/A	#N/A
						22.5	19744.8	-0.214923	0.185684		22.5	27205.2	-0.0198719	0.179625		#N/A	#N/A	#N/A	#N/A	#N/A	#N/A	#N/A		14099.5	15655.3	17449.4	19744.8	22417.6	25207.8	28386.8		19427.7	21622.5	24104.5	27205.2	30713.8	34265.4	38182.9		22.5	29076.1	22.5	39015.1		#N/A	#N/A	#N/A	#N/A	#N/A
						22.6	19749.2	-0.214401	0.185648		22.6	27214.9	-0.0210097	0.179946		#N/A	#N/A	#N/A	#N/A	#N/A	#N/A	#N/A		14103.1	15659.3	17453.6	19749.2	22421.9	25211.8	28390		19424.3	21622	24108.1	27214.9	30731.6	34292.8	38222.1		22.6	29079.1	22.6	39057.1		#N/A	#N/A	#N/A	#N/A	#N/A
						22.7	19753.5	-0.213879	0.185614		22.7	27224.6	-0.022148	0.180265		#N/A	#N/A	#N/A	#N/A	#N/A	#N/A	#N/A		14106.7	15663.2	17457.8	19753.5	22426.3	25215.8	28393.3		19420.8	21621.5	24111.7	27224.6	30749.4	34320.1	38261.4		22.7	29082.2	22.7	39099		#N/A	#N/A	#N/A	#N/A	#N/A
						22.8	19757.9	-0.213357	0.185579		22.8	27234.2	-0.023287	0.180584		#N/A	#N/A	#N/A	#N/A	#N/A	#N/A	#N/A		14110.3	15667.1	17462	19757.9	22430.6	25219.8	28396.6		19417.4	21621.1	24115.3	27234.2	30767.2	34347.5	38300.7		22.8	29085.3	22.8	39141		#N/A	#N/A	#N/A	#N/A	#N/A
						22.9	19762.3	-0.212836	0.185545		22.9	27243.9	-0.0244266	0.180903		#N/A	#N/A	#N/A	#N/A	#N/A	#N/A	#N/A		14113.8	15671	17466.1	19762.3	22435	25223.8	28399.9		19414	21620.6	24118.8	27243.9	30785	34374.8	38339.9		22.9	29088.4	22.9	39183		#N/A	#N/A	#N/A	#N/A	#N/A
						23	19766.6	-0.212314	0.185511		23	27253.5	-0.0255669	0.181221		#N/A	#N/A	#N/A	#N/A	#N/A	#N/A	#N/A		14117.4	15674.9	17470.3	19766.6	22439.3	25227.8	28403.2		19410.6	21620.1	24122.4	27253.5	30802.8	34402.1	38379.2		23	29091.5	23	39225		#N/A	#N/A	#N/A	#N/A	#N/A
						23.1	19771	-0.211792	0.185478		23.1	27263.1	-0.0267078	0.181538		#N/A	#N/A	#N/A	#N/A	#N/A	#N/A	#N/A		14120.9	15678.7	17474.5	19771	22443.6	25231.9	28406.6		19407.2	21619.7	24126	27263.1	30820.5	34429.4	38418.4		23.1	29094.7	23.1	39266.9		#N/A	#N/A	#N/A	#N/A	#N/A
						23.2	19775.3	-0.21127	0.185446		23.2	27272.7	-0.0278494	0.181855		#N/A	#N/A	#N/A	#N/A	#N/A	#N/A	#N/A		14124.4	15682.6	17478.6	19775.3	22447.9	25235.9	28409.9		19403.9	21619.2	24129.5	27272.7	30838.3	34456.7	38457.6		23.2	29097.9	23.2	39308.9		#N/A	#N/A	#N/A	#N/A	#N/A
						23.3	19779.7	-0.210749	0.185414		23.3	27282.3	-0.0289918	0.18217		#N/A	#N/A	#N/A	#N/A	#N/A	#N/A	#N/A		14127.9	15686.4	17482.7	19779.7	22452.3	25239.9	28413.3		19400.6	21618.8	24133.1	27282.3	30856	34483.9	38496.8		23.3	29101	23.3	39350.8		#N/A	#N/A	#N/A	#N/A	#N/A
						23.4	19784	-0.210227	0.185382		23.4	27291.9	-0.0301348	0.182485		#N/A	#N/A	#N/A	#N/A	#N/A	#N/A	#N/A		14131.3	15690.2	17486.9	19784	22456.6	25244	28416.7		19397.3	21618.4	24136.7	27291.9	30873.6	34511.1	38536		23.4	29104.3	23.4	39392.7		#N/A	#N/A	#N/A	#N/A	#N/A
						23.5	19788.3	-0.209705	0.185351		23.5	27301.4	-0.0312785	0.182799		#N/A	#N/A	#N/A	#N/A	#N/A	#N/A	#N/A		14134.8	15694	17491	19788.3	22460.9	25248	28420.1		19394.1	21618	24140.2	27301.4	30891.3	34538.3	38575.2		23.5	29107.5	23.5	39434.6		#N/A	#N/A	#N/A	#N/A	#N/A
						23.6	19792.6	-0.209183	0.18532		23.6	27311	-0.032423	0.183112		#N/A	#N/A	#N/A	#N/A	#N/A	#N/A	#N/A		14138.2	15697.8	17495.1	19792.6	22465.2	25252.1	28423.6		19390.9	21617.6	24143.8	27311	30908.9	34565.4	38614.3		23.6	29110.7	23.6	39476.5		#N/A	#N/A	#N/A	#N/A	#N/A
						23.7	19796.9	-0.208662	0.185291		23.7	27320.5	-0.0335682	0.183424		#N/A	#N/A	#N/A	#N/A	#N/A	#N/A	#N/A		14141.6	15701.6	17499.1	19796.9	22469.5	25256.2	28427		19387.7	21617.3	24147.4	27320.5	30926.5	34592.5	38653.4		23.7	29114	23.7	39518.3		#N/A	#N/A	#N/A	#N/A	#N/A
						23.8	19801.2	-0.20814	0.185261		23.8	27330	-0.0347142	0.183735		#N/A	#N/A	#N/A	#N/A	#N/A	#N/A	#N/A		14145	15705.3	17503.2	19801.2	22473.9	25260.2	28430.5		19384.5	21616.9	24151	27330	30944.1	34619.6	38692.4		23.8	29117.3	23.8	39560.1		#N/A	#N/A	#N/A	#N/A	#N/A
						23.9	19805.5	-0.207618	0.185232		23.9	27339.5	-0.0358609	0.184045		#N/A	#N/A	#N/A	#N/A	#N/A	#N/A	#N/A		14148.3	15709.1	17507.2	19805.5	22478.2	25264.3	28434		19381.4	21616.6	24154.6	27339.5	30961.6	34646.6	38731.4		23.9	29120.6	23.9	39601.8		#N/A	#N/A	#N/A	#N/A	#N/A
						24	19809.7	-0.207096	0.185204		24	27349	-0.0370084	0.184354		#N/A	#N/A	#N/A	#N/A	#N/A	#N/A	#N/A		14151.7	15712.8	17511.3	19809.7	22482.5	25268.4	28437.5		19378.3	21616.3	24158.1	27349	30979.1	34673.6	38770.4		24	29123.9	24	39643.5		#N/A	#N/A	#N/A	#N/A	#N/A
						24.1	19814	-0.206575	0.185177		24.1	27358.5	-0.0381567	0.184661		#N/A	#N/A	#N/A	#N/A	#N/A	#N/A	#N/A		14155	15716.5	17515.3	19814	22486.8	25272.5	28441		19375.3	21616.1	24161.7	27358.5	30996.6	34700.5	38809.3		24.1	29127.3	24.1	39685.1		#N/A	#N/A	#N/A	#N/A	#N/A
						24.2	19818.2	-0.206053	0.18515		24.2	27368	-0.0393058	0.184968		#N/A	#N/A	#N/A	#N/A	#N/A	#N/A	#N/A		14158.3	15720.1	17519.3	19818.2	22491.1	25276.6	28444.5		19372.3	21615.8	24165.3	27368	31014	34727.4	38848.1		24.2	29130.7	24.2	39726.7		#N/A	#N/A	#N/A	#N/A	#N/A
						24.3	19822.5	-0.205531	0.185123		24.3	27377.4	-0.0404557	0.185273		#N/A	#N/A	#N/A	#N/A	#N/A	#N/A	#N/A		14161.6	15723.8	17523.2	19822.5	22495.4	25280.7	28448.1		19369.3	21615.6	24168.9	27377.4	31031.4	34754.3	38886.9		24.3	29134.1	24.3	39768.2		#N/A	#N/A	#N/A	#N/A	#N/A
						24.4	19826.7	-0.205009	0.185098		24.4	27386.8	-0.0416062	0.185577		#N/A	#N/A	#N/A	#N/A	#N/A	#N/A	#N/A		14164.8	15727.4	17527.2	19826.7	22499.7	25284.8	28451.7		19366.4	21615.4	24172.5	27386.8	31048.8	34781.1	38925.6		24.4	29137.5	24.4	39809.7		#N/A	#N/A	#N/A	#N/A	#N/A
						24.5	19830.9	-0.204488	0.185073		24.5	27396.3	-0.0427575	0.185879		#N/A	#N/A	#N/A	#N/A	#N/A	#N/A	#N/A		14168	15731	17531.2	19830.9	22504	25289	28455.3		19363.6	21615.2	24176.2	27396.3	31066.1	34807.8	38964.3		24.5	29141	24.5	39851.1		#N/A	#N/A	#N/A	#N/A	#N/A
						24.6	19835.1	-0.203966	0.185049		24.6	27405.7	-0.0439095	0.18618		#N/A	#N/A	#N/A	#N/A	#N/A	#N/A	#N/A		14171.2	15734.6	17535.1	19835.1	22508.3	25293.1	28459		19360.7	21615.1	24179.8	27405.7	31083.4	34834.5	39002.9		24.6	29144.5	24.6	39892.5		#N/A	#N/A	#N/A	#N/A	#N/A
						24.7	19839.3	-0.203444	0.185025		24.7	27415	-0.0450621	0.18648		#N/A	#N/A	#N/A	#N/A	#N/A	#N/A	#N/A		14174.4	15738.2	17539	19839.3	22512.6	25297.2	28462.6		19358	21615	24183.4	27415	31100.7	34861.1	39041.5		24.7	29148	24.7	39933.8		#N/A	#N/A	#N/A	#N/A	#N/A
						24.8	19843.5	-0.202922	0.185002		24.8	27424.4	-0.0462154	0.186779		#N/A	#N/A	#N/A	#N/A	#N/A	#N/A	#N/A		14177.6	15741.7	17542.9	19843.5	22516.9	25301.4	28466.3		19355.2	21614.9	24187.1	27424.4	31117.9	34887.7	39079.9		24.8	29151.6	24.8	39975		#N/A	#N/A	#N/A	#N/A	#N/A
						24.9	19847.7	-0.202401	0.18498		24.9	27433.8	-0.0473692	0.187076		#N/A	#N/A	#N/A	#N/A	#N/A	#N/A	#N/A		14180.7	15745.2	17546.8	19847.7	22521.2	25305.6	28470.1		19352.5	21614.8	24190.7	27433.8	31135.1	34914.2	39118.4		24.9	29155.1	24.9	40016.1		#N/A	#N/A	#N/A	#N/A	#N/A
						25	19851.8	-0.201879	0.184959		25	27443.1	-0.0485237	0.187372		#N/A	#N/A	#N/A	#N/A	#N/A	#N/A	#N/A		14183.8	15748.7	17550.6	19851.8	22525.5	25309.8	28473.8		19349.9	21614.8	24194.4	27443.1	31152.2	34940.7	39156.7		25	29158.8	25	40057.2		#N/A	#N/A	#N/A	#N/A	#N/A
						25.1	19856	-0.201357	0.184938		25.1	27452.5	-0.0496787	0.187666		#N/A	#N/A	#N/A	#N/A	#N/A	#N/A	#N/A		14186.9	15752.2	17554.5	19856	22529.8	25313.9	28477.6		19347.3	21614.8	24198.1	27452.5	31169.4	34967.2	39195		25.1	29162.4	25.1	40098.3		#N/A	#N/A	#N/A	#N/A	#N/A
						25.2	19860.1	-0.200835	0.184918		25.2	27461.8	-0.0508342	0.187959		#N/A	#N/A	#N/A	#N/A	#N/A	#N/A	#N/A		14189.9	15755.6	17558.3	19860.1	22534.1	25318.2	28481.4		19344.8	21614.8	24201.8	27461.8	31186.4	34993.5	39233.2		25.2	29166.1	25.2	40139.2		#N/A	#N/A	#N/A	#N/A	#N/A
						25.3	19864.3	-0.200314	0.184899		25.3	27471.1	-0.0519902	0.188251		#N/A	#N/A	#N/A	#N/A	#N/A	#N/A	#N/A		14192.9	15759.1	17562.1	19864.3	22538.4	25322.4	28485.2		19342.3	21614.9	24205.5	27471.1	31203.5	35019.8	39271.4		25.3	29169.8	25.3	40180.1		#N/A	#N/A	#N/A	#N/A	#N/A
						25.4	19868.4	-0.199792	0.184881		25.4	27480.5	-0.0531467	0.188541		#N/A	#N/A	#N/A	#N/A	#N/A	#N/A	#N/A		14195.9	15762.5	17565.9	19868.4	22542.7	25326.6	28489.1		19339.9	21615	24209.2	27480.5	31220.5	35046.1	39309.5		25.4	29173.5	25.4	40220.9		#N/A	#N/A	#N/A	#N/A	#N/A
						25.5	19872.5	-0.19927	0.184864		25.5	27489.8	-0.0543037	0.188829		#N/A	#N/A	#N/A	#N/A	#N/A	#N/A	#N/A		14198.8	15765.8	17569.6	19872.5	22547	25330.9	28493		19337.5	21615.2	24213	27489.8	31237.5	35072.3	39347.5		25.5	29177.3	25.5	40261.6		#N/A	#N/A	#N/A	#N/A	#N/A
						25.6	19876.6	-0.198748	0.184848		25.6	27499.1	-0.0554611	0.189116		#N/A	#N/A	#N/A	#N/A	#N/A	#N/A	#N/A		14201.8	15769.2	17573.4	19876.6	22551.3	25335.1	28496.9		19335.2	21615.4	24216.7	27499.1	31254.5	35098.5	39385.4		25.6	29181.2	25.6	40302.2		#N/A	#N/A	#N/A	#N/A	#N/A
						25.7	19880.7	-0.198227	0.184832		25.7	27508.3	-0.0566188	0.189401		#N/A	#N/A	#N/A	#N/A	#N/A	#N/A	#N/A		14204.7	15772.5	17577.1	19880.7	22555.5	25339.4	28500.9		19332.9	21615.6	24220.5	27508.3	31271.4	35124.5	39423.2		25.7	29185	25.7	40342.8		#N/A	#N/A	#N/A	#N/A	#N/A
						25.8	19884.7	-0.197705	0.184817		25.8	27517.6	-0.057777	0.189685		#N/A	#N/A	#N/A	#N/A	#N/A	#N/A	#N/A		14207.5	15775.8	17580.8	19884.7	22559.8	25343.7	28504.9		19330.7	21615.8	24224.3	27517.6	31288.2	35150.6	39461		25.8	29188.9	25.8	40383.3		#N/A	#N/A	#N/A	#N/A	#N/A
						25.9	19888.8	-0.197183	0.184804		25.9	27526.9	-0.0589355	0.189967		#N/A	#N/A	#N/A	#N/A	#N/A	#N/A	#N/A		14210.4	15779.1	17584.5	19888.8	22564.1	25348	28509		19328.6	21616.1	24228.1	27526.9	31305.1	35176.5	39498.7		25.9	29192.9	25.9	40423.7		#N/A	#N/A	#N/A	#N/A	#N/A
						26	19892.9	-0.196661	0.184791		26	27536.2	-0.0600944	0.190248		#N/A	#N/A	#N/A	#N/A	#N/A	#N/A	#N/A		14213.2	15782.3	17588.1	19892.9	22568.4	25352.4	28513.1		19326.5	21616.5	24231.9	27536.2	31321.9	35202.4	39536.3		26	29196.9	26	40464		#N/A	#N/A	#N/A	#N/A	#N/A
						26.1	19896.9	-0.19614	0.184779		26.1	27545.4	-0.0612535	0.190526		#N/A	#N/A	#N/A	#N/A	#N/A	#N/A	#N/A		14216	15785.5	17591.8	19896.9	22572.8	25356.7	28517.2		19324.4	21616.9	24235.8	27545.4	31338.7	35228.3	39573.8		26.1	29200.9	26.1	40504.2		#N/A	#N/A	#N/A	#N/A	#N/A
						26.2	19900.9	-0.195618	0.184768		26.2	27554.7	-0.0624129	0.190804		#N/A	#N/A	#N/A	#N/A	#N/A	#N/A	#N/A		14218.7	15788.7	17595.4	19900.9	22577.1	25361.1	28521.3		19322.5	21617.3	24239.7	27554.7	31355.4	35254.1	39611.3		26.2	29205	26.2	40544.4		#N/A	#N/A	#N/A	#N/A	#N/A
						26.3	19904.9	-0.195096	0.184758		26.3	27563.9	-0.0635726	0.191079		#N/A	#N/A	#N/A	#N/A	#N/A	#N/A	#N/A		14221.4	15791.9	17599	19904.9	22581.4	25365.5	28525.5		19320.6	21617.8	24243.6	27563.9	31372.1	35279.8	39648.6		26.3	29209.1	26.3	40584.4		#N/A	#N/A	#N/A	#N/A	#N/A
						26.4	19908.9	-0.194574	0.184749		26.4	27573.1	-0.0647325	0.191353		#N/A	#N/A	#N/A	#N/A	#N/A	#N/A	#N/A		14224.1	15795	17602.6	19908.9	22585.7	25369.9	28529.8		19318.7	21618.3	24247.5	27573.1	31388.7	35305.5	39685.9		26.4	29213.3	26.4	40624.3		#N/A	#N/A	#N/A	#N/A	#N/A
						26.5	19912.9	-0.194053	0.184741		26.5	27582.4	-0.0658926	0.191625		#N/A	#N/A	#N/A	#N/A	#N/A	#N/A	#N/A		14226.7	15798.1	17606.1	19912.9	22590	25374.3	28534.1		19316.9	21618.8	24251.4	27582.4	31405.4	35331	39723		26.5	29217.5	26.5	40664.2		#N/A	#N/A	#N/A	#N/A	#N/A
						26.6	19916.9	-0.193531	0.184734		26.6	27591.6	-0.0670529	0.191895		#N/A	#N/A	#N/A	#N/A	#N/A	#N/A	#N/A		14229.3	15801.2	17609.7	19916.9	22594.3	25378.7	28538.4		19315.2	21619.4	24255.4	27591.6	31422	35356.6	39760.1		26.6	29221.7	26.6	40704		#N/A	#N/A	#N/A	#N/A	#N/A
						26.7	19920.9	-0.193009	0.184728		26.7	27600.8	-0.0682133	0.192163		#N/A	#N/A	#N/A	#N/A	#N/A	#N/A	#N/A		14231.9	15804.3	17613.2	19920.9	22598.6	25383.2	28542.8		19313.6	21620.1	24259.4	27600.8	31438.5	35382	39797.1		26.7	29226.1	26.7	40743.6		#N/A	#N/A	#N/A	#N/A	#N/A
						26.8	19924.9	-0.192487	0.184724		26.8	27610	-0.0693738	0.19243		#N/A	#N/A	#N/A	#N/A	#N/A	#N/A	#N/A		14234.5	15807.3	17616.7	19924.9	22603	25387.7	28547.2		19312	21620.8	24263.4	27610	31455	35407.4	39834		26.8	29230.4	26.8	40783.2		#N/A	#N/A	#N/A	#N/A	#N/A
						26.9	19928.8	-0.191966	0.18472		26.9	27619.2	-0.0705344	0.192694		#N/A	#N/A	#N/A	#N/A	#N/A	#N/A	#N/A		14237	15810.3	17620.1	19928.8	22607.3	25392.2	28551.6		19310.5	21621.5	24267.4	27619.2	31471.5	35432.7	39870.8		26.9	29234.8	26.9	40822.6		#N/A	#N/A	#N/A	#N/A	#N/A
						27	19932.7	-0.191444	0.184717		27	27628.4	-0.0716951	0.192957		#N/A	#N/A	#N/A	#N/A	#N/A	#N/A	#N/A		14239.4	15813.2	17623.6	19932.7	22611.6	25396.7	28556.1		19309	21622.3	24271.5	27628.4	31487.9	35458	39907.5		27	29239.3	27	40862		#N/A	#N/A	#N/A	#N/A	#N/A
						27.1	19936.7	-0.190922	0.184716		27.1	27637.6	-0.0728559	0.193218		#N/A	#N/A	#N/A	#N/A	#N/A	#N/A	#N/A		14241.9	15816.2	17627	19936.7	22616	25401.3	28560.7		19307.7	21623.2	24275.6	27637.6	31504.3	35483.2	39944.1		27.1	29243.8	27.1	40901.2		#N/A	#N/A	#N/A	#N/A	#N/A
						27.2	19940.6	-0.1904	0.184715		27.2	27646.8	-0.0740166	0.193477		#N/A	#N/A	#N/A	#N/A	#N/A	#N/A	#N/A		14244.3	15819.1	17630.4	19940.6	22620.3	25405.9	28565.3		19306.4	21624.1	24279.7	27646.8	31520.7	35508.3	39980.5		27.2	29248.4	27.2	40940.3		#N/A	#N/A	#N/A	#N/A	#N/A
						27.3	19944.5	-0.189879	0.184716		27.3	27656	-0.0751774	0.193734		#N/A	#N/A	#N/A	#N/A	#N/A	#N/A	#N/A		14246.6	15821.9	17633.8	19944.5	22624.6	25410.5	28569.9		19305.1	21625.1	24283.8	27656	31537	35533.3	40016.9		27.3	29253	27.3	40979.3		#N/A	#N/A	#N/A	#N/A	#N/A
						27.4	19948.4	-0.189357	0.184718		27.4	27665.2	-0.0763381	0.193989		#N/A	#N/A	#N/A	#N/A	#N/A	#N/A	#N/A		14248.9	15824.7	17637.1	19948.4	22629	25415.1	28574.6		19304	21626.1	24288	27665.2	31553.3	35558.3	40053.2		27.4	29257.7	27.4	41018.3		#N/A	#N/A	#N/A	#N/A	#N/A
						27.5	19952.3	-0.188835	0.184721		27.5	27674.4	-0.0774987	0.194242		#N/A	#N/A	#N/A	#N/A	#N/A	#N/A	#N/A		14251.2	15827.6	17640.4	19952.3	22633.4	25419.8	28579.4		19302.9	21627.1	24292.2	27674.4	31569.6	35583.2	40089.4		27.5	29262.4	27.5	41057		#N/A	#N/A	#N/A	#N/A	#N/A
						27.6	19956.1	-0.188313	0.184725		27.6	27683.6	-0.0786591	0.194494		#N/A	#N/A	#N/A	#N/A	#N/A	#N/A	#N/A		14253.5	15830.3	17643.7	19956.1	22637.7	25424.4	28584.2		19301.9	21628.2	24296.4	27683.6	31585.8	35608	40125.4		27.6	29267.2	27.6	41095.7		#N/A	#N/A	#N/A	#N/A	#N/A
						27.7	19960	-0.187792	0.184731		27.7	27692.8	-0.0798194	0.194743		#N/A	#N/A	#N/A	#N/A	#N/A	#N/A	#N/A		14255.7	15833.1	17647	19960	22642.1	25429.1	28589		19301	21629.4	24300.7	27692.8	31602	35632.8	40161.4		27.7	29272.1	27.7	41134.3		#N/A	#N/A	#N/A	#N/A	#N/A
						27.8	19963.8	-0.18727	0.184737		27.8	27702	-0.0809793	0.19499		#N/A	#N/A	#N/A	#N/A	#N/A	#N/A	#N/A		14257.8	15835.8	17650.3	19963.8	22646.5	25433.9	28594		19300.1	21630.6	24305	27702	31618.1	35657.4	40197.2		27.8	29277	27.8	41172.7		#N/A	#N/A	#N/A	#N/A	#N/A
						27.9	19967.7	-0.186748	0.184745		27.9	27711.2	-0.082139	0.195235		#N/A	#N/A	#N/A	#N/A	#N/A	#N/A	#N/A		14260	15838.4	17653.5	19967.7	22650.8	25438.6	28598.9		19299.3	21631.9	24309.3	27711.2	31634.2	35682	40232.9		27.9	29282	27.9	41211		#N/A	#N/A	#N/A	#N/A	#N/A
						28	19971.5	-0.186226	0.184754		28	27720.4	-0.0832983	0.195478		#N/A	#N/A	#N/A	#N/A	#N/A	#N/A	#N/A		14262.1	15841.1	17656.7	19971.5	22655.2	25443.4	28603.9		19298.6	21633.3	24313.7	27720.4	31650.3	35706.6	40268.5		28	29287	28	41249.2		#N/A	#N/A	#N/A	#N/A	#N/A
						28.1	19975.3	-0.185704	0.184764		28.1	27729.6	-0.0844572	0.195719		#N/A	#N/A	#N/A	#N/A	#N/A	#N/A	#N/A		14264.1	15843.7	17659.9	19975.3	22659.6	25448.2	28609		19298	21634.7	24318.1	27729.6	31666.3	35731	40304		28.1	29292	28.1	41287.3		#N/A	#N/A	#N/A	#N/A	#N/A
						28.2	19979.1	-0.185183	0.184775		28.2	27738.8	-0.0856157	0.195957		#N/A	#N/A	#N/A	#N/A	#N/A	#N/A	#N/A		14266.1	15846.3	17663	19979.1	22664	25453	28614.1		19297.4	21636.1	24322.5	27738.8	31682.3	35755.4	40339.4		28.2	29297.2	28.2	41325.2		#N/A	#N/A	#N/A	#N/A	#N/A
						28.3	19982.9	-0.184661	0.184788		28.3	27748	-0.0867736	0.196194		#N/A	#N/A	#N/A	#N/A	#N/A	#N/A	#N/A		14268.1	15848.8	17666.2	19982.9	22668.4	25457.9	28619.2		19297	21637.6	24327	27748	31698.2	35779.7	40374.6		28.3	29302.4	28.3	41363.1		#N/A	#N/A	#N/A	#N/A	#N/A
						28.4	19986.7	-0.184139	0.184801		28.4	27757.2	-0.087931	0.196429		#N/A	#N/A	#N/A	#N/A	#N/A	#N/A	#N/A		14270	15851.3	17669.3	19986.7	22672.8	25462.8	28624.4		19296.6	21639.2	24331.5	27757.2	31714.1	35803.9	40409.8		28.4	29307.6	28.4	41400.8		#N/A	#N/A	#N/A	#N/A	#N/A
						28.5	19990.4	-0.183617	0.184816		28.5	27766.4	-0.0890878	0.196661		#N/A	#N/A	#N/A	#N/A	#N/A	#N/A	#N/A		14271.9	15853.8	17672.4	19990.4	22677.2	25467.7	28629.7		19296.3	21640.9	24336	27766.4	31730	35828	40444.8		28.5	29312.9	28.5	41438.3		#N/A	#N/A	#N/A	#N/A	#N/A
						28.6	19994.2	-0.183096	0.184832		28.6	27775.6	-0.0902439	0.196892		#N/A	#N/A	#N/A	#N/A	#N/A	#N/A	#N/A		14273.8	15856.2	17675.4	19994.2	22681.6	25472.6	28635		19296	21642.6	24340.6	27775.6	31745.8	35852.1	40479.7		28.6	29318.3	28.6	41475.7		#N/A	#N/A	#N/A	#N/A	#N/A
						28.7	19997.9	-0.182574	0.184849		28.7	27784.8	-0.0913994	0.19712		#N/A	#N/A	#N/A	#N/A	#N/A	#N/A	#N/A		14275.6	15858.6	17678.5	19997.9	22686	25477.6	28640.3		19295.9	21644.3	24345.2	27784.8	31761.6	35876.1	40514.4		28.7	29323.7	28.7	41513		#N/A	#N/A	#N/A	#N/A	#N/A
						28.8	20001.7	-0.182052	0.184868		28.8	27794	-0.092554	0.197346		#N/A	#N/A	#N/A	#N/A	#N/A	#N/A	#N/A		14277.4	15861	17681.5	20001.7	22690.4	25482.5	28645.8		19295.8	21646.1	24349.9	27794	31777.4	35900	40549.1		28.8	29329.2	28.8	41550.2		#N/A	#N/A	#N/A	#N/A	#N/A
						28.9	20005.4	-0.18153	0.184887		28.9	27803.2	-0.0937079	0.19757		#N/A	#N/A	#N/A	#N/A	#N/A	#N/A	#N/A		14279.1	15863.4	17684.5	20005.4	22694.9	25487.5	28651.2		19295.8	21648	24354.6	27803.2	31793.1	35923.8	40583.6		28.9	29334.7	28.9	41587.2		#N/A	#N/A	#N/A	#N/A	#N/A
						29	20009.1	-0.181009	0.184908		29	27812.5	-0.0948609	0.197791		#N/A	#N/A	#N/A	#N/A	#N/A	#N/A	#N/A		14280.8	15865.7	17687.4	20009.1	22699.3	25492.6	28656.7		19295.9	21650	24359.3	27812.5	31808.8	35947.6	40618		29	29340.3	29	41624.1		#N/A	#N/A	#N/A	#N/A	#N/A
						29.1	20012.8	-0.180487	0.18493		29.1	27821.7	-0.096013	0.198011		#N/A	#N/A	#N/A	#N/A	#N/A	#N/A	#N/A		14282.5	15867.9	17690.4	20012.8	22703.7	25497.6	28662.3		19296.1	21652	24364	27821.7	31824.5	35971.2	40652.2		29.1	29345.9	29.1	41660.9		#N/A	#N/A	#N/A	#N/A	#N/A
						29.2	20016.4	-0.179965	0.184953		29.2	27830.9	-0.0971642	0.198228		#N/A	#N/A	#N/A	#N/A	#N/A	#N/A	#N/A		14284.1	15870.2	17693.3	20016.4	22708.2	25502.7	28667.9		19296.3	21654	24368.8	27830.9	31840.1	35994.8	40686.4		29.2	29351.6	29.2	41697.5		#N/A	#N/A	#N/A	#N/A	#N/A
						29.3	20020.1	-0.179443	0.184978		29.3	27840.1	-0.0983144	0.198443		#N/A	#N/A	#N/A	#N/A	#N/A	#N/A	#N/A		14285.7	15872.4	17696.2	20020.1	22712.6	25507.8	28673.5		19296.7	21656.2	24373.7	27840.1	31855.6	36018.3	40720.4		29.3	29357.4	29.3	41733.9		#N/A	#N/A	#N/A	#N/A	#N/A
						29.4	20023.7	-0.178921	0.185003		29.4	27849.4	-0.0994635	0.198655		#N/A	#N/A	#N/A	#N/A	#N/A	#N/A	#N/A		14287.3	15874.6	17699	20023.7	22717	25512.9	28679.3		19297.1	21658.4	24378.6	27849.4	31871.2	36041.7	40754.2		29.4	29363.2	29.4	41770.3		#N/A	#N/A	#N/A	#N/A	#N/A
						29.5	20027.4	-0.1784	0.18503		29.5	27858.6	-0.100611	0.198866		#N/A	#N/A	#N/A	#N/A	#N/A	#N/A	#N/A		14288.8	15876.7	17701.8	20027.4	22721.5	25518.1	28685		19297.6	21660.7	24383.5	27858.6	31886.7	36065	40788		29.5	29369	29.5	41806.4		#N/A	#N/A	#N/A	#N/A	#N/A
						29.6	20031	-0.177878	0.185058		29.6	27867.9	-0.101758	0.199074		#N/A	#N/A	#N/A	#N/A	#N/A	#N/A	#N/A		14290.2	15878.8	17704.6	20031	22726	25523.3	28690.8		19298.2	21663	24388.5	27867.9	31902.1	36088.3	40821.5		29.6	29375	29.6	41842.5		#N/A	#N/A	#N/A	#N/A	#N/A
						29.7	20034.6	-0.177356	0.185087		29.7	27877.1	-0.102904	0.19928		#N/A	#N/A	#N/A	#N/A	#N/A	#N/A	#N/A		14291.6	15880.9	17707.4	20034.6	22730.4	25528.5	28696.7		19298.9	21665.4	24393.5	27877.1	31917.6	36111.4	40855		29.7	29381	29.7	41878.4		#N/A	#N/A	#N/A	#N/A	#N/A
						29.8	20038.2	-0.176834	0.185117		29.8	27886.4	-0.104048	0.199483		#N/A	#N/A	#N/A	#N/A	#N/A	#N/A	#N/A		14293	15882.9	17710.2	20038.2	22734.9	25533.7	28702.6		19299.7	21667.9	24398.5	27886.4	31932.9	36134.5	40888.3		29.8	29387	29.8	41914.1		#N/A	#N/A	#N/A	#N/A	#N/A
						29.9	20041.8	-0.176313	0.185149		29.9	27895.6	-0.105191	0.199684		#N/A	#N/A	#N/A	#N/A	#N/A	#N/A	#N/A		14294.4	15884.9	17712.9	20041.8	22739.3	25538.9	28708.6		19300.6	21670.4	24403.6	27895.6	31948.3	36157.5	40921.5		29.9	29393.1	29.9	41949.7		#N/A	#N/A	#N/A	#N/A	#N/A
						30	20045.4	-0.175791	0.185182		30	27904.9	-0.106333	0.199883		#N/A	#N/A	#N/A	#N/A	#N/A	#N/A	#N/A		14295.7	15886.9	17715.6	20045.4	22743.8	25544.2	28714.6		19301.5	21673	24408.7	27904.9	31963.6	36180.4	40954.5		30	29399.2	30	41985.1		#N/A	#N/A	#N/A	#N/A	#N/A
						30.1	20048.9	-0.175269	0.185216		30.1	27914.2	-0.107473	0.20008		#N/A	#N/A	#N/A	#N/A	#N/A	#N/A	#N/A		14296.9	15888.8	17718.3	20048.9	22748.3	25549.5	28720.7		19302.6	21675.7	24413.9	27914.2	31978.9	36203.2	40987.4		30.1	29405.4	30.1	42020.4		#N/A	#N/A	#N/A	#N/A	#N/A
						30.2	20052.5	-0.174747	0.185251		30.2	27923.5	-0.108612	0.200274		#N/A	#N/A	#N/A	#N/A	#N/A	#N/A	#N/A		14298.1	15890.7	17720.9	20052.5	22752.8	25554.8	28726.8		19303.7	21678.5	24419.1	27923.5	31994.1	36225.9	41020.2		30.2	29411.7	30.2	42055.5		#N/A	#N/A	#N/A	#N/A	#N/A
						30.3	20056	-0.174225	0.185287		30.3	27932.8	-0.10975	0.200465		#N/A	#N/A	#N/A	#N/A	#N/A	#N/A	#N/A		14299.3	15892.6	17723.6	20056	22757.2	25560.2	28732.9		19304.9	21681.3	24424.4	27932.8	32009.3	36248.5	41052.8		30.3	29418	30.3	42090.4		#N/A	#N/A	#N/A	#N/A	#N/A
						30.4	20059.5	-0.173704	0.185325		30.4	27942.1	-0.110886	0.200655		#N/A	#N/A	#N/A	#N/A	#N/A	#N/A	#N/A		14300.4	15894.4	17726.2	20059.5	22761.7	25565.6	28739.2		19306.2	21684.2	24429.7	27942.1	32024.4	36271.1	41085.2		30.4	29424.4	30.4	42125.2		#N/A	#N/A	#N/A	#N/A	#N/A
						30.5	20063	-0.173182	0.185364		30.5	27951.4	-0.11202	0.200841		#N/A	#N/A	#N/A	#N/A	#N/A	#N/A	#N/A		14301.5	15896.2	17728.7	20063	22766.2	25571	28745.4		19307.6	21687.2	24435.1	27951.4	32039.6	36293.5	41117.5		30.5	29430.8	30.5	42159.9		#N/A	#N/A	#N/A	#N/A	#N/A
						30.6	20066.5	-0.17266	0.185404		30.6	27960.7	-0.113152	0.201026		#N/A	#N/A	#N/A	#N/A	#N/A	#N/A	#N/A		14302.6	15898	17731.3	20066.5	22770.7	25576.4	28751.7		19309.1	21690.2	24440.5	27960.7	32054.6	36315.9	41149.7		30.6	29437.3	30.6	42194.3		#N/A	#N/A	#N/A	#N/A	#N/A
						30.7	20070	-0.172138	0.185445		30.7	27970.1	-0.114283	0.201208		#N/A	#N/A	#N/A	#N/A	#N/A	#N/A	#N/A		14303.6	15899.7	17733.8	20070	22775.2	25581.8	28758.1		19310.7	21693.3	24445.9	27970.1	32069.7	36338.2	41181.6		30.7	29443.9	30.7	42228.6		#N/A	#N/A	#N/A	#N/A	#N/A
						30.8	20073.5	-0.171617	0.185488		30.8	27979.4	-0.115412	0.201387		#N/A	#N/A	#N/A	#N/A	#N/A	#N/A	#N/A		14304.6	15901.4	17736.3	20073.5	22779.7	25587.3	28764.5		19312.4	21696.5	24451.4	27979.4	32084.7	36360.4	41213.5		30.8	29450.5	30.8	42262.7		#N/A	#N/A	#N/A	#N/A	#N/A
						30.9	20076.9	-0.171095	0.185532		30.9	27988.8	-0.116539	0.201564		#N/A	#N/A	#N/A	#N/A	#N/A	#N/A	#N/A		14305.5	15903.1	17738.8	20076.9	22784.2	25592.8	28771		19314.2	21699.7	24457	27988.8	32099.7	36382.5	41245.2		30.9	29457.1	30.9	42296.7		#N/A	#N/A	#N/A	#N/A	#N/A
						31	20080.3	-0.170573	0.185576		31	27998.1	-0.117664	0.201739		#N/A	#N/A	#N/A	#N/A	#N/A	#N/A	#N/A		14306.4	15904.7	17741.2	20080.3	22788.7	25598.3	28777.5		19316	21703.1	24462.6	27998.1	32114.6	36404.4	41276.7		31	29463.8	31	42330.5		#N/A	#N/A	#N/A	#N/A	#N/A
						31.1	20083.8	-0.170051	0.185622		31.1	28007.5	-0.118787	0.201911		#N/A	#N/A	#N/A	#N/A	#N/A	#N/A	#N/A		14307.2	15906.3	17743.6	20083.8	22793.2	25603.8	28784		19318	21706.5	24468.2	28007.5	32129.5	36426.3	41308		31.1	29470.6	31.1	42364.1		#N/A	#N/A	#N/A	#N/A	#N/A
						31.2	20087.2	-0.169529	0.185669		31.2	28016.9	-0.119908	0.20208		#N/A	#N/A	#N/A	#N/A	#N/A	#N/A	#N/A		14308	15907.8	17746	20087.2	22797.7	25609.4	28790.6		19320	21710	24473.9	28016.9	32144.3	36448.1	41339.2		31.2	29477.4	31.2	42397.5		#N/A	#N/A	#N/A	#N/A	#N/A
						31.3	20090.6	-0.169008	0.185717		31.3	28026.3	-0.121026	0.202247		#N/A	#N/A	#N/A	#N/A	#N/A	#N/A	#N/A		14308.8	15909.3	17748.4	20090.6	22802.3	25614.9	28797.3		19322.2	21713.5	24479.7	28026.3	32159.1	36469.8	41370.2		31.3	29484.2	31.3	42430.7		#N/A	#N/A	#N/A	#N/A	#N/A
						31.4	20093.9	-0.168486	0.185766		31.4	28035.7	-0.122143	0.202411		#N/A	#N/A	#N/A	#N/A	#N/A	#N/A	#N/A		14309.6	15910.8	17750.7	20093.9	22806.8	25620.5	28803.9		19324.4	21717.2	24485.5	28035.7	32173.8	36491.4	41401.1		31.4	29491.1	31.4	42463.8		#N/A	#N/A	#N/A	#N/A	#N/A
						31.5	20097.3	-0.167964	0.185816		31.5	28045.1	-0.123257	0.202573		#N/A	#N/A	#N/A	#N/A	#N/A	#N/A	#N/A		14310.3	15912.3	17753	20097.3	22811.3	25626.1	28810.6		19326.8	21720.9	24491.3	28045.1	32188.6	36512.9	41431.8		31.5	29498	31.5	42496.7		#N/A	#N/A	#N/A	#N/A	#N/A
						31.6	20100.6	-0.167442	0.185867		31.6	28054.5	-0.124368	0.202732		#N/A	#N/A	#N/A	#N/A	#N/A	#N/A	#N/A		14310.9	15913.7	17755.3	20100.6	22815.8	25631.7	28817.4		19329.2	21724.7	24497.2	28054.5	32203.2	36534.3	41462.3		31.6	29505	31.6	42529.3		#N/A	#N/A	#N/A	#N/A	#N/A
						31.7	20104	-0.16692	0.185919		31.7	28064	-0.125477	0.202888		#N/A	#N/A	#N/A	#N/A	#N/A	#N/A	#N/A		14311.5	15915.1	17757.6	20104	22820.3	25637.4	28824.2		19331.8	21728.5	24503.2	28064	32217.9	36555.6	41492.6		31.7	29512	31.7	42561.8		#N/A	#N/A	#N/A	#N/A	#N/A
						31.8	20107.3	-0.166399	0.185972		31.8	28073.4	-0.126584	0.203042		#N/A	#N/A	#N/A	#N/A	#N/A	#N/A	#N/A		14312.1	15916.5	17759.8	20107.3	22824.8	25643	28831		19334.4	21732.5	24509.1	28073.4	32232.4	36576.8	41522.7		31.8	29519.1	31.8	42594.1		#N/A	#N/A	#N/A	#N/A	#N/A
						31.9	20110.6	-0.165877	0.186026		31.9	28082.9	-0.127687	0.203193		#N/A	#N/A	#N/A	#N/A	#N/A	#N/A	#N/A		14312.7	15917.8	17762	20110.6	22829.3	25648.7	28837.8		19337.1	21736.5	24515.2	28082.9	32247	36597.8	41552.7		31.9	29526.1	31.9	42626.2		#N/A	#N/A	#N/A	#N/A	#N/A
						32	20113.9	-0.165355	0.186081		32	28092.3	-0.128788	0.203341		#N/A	#N/A	#N/A	#N/A	#N/A	#N/A	#N/A		14313.2	15919.1	17764.2	20113.9	22833.8	25654.3	28844.7		19339.9	21740.6	24521.3	28092.3	32261.5	36618.8	41582.5		32	29533.3	32	42658.1		#N/A	#N/A	#N/A	#N/A	#N/A
						32.1	20117.2	-0.164833	0.186137		32.1	28101.8	-0.129887	0.203487		#N/A	#N/A	#N/A	#N/A	#N/A	#N/A	#N/A		14313.7	15920.4	17766.4	20117.2	22838.3	25660	28851.6		19342.9	21744.8	24527.4	28101.8	32275.9	36639.7	41612.1		32.1	29540.4	32.1	42689.7		#N/A	#N/A	#N/A	#N/A	#N/A
						32.2	20120.4	-0.164311	0.186194		32.2	28111.3	-0.130982	0.20363		#N/A	#N/A	#N/A	#N/A	#N/A	#N/A	#N/A		14314.1	15921.6	17768.5	20120.4	22842.8	25665.7	28858.6		19345.9	21749	24533.6	28111.3	32290.3	36660.4	41641.5		32.2	29547.6	32.2	42721.2		#N/A	#N/A	#N/A	#N/A	#N/A
						32.3	20123.7	-0.16379	0.186251		32.3	28120.8	-0.132074	0.20377		#N/A	#N/A	#N/A	#N/A	#N/A	#N/A	#N/A		14314.5	15922.8	17770.6	20123.7	22847.3	25671.4	28865.5		19349	21753.4	24539.9	28120.8	32304.7	36681	41670.7		32.3	29554.8	32.3	42752.5		#N/A	#N/A	#N/A	#N/A	#N/A
						32.4	20126.9	-0.163268	0.18631		32.4	28130.3	-0.133164	0.203908		#N/A	#N/A	#N/A	#N/A	#N/A	#N/A	#N/A		14314.9	15924	17772.7	20126.9	22851.7	25677.1	28872.5		19352.3	21757.8	24546.2	28130.3	32319	36701.6	41699.7		32.4	29562.1	32.4	42783.5		#N/A	#N/A	#N/A	#N/A	#N/A
						32.5	20130.1	-0.162746	0.186369		32.5	28139.8	-0.13425	0.204043		#N/A	#N/A	#N/A	#N/A	#N/A	#N/A	#N/A		14315.3	15925.1	17774.8	20130.1	22856.2	25682.8	28879.5		19355.6	21762.3	24552.5	28139.8	32333.2	36722	41728.5		32.5	29569.4	32.5	42814.4		#N/A	#N/A	#N/A	#N/A	#N/A
						32.6	20133.3	-0.162224	0.186429		32.6	28149.3	-0.135333	0.204175		#N/A	#N/A	#N/A	#N/A	#N/A	#N/A	#N/A		14315.6	15926.3	17776.8	20133.3	22860.7	25688.6	28886.6		19359	21766.9	24558.9	28149.3	32347.5	36742.3	41757.2		32.6	29576.7	32.6	42845		#N/A	#N/A	#N/A	#N/A	#N/A
						32.7	20136.5	-0.161703	0.18649		32.7	28158.8	-0.136413	0.204304		#N/A	#N/A	#N/A	#N/A	#N/A	#N/A	#N/A		14315.9	15927.4	17778.8	20136.5	22865.2	25694.3	28893.6		19362.5	21771.5	24565.4	28158.8	32361.6	36762.4	41785.6		32.7	29584	32.7	42875.4		#N/A	#N/A	#N/A	#N/A	#N/A
						32.8	20139.6	-0.161181	0.186551		32.8	28168.4	-0.137489	0.20443		#N/A	#N/A	#N/A	#N/A	#N/A	#N/A	#N/A		14316.1	15928.4	17780.8	20139.6	22869.6	25700	28900.7		19366.2	21776.3	24571.9	28168.4	32375.7	36782.5	41813.8		32.8	29591.3	32.8	42905.6		#N/A	#N/A	#N/A	#N/A	#N/A
						32.9	20142.8	-0.160659	0.186614		32.9	28177.9	-0.138563	0.204554		#N/A	#N/A	#N/A	#N/A	#N/A	#N/A	#N/A		14316.3	15929.5	17782.8	20142.8	22874.1	25705.8	28907.8		19369.9	21781.1	24578.5	28177.9	32389.8	36802.5	41841.8		32.9	29598.7	32.9	42935.5		#N/A	#N/A	#N/A	#N/A	#N/A
						33	20145.9	-0.160137	0.186677		33	28187.5	-0.139632	0.204674		#N/A	#N/A	#N/A	#N/A	#N/A	#N/A	#N/A		14316.5	15930.5	17784.7	20145.9	22878.5	25711.5	28914.9		19373.7	21786	24585.1	28187.5	32403.8	36822.3	41869.6		33	29606.1	33	42965.2		#N/A	#N/A	#N/A	#N/A	#N/A
						33.1	20149	-0.159615	0.18674		33.1	28197.1	-0.140698	0.204792		#N/A	#N/A	#N/A	#N/A	#N/A	#N/A	#N/A		14316.7	15931.4	17786.7	20149	22883	25717.3	28922		19377.7	21791	24591.8	28197.1	32417.8	36842	41897.2		33.1	29613.5	33.1	42994.7		#N/A	#N/A	#N/A	#N/A	#N/A
						33.2	20152.1	-0.159094	0.186805		33.2	28206.7	-0.141761	0.204907		#N/A	#N/A	#N/A	#N/A	#N/A	#N/A	#N/A		14316.8	15932.4	17788.6	20152.1	22887.4	25723	28929.2		19381.7	21796.1	24598.5	28206.7	32431.7	36861.6	41924.6		33.2	29620.9	33.2	43024		#N/A	#N/A	#N/A	#N/A	#N/A
						33.3	20155.2	-0.158572	0.18687		33.3	28216.2	-0.14282	0.205019		#N/A	#N/A	#N/A	#N/A	#N/A	#N/A	#N/A		14316.9	15933.3	17790.5	20155.2	22891.8	25728.8	28936.3		19385.8	21801.2	24605.3	28216.2	32445.6	36881	41951.8		33.3	29628.4	33.3	43053		#N/A	#N/A	#N/A	#N/A	#N/A
						33.4	20158.2	-0.15805	0.186935		33.4	28225.9	-0.143875	0.205128		#N/A	#N/A	#N/A	#N/A	#N/A	#N/A	#N/A		14317	15934.2	17792.3	20158.2	22896.2	25734.5	28943.5		19390.1	21806.5	24612.2	28225.9	32459.4	36900.3	41978.7		33.4	29635.9	33.4	43081.8		#N/A	#N/A	#N/A	#N/A	#N/A
						33.5	20161.3	-0.157528	0.187002		33.5	28235.5	-0.144926	0.205234		#N/A	#N/A	#N/A	#N/A	#N/A	#N/A	#N/A		14317	15935.1	17794.1	20161.3	22900.6	25740.3	28950.7		19394.4	21811.8	24619.1	28235.5	32473.2	36919.5	42005.4		33.5	29643.3	33.5	43110.3		#N/A	#N/A	#N/A	#N/A	#N/A
						33.6	20164.3	-0.157006	0.187069		33.6	28245.1	-0.145973	0.205337		#N/A	#N/A	#N/A	#N/A	#N/A	#N/A	#N/A		14317	15935.9	17796	20164.3	22905	25746	28957.9		19398.9	21817.2	24626	28245.1	32486.9	36938.6	42031.9		33.6	29650.8	33.6	43138.6		#N/A	#N/A	#N/A	#N/A	#N/A
						33.7	20167.3	-0.156485	0.187136		33.7	28254.7	-0.147016	0.205437		#N/A	#N/A	#N/A	#N/A	#N/A	#N/A	#N/A		14317	15936.8	17797.7	20167.3	22909.4	25751.8	28965.1		19403.5	21822.7	24633	28254.7	32500.6	36957.6	42058.2		33.7	29658.3	33.7	43166.7		#N/A	#N/A	#N/A	#N/A	#N/A
						33.8	20170.3	-0.155963	0.187204		33.8	28264.4	-0.148055	0.205535		#N/A	#N/A	#N/A	#N/A	#N/A	#N/A	#N/A		14317	15937.6	17799.5	20170.3	22913.8	25757.5	28972.3		19408.1	21828.3	24640.1	28264.4	32514.2	36976.4	42084.3		33.8	29665.8	33.8	43194.5		#N/A	#N/A	#N/A	#N/A	#N/A
						33.9	20173.3	-0.155441	0.187272		33.9	28274	-0.14909	0.205629		#N/A	#N/A	#N/A	#N/A	#N/A	#N/A	#N/A		14316.9	15938.3	17801.3	20173.3	22918.1	25763.2	28979.5		19412.9	21833.9	24647.2	28274	32527.7	36995.1	42110.1		33.9	29673.3	33.9	43222.1		#N/A	#N/A	#N/A	#N/A	#N/A
						34	20176.2	-0.154919	0.187341		34	28283.7	-0.150121	0.205721		#N/A	#N/A	#N/A	#N/A	#N/A	#N/A	#N/A		14316.8	15939.1	17803	20176.2	22922.5	25769	28986.7		19417.8	21839.7	24654.4	28283.7	32541.2	37013.6	42135.7		34	29680.8	34	43249.4		#N/A	#N/A	#N/A	#N/A	#N/A
						34.1	20179.2	-0.154397	0.187411		34.1	28293.4	-0.151147	0.205809		#N/A	#N/A	#N/A	#N/A	#N/A	#N/A	#N/A		14316.7	15939.8	17804.7	20179.2	22926.8	25774.7	28993.9		19422.7	21845.5	24661.6	28293.4	32554.7	37032.1	42161.1		34.1	29688.4	34.1	43276.4		#N/A	#N/A	#N/A	#N/A	#N/A
						34.2	20182.1	-0.153875	0.187481		34.2	28303	-0.152169	0.205895		#N/A	#N/A	#N/A	#N/A	#N/A	#N/A	#N/A		14316.5	15940.5	17806.4	20182.1	22931.1	25780.4	29001.1		19427.8	21851.4	24668.9	28303	32568.1	37050.4	42186.2		34.2	29695.9	34.2	43303.2		#N/A	#N/A	#N/A	#N/A	#N/A
						34.3	20185	-0.153354	0.187551		34.3	28312.7	-0.153187	0.205978		#N/A	#N/A	#N/A	#N/A	#N/A	#N/A	#N/A		14316.4	15941.2	17808	20185	22935.4	25786.1	29008.3		19432.9	21857.4	24676.2	28312.7	32581.4	37068.5	42211.1		34.3	29703.4	34.3	43329.8		#N/A	#N/A	#N/A	#N/A	#N/A
						34.4	20187.8	-0.152832	0.187622		34.4	28322.4	-0.154199	0.206058		#N/A	#N/A	#N/A	#N/A	#N/A	#N/A	#N/A		14316.2	15941.8	17809.6	20187.8	22939.7	25791.8	29015.5		19438.2	21863.4	24683.6	28322.4	32594.6	37086.5	42235.8		34.4	29710.9	34.4	43356		#N/A	#N/A	#N/A	#N/A	#N/A
						34.5	20190.7	-0.15231	0.187693		34.5	28332.1	-0.155207	0.206135		#N/A	#N/A	#N/A	#N/A	#N/A	#N/A	#N/A		14315.9	15942.5	17811.3	20190.7	22944	25797.5	29022.7		19443.5	21869.5	24691	28332.1	32607.9	37104.4	42260.3		34.5	29718.4	34.5	43382.1		#N/A	#N/A	#N/A	#N/A	#N/A
						34.6	20193.5	-0.151788	0.187764		34.6	28341.8	-0.15621	0.206209		#N/A	#N/A	#N/A	#N/A	#N/A	#N/A	#N/A		14315.7	15943.1	17812.8	20193.5	22948.2	25803.1	29029.9		19449	21875.7	24698.4	28341.8	32621	37122.2	42284.5		34.6	29725.9	34.6	43407.8		#N/A	#N/A	#N/A	#N/A	#N/A
						34.7	20196.4	-0.151266	0.187836		34.7	28351.5	-0.157209	0.206281		#N/A	#N/A	#N/A	#N/A	#N/A	#N/A	#N/A		14315.4	15943.6	17814.4	20196.4	22952.5	25808.8	29037		19454.5	21882	24705.9	28351.5	32634.1	37139.8	42308.4		34.7	29733.4	34.7	43433.3		#N/A	#N/A	#N/A	#N/A	#N/A
						34.8	20199.2	-0.150745	0.187908		34.8	28361.1	-0.158202	0.206349		#N/A	#N/A	#N/A	#N/A	#N/A	#N/A	#N/A		14315.1	15944.2	17816	20199.2	22956.7	25814.4	29044.2		19460.1	21888.4	24713.5	28361.1	32647.1	37157.2	42332.1		34.8	29740.8	34.8	43458.6		#N/A	#N/A	#N/A	#N/A	#N/A
						34.9	20201.9	-0.150223	0.18798		34.9	28370.8	-0.15919	0.206415		#N/A	#N/A	#N/A	#N/A	#N/A	#N/A	#N/A		14314.8	15944.7	17817.5	20201.9	22960.9	25820	29051.3		19465.8	21894.8	24721.1	28370.8	32660	37174.5	42355.6		34.9	29748.3	34.9	43483.5		#N/A	#N/A	#N/A	#N/A	#N/A
						35	20204.7	-0.149701	0.188053		35	28380.5	-0.160173	0.206478		#N/A	#N/A	#N/A	#N/A	#N/A	#N/A	#N/A		14314.5	15945.2	17819	20204.7	22965	25825.6	29058.5		19471.6	21901.3	24728.7	28380.5	32672.9	37191.7	42378.8		35	29755.7	35	43508.2		#N/A	#N/A	#N/A	#N/A	#N/A
						35.1	20207.4	-0.149179	0.188125		35.1	28390.2	-0.161151	0.206538		#N/A	#N/A	#N/A	#N/A	#N/A	#N/A	#N/A		14314.1	15945.7	17820.4	20207.4	22969.2	25831.2	29065.6		19477.5	21907.8	24736.4	28390.2	32685.7	37208.8	42401.8		35.1	29763.2	35.1	43532.7		#N/A	#N/A	#N/A	#N/A	#N/A
						35.2	20210.1	-0.148657	0.188198		35.2	28399.9	-0.162123	0.206596		#N/A	#N/A	#N/A	#N/A	#N/A	#N/A	#N/A		14313.7	15946.2	17821.9	20210.1	22973.3	25836.8	29072.6		19483.5	21914.4	24744.1	28399.9	32698.5	37225.6	42424.5		35.2	29770.6	35.2	43556.8		#N/A	#N/A	#N/A	#N/A	#N/A
						35.3	20212.8	-0.148136	0.188271		35.3	28409.5	-0.16309	0.206651		#N/A	#N/A	#N/A	#N/A	#N/A	#N/A	#N/A		14313.3	15946.6	17823.3	20212.8	22977.4	25842.3	29079.7		19489.6	21921.1	24751.9	28409.5	32711.2	37242.4	42447		35.3	29777.9	35.3	43580.7		#N/A	#N/A	#N/A	#N/A	#N/A
						35.4	20215.5	-0.147614	0.188344		35.4	28419.2	-0.164052	0.206703		#N/A	#N/A	#N/A	#N/A	#N/A	#N/A	#N/A		14312.9	15947.1	17824.7	20215.5	22981.5	25847.8	29086.7		19495.7	21927.9	24759.7	28419.2	32723.8	37259	42469.2		35.4	29785.3	35.4	43604.3		#N/A	#N/A	#N/A	#N/A	#N/A
						35.5	20218.1	-0.147092	0.188418		35.5	28428.8	-0.165008	0.206752		#N/A	#N/A	#N/A	#N/A	#N/A	#N/A	#N/A		14312.5	15947.5	17826.1	20218.1	22985.6	25853.3	29093.7		19501.9	21934.7	24767.5	28428.8	32736.3	37275.4	42491.2		35.5	29792.6	35.5	43627.6		#N/A	#N/A	#N/A	#N/A	#N/A
						35.6	20220.7	-0.14657	0.188491		35.6	28438.5	-0.165958	0.206798		#N/A	#N/A	#N/A	#N/A	#N/A	#N/A	#N/A		14312	15947.9	17827.5	20220.7	22989.6	25858.7	29100.7		19508.2	21941.6	24775.4	28438.5	32748.8	37291.7	42513		35.6	29799.9	35.6	43650.7		#N/A	#N/A	#N/A	#N/A	#N/A
						35.7	20223.3	-0.146048	0.188565		35.7	28448.1	-0.166903	0.206842		#N/A	#N/A	#N/A	#N/A	#N/A	#N/A	#N/A		14311.5	15948.2	17828.8	20223.3	22993.6	25864.2	29107.7		19514.6	21948.5	24783.3	28448.1	32761.2	37307.8	42534.4		35.7	29807.2	35.7	43673.5		#N/A	#N/A	#N/A	#N/A	#N/A
						35.8	20225.9	-0.145526	0.188638		35.8	28457.8	-0.167841	0.206883		#N/A	#N/A	#N/A	#N/A	#N/A	#N/A	#N/A		14311	15948.6	17830.2	20225.9	22997.6	25869.6	29114.6		19521.1	21955.5	24791.2	28457.8	32773.5	37323.8	42555.6		35.8	29814.4	35.8	43696		#N/A	#N/A	#N/A	#N/A	#N/A
						35.9	20228.4	-0.145005	0.188712		35.9	28467.4	-0.168774	0.206921		#N/A	#N/A	#N/A	#N/A	#N/A	#N/A	#N/A		14310.5	15948.9	17831.5	20228.4	23001.5	25874.9	29121.5		19527.6	21962.6	24799.2	28467.4	32785.8	37339.7	42576.6		35.9	29821.6	35.9	43718.2		#N/A	#N/A	#N/A	#N/A	#N/A
						36	20230.9	-0.144483	0.188785		36	28477	-0.1697	0.206957		#N/A	#N/A	#N/A	#N/A	#N/A	#N/A	#N/A		14309.9	15949.2	17832.7	20230.9	23005.5	25880.3	29128.3		19534.2	21969.7	24807.2	28477	32798	37355.3	42597.3		36	29828.7	36	43740.1		#N/A	#N/A	#N/A	#N/A	#N/A
						36.1	20233.4	-0.143961	0.188859		36.1	28486.6	-0.170621	0.20699		#N/A	#N/A	#N/A	#N/A	#N/A	#N/A	#N/A		14309.4	15949.5	17834	20233.4	23009.4	25885.5	29135.1		19540.9	21976.9	24815.2	28486.6	32810.1	37370.9	42617.7		36.1	29835.8	36.1	43761.7		#N/A	#N/A	#N/A	#N/A	#N/A
						36.2	20235.9	-0.143439	0.188932		36.2	28496.2	-0.171535	0.20702		#N/A	#N/A	#N/A	#N/A	#N/A	#N/A	#N/A		14308.8	15949.7	17835.2	20235.9	23013.2	25890.8	29141.9		19547.7	21984.2	24823.3	28496.2	32822.1	37386.2	42637.9		36.2	29842.9	36.2	43783.1		#N/A	#N/A	#N/A	#N/A	#N/A
						36.3	20238.3	-0.142917	0.189005		36.3	28505.7	-0.172443	0.207048		#N/A	#N/A	#N/A	#N/A	#N/A	#N/A	#N/A		14308.2	15950	17836.4	20238.3	23017.1	25896	29148.6		19554.6	21991.5	24831.4	28505.7	32834	37401.4	42657.8		36.3	29849.9	36.3	43804.2		#N/A	#N/A	#N/A	#N/A	#N/A
						36.4	20240.7	-0.142395	0.189078		36.4	28515.3	-0.173344	0.207073		#N/A	#N/A	#N/A	#N/A	#N/A	#N/A	#N/A		14307.6	15950.2	17837.6	20240.7	23020.9	25901.2	29155.2		19561.5	21998.8	24839.5	28515.3	32845.9	37416.5	42677.4		36.4	29856.9	36.4	43824.9		#N/A	#N/A	#N/A	#N/A	#N/A
						36.5	20243.1	-0.141874	0.189151		36.5	28524.8	-0.174239	0.207095		#N/A	#N/A	#N/A	#N/A	#N/A	#N/A	#N/A		14307	15950.4	17838.8	20243.1	23024.6	25906.4	29161.9		19568.5	22006.2	24847.6	28524.8	32857.7	37431.4	42696.8		36.5	29863.9	36.5	43845.4		#N/A	#N/A	#N/A	#N/A	#N/A
						36.6	20245.5	-0.141352	0.189224		36.6	28534.3	-0.175128	0.207115		#N/A	#N/A	#N/A	#N/A	#N/A	#N/A	#N/A		14306.3	15950.6	17839.9	20245.5	23028.4	25911.5	29168.5		19575.5	22013.7	24855.8	28534.3	32869.4	37446.1	42715.9		36.6	29870.7	36.6	43865.6		#N/A	#N/A	#N/A	#N/A	#N/A
						36.7	20247.8	-0.14083	0.189297		36.7	28543.8	-0.176009	0.207132		#N/A	#N/A	#N/A	#N/A	#N/A	#N/A	#N/A		14305.7	15950.7	17841.1	20247.8	23032.1	25916.6	29175		19582.6	22021.2	24864	28543.8	32881	37460.7	42734.8		36.7	29877.6	36.7	43885.5		#N/A	#N/A	#N/A	#N/A	#N/A
						36.8	20250.1	-0.140308	0.189369		36.8	28553.3	-0.176884	0.207147		#N/A	#N/A	#N/A	#N/A	#N/A	#N/A	#N/A		14305	15950.9	17842.2	20250.1	23035.7	25921.6	29181.5		19589.8	22028.7	24872.2	28553.3	32892.5	37475.1	42753.3		36.8	29884.3	36.8	43905.1		#N/A	#N/A	#N/A	#N/A	#N/A
						36.9	20252.4	-0.139786	0.189442		36.9	28562.7	-0.177753	0.207159		#N/A	#N/A	#N/A	#N/A	#N/A	#N/A	#N/A		14304.3	15951	17843.2	20252.4	23039.4	25926.6	29187.9		19597.1	22036.3	24880.5	28562.7	32904	37489.3	42771.6		36.9	29891.1	36.9	43924.4		#N/A	#N/A	#N/A	#N/A	#N/A
						37	20254.7	-0.139264	0.189513		37	28572.2	-0.178614	0.207168		#N/A	#N/A	#N/A	#N/A	#N/A	#N/A	#N/A		14303.6	15951.1	17844.3	20254.7	23043	25931.5	29194.2		19604.4	22044	24888.7	28572.2	32915.4	37503.4	42789.7		37	29897.7	37	43943.4		#N/A	#N/A	#N/A	#N/A	#N/A
						37.1	20256.9	-0.138743	0.189585		37.1	28581.6	-0.179469	0.207175		#N/A	#N/A	#N/A	#N/A	#N/A	#N/A	#N/A		14302.9	15951.2	17845.3	20256.9	23046.5	25936.4	29200.5		19611.8	22051.7	24897	28581.6	32926.6	37517.3	42807.4		37.1	29904.3	37.1	43962.1		#N/A	#N/A	#N/A	#N/A	#N/A
						37.2	20259.1	-0.138221	0.189657		37.2	28591	-0.180316	0.20718		#N/A	#N/A	#N/A	#N/A	#N/A	#N/A	#N/A		14302.2	15951.3	17846.4	20259.1	23050.1	25941.2	29206.8		19619.2	22059.4	24905.3	28591	32937.8	37531	42824.9		37.2	29910.8	37.2	43980.5		#N/A	#N/A	#N/A	#N/A	#N/A
						37.3	20261.2	-0.137699	0.189728		37.3	28600.3	-0.181157	0.207181		#N/A	#N/A	#N/A	#N/A	#N/A	#N/A	#N/A		14301.5	15951.4	17847.3	20261.2	23053.6	25946	29213		19626.7	22067.2	24913.6	28600.3	32948.9	37544.6	42842.1		37.3	29917.3	37.3	43998.6		#N/A	#N/A	#N/A	#N/A	#N/A
						37.4	20263.4	-0.137177	0.189798		37.4	28609.6	-0.181991	0.207181		#N/A	#N/A	#N/A	#N/A	#N/A	#N/A	#N/A		14300.7	15951.4	17848.3	20263.4	23057	25950.8	29219.1		19634.3	22075	24922	28609.6	32959.9	37558	42858.9		37.4	29923.7	37.4	44016.4		#N/A	#N/A	#N/A	#N/A	#N/A
						37.5	20265.5	-0.136655	0.189869		37.5	28618.9	-0.182818	0.207177		#N/A	#N/A	#N/A	#N/A	#N/A	#N/A	#N/A		14299.9	15951.5	17849.3	20265.5	23060.4	25955.5	29225.2		19641.9	22082.9	24930.3	28618.9	32970.8	37571.2	42875.5		37.5	29930.1	37.5	44033.8		#N/A	#N/A	#N/A	#N/A	#N/A
						37.6	20267.6	-0.136133	0.189939		37.6	28628.2	-0.183638	0.207172		#N/A	#N/A	#N/A	#N/A	#N/A	#N/A	#N/A		14299.2	15951.5	17850.2	20267.6	23063.8	25960.1	29231.2		19649.5	22090.8	24938.7	28628.2	32981.6	37584.2	42891.9		37.6	29936.4	37.6	44050.9		#N/A	#N/A	#N/A	#N/A	#N/A
						37.7	20269.6	-0.135612	0.190008		37.7	28637.4	-0.18445	0.207164		#N/A	#N/A	#N/A	#N/A	#N/A	#N/A	#N/A		14298.4	15951.5	17851.1	20269.6	23067.1	25964.7	29237.1		19657.2	22098.7	24947	28637.4	32992.3	37597	42907.9		37.7	29942.6	37.7	44067.8		#N/A	#N/A	#N/A	#N/A	#N/A
						37.8	20271.6	-0.13509	0.190078		37.8	28646.6	-0.185256	0.207153		#N/A	#N/A	#N/A	#N/A	#N/A	#N/A	#N/A		14297.6	15951.4	17852	20271.6	23070.4	25969.3	29243		19665	22106.7	24955.4	28646.6	33002.9	37609.7	42923.6		37.8	29948.7	37.8	44084.3		#N/A	#N/A	#N/A	#N/A	#N/A
						37.9	20273.6	-0.134568	0.190147		37.9	28655.7	-0.186054	0.20714		#N/A	#N/A	#N/A	#N/A	#N/A	#N/A	#N/A		14296.7	15951.4	17852.8	20273.6	23073.6	25973.8	29248.8		19672.8	22114.7	24963.7	28655.7	33013.4	37622.2	42939		37.9	29954.8	37.9	44100.4		#N/A	#N/A	#N/A	#N/A	#N/A
						38	20275.5	-0.134046	0.190215		38	28664.8	-0.186845	0.207124		#N/A	#N/A	#N/A	#N/A	#N/A	#N/A	#N/A		14295.9	15951.3	17853.7	20275.5	23076.8	25978.2	29254.5		19680.7	22122.7	24972.1	28664.8	33023.8	37634.4	42954.2		38	29960.8	38	44116.3		#N/A	#N/A	#N/A	#N/A	#N/A
						38.1	20277.5	-0.133524	0.190283		38.1	28673.9	-0.187629	0.207106		#N/A	#N/A	#N/A	#N/A	#N/A	#N/A	#N/A		14295.1	15951.3	17854.5	20277.5	23080	25982.6	29260.2		19688.6	22130.7	24980.5	28673.9	33034.1	37646.5	42969		38.1	29966.7	38.1	44131.8		#N/A	#N/A	#N/A	#N/A	#N/A
						38.2	20279.4	-0.133002	0.19035		38.2	28682.9	-0.188405	0.207085		#N/A	#N/A	#N/A	#N/A	#N/A	#N/A	#N/A		14294.2	15951.2	17855.3	20279.4	23083.1	25986.9	29265.7		19696.6	22138.8	24988.9	28682.9	33044.3	37658.4	42983.5		38.2	29972.5	38.2	44147		#N/A	#N/A	#N/A	#N/A	#N/A
						38.3	20281.2	-0.13248	0.190417		38.3	28691.9	-0.189174	0.207063		#N/A	#N/A	#N/A	#N/A	#N/A	#N/A	#N/A		14293.4	15951.1	17856	20281.2	23086.2	25991.2	29271.2		19704.5	22146.9	24997.2	28691.9	33054.4	37670.1	42997.7		38.3	29978.3	38.3	44161.8		#N/A	#N/A	#N/A	#N/A	#N/A
						38.4	20283	-0.131959	0.190484		38.4	28700.8	-0.189936	0.207037		#N/A	#N/A	#N/A	#N/A	#N/A	#N/A	#N/A		14292.5	15951	17856.8	20283	23089.2	25995.4	29276.7		19712.6	22155	25005.6	28700.8	33064.3	37681.6	43011.6		38.4	29984	38.4	44176.3		#N/A	#N/A	#N/A	#N/A	#N/A
						38.5	20284.8	-0.131437	0.19055		38.5	28709.7	-0.19069	0.207009		#N/A	#N/A	#N/A	#N/A	#N/A	#N/A	#N/A		14291.6	15950.8	17857.5	20284.8	23092.2	25999.5	29282		19720.7	22163.2	25014	28709.7	33074.1	37692.9	43025.2		38.5	29989.6	38.5	44190.5		#N/A	#N/A	#N/A	#N/A	#N/A
						38.6	20286.6	-0.130915	0.190615		38.6	28718.5	-0.191437	0.206979		#N/A	#N/A	#N/A	#N/A	#N/A	#N/A	#N/A		14290.7	15950.7	17858.2	20286.6	23095.2	26003.6	29287.3		19728.8	22171.4	25022.3	28718.5	33083.9	37704	43038.5		38.6	29995.1	38.6	44204.3		#N/A	#N/A	#N/A	#N/A	#N/A
						38.7	20288.3	-0.130393	0.19068		38.7	28727.2	-0.192176	0.206947		#N/A	#N/A	#N/A	#N/A	#N/A	#N/A	#N/A		14289.8	15950.5	17858.9	20288.3	23098	26007.6	29292.5		19736.9	22179.5	25030.7	28727.2	33093.5	37714.9	43051.5		38.7	30000.5	38.7	44217.8		#N/A	#N/A	#N/A	#N/A	#N/A
						38.8	20290	-0.129871	0.190745		38.8	28736	-0.192907	0.206912		#N/A	#N/A	#N/A	#N/A	#N/A	#N/A	#N/A		14288.9	15950.3	17859.5	20290	23100.9	26011.6	29297.6		19745.1	22187.7	25039	28736	33102.9	37725.6	43064.1		38.8	30005.9	38.8	44231		#N/A	#N/A	#N/A	#N/A	#N/A
						38.9	20291.7	-0.129349	0.190808		38.9	28744.6	-0.193631	0.206874		#N/A	#N/A	#N/A	#N/A	#N/A	#N/A	#N/A		14288	15950.1	17860.1	20291.7	23103.7	26015.5	29302.7		19753.3	22196	25047.3	28744.6	33112.3	37736.1	43076.4		38.9	30011.1	38.9	44243.8		#N/A	#N/A	#N/A	#N/A	#N/A
						39	20293.3	-0.128827	0.190872		39	28753.2	-0.194347	0.206835		#N/A	#N/A	#N/A	#N/A	#N/A	#N/A	#N/A		14287.1	15949.9	17860.8	20293.3	23106.4	26019.3	29307.6		19761.6	22204.2	25055.6	28753.2	33121.5	37746.4	43088.4		39	30016.3	39	44256.2		#N/A	#N/A	#N/A	#N/A	#N/A
[truncated: 410 more rows]
[truncated: 2 more columns]

## Sheet: ArmTV4
						FEMALE					MALE					Graph centiles								Female centiles								Male centiles								Female		Male			Graph centiles in cm3
[truncated: 622 more rows]
[truncated: 2 more columns]

## Sheet: ArmTV5
						FEMALE					MALE					Graph centiles								Female centiles								Male centiles								Female		Male			Graph centiles in cm3
[truncated: 622 more rows]
[truncated: 2 more columns]

[truncated: 76 more sheets: ArmTV6, ArmTV7, ArmTV8, ArmTV9, ArmTV10, ArmMV1, ArmMV2, ArmMV3, ArmMV4, ArmMV5, ArmMV6, ArmMV7, ArmMV8, ArmMV9, ArmMV10, ArmMVTV1, ArmMVTV2, ArmMVTV3, ArmMVTV4, ArmMVTV5 …]
